# Supplementary material for: Direct Synthesis of α‐Amino Acid Derivatives by Hydrative Amination of Alkynes
Source: Angew Chem Int Ed Engl. 2022 Nov 29;62(1):e202212399. doi: 10.1002/anie.202212399 (PMC10098499; doi:10.1002/anie.202212399)
Supplement: Supplementary file 2 — Supporting Information [file ANIE-62-0-s004.cif]

data_mf806
# start Validation Reply Form
_vrf_PLAT196_mf806
;
PROBLEM: No TEMP record and _measurement_temperature .NE.        293 Degree
RESPONSE: seems to be a bug, the Temp is reported with 100K and also the _cell_measurement_theta_min is recorded with 1.90
;
# Added during the CSD deposition process: Wednesday 21 September 2022 03:26 PM
# end Validation Reply Form
_publ_requested_journal          Angew.Chem.,Int.Ed.
_publ_contact_author_name        'Nuno Maulide'
_publ_contact_author_address     
;Institut fuer Organische Chemie
Waehringer Strasse 38
1090 Wien

;
_publ_contact_author_email       nuno.maulide@univie.ac.at
loop_
_publ_author_name
_publ_author_address
'Maulide, Nuno'
;Institut fuer Organische Chemie
Waehringer Strasse 38
1090 Wien

;
'Feng, Minghao'
;Institut fuer Organische Chemie
Waehringer Strasse 38
1090 Wien

;
'Tinelli, Roberto'
;Institut fuer Organische Chemie
Waehringer Strasse 38
1090 Wien

;
'Meyrelles, Ricardo'
;Institut fuer Organische Chemie
Waehringer Strasse 38
1090 Wien

;
'Gonzalez, Leticia'
;Institut fuer Theoretische Chemie
Waehringer Strasse 17
1090 Wien

;
'Maryasin, Boris'
;Institut fuer Theoretische Chemie
Waehringer Strasse 17
1090 Wien

;
_audit_creation_date             2022-09-21
_audit_creation_method           
;
Olex2 1.5
(compiled 2022.04.07 svn.rca3783a0 for OlexSys, GUI svn.r6498)
;
_audit_contact_author_address    ?
_audit_contact_author_email      ?
_audit_contact_author_phone      ?
_publ_contact_author_id_orcid    ?
_publ_section_references         
;
Dolomanov, O.V., Bourhis, L.J., Gildea, R.J, Howard, J.A.K. & Puschmann, H.
 (2009), J. Appl. Cryst. 42, 339-341.

Sheldrick, G.M. (2008). Acta Cryst. A64, 112-122.

Sheldrick, G.M. (2015). Acta Cryst. C71, 3-8.

C. B. Huebschle, G. M. Sheldrick and B. Dittrich
ShelXle: a Qt graphical user interface for SHELXL
J. Appl. Cryst., 44, (2011) 1281-1284.

A.L.Spek, Acta Cryst. 2009, D65, 148-155.
;
_chemical_name_systematic        
'S-methyl (S)-2-benzamido-3,3-dimethylbutanethioate'
_chemical_name_common            ?
_chemical_formula_moiety         'C14 H19 N O2 S'
_chemical_formula_sum            'C14 H19 N O2 S'
_chemical_formula_weight         265.36
_space_group_crystal_system      monoclinic
_space_group_IT_number           4
_space_group_name_H-M_alt        'P 21'
_space_group_name_Hall           'P 2yb'
_chemical_absolute_configuration ad
loop_
_space_group_symop_operation_xyz
'x, y, z'
'-x, y+1/2, -z'
_chemical_melting_point          ?
_exptl_crystal_description       block
_exptl_crystal_colour            'clear colourless'
_diffrn_ambient_temperature      100
loop_
_atom_type_symbol
_atom_type_description
_atom_type_scat_dispersion_real
_atom_type_scat_dispersion_imag
_atom_type_scat_source
C C 0.0033 0.0016 'International Tables Vol C Tables 4.2.6.8 and 6.1.1.4'
H H 0.0000 0.0000 'International Tables Vol C Tables 4.2.6.8 and 6.1.1.4'
N N 0.0061 0.0033 'International Tables Vol C Tables 4.2.6.8 and 6.1.1.4'
O O 0.0106 0.0060 'International Tables Vol C Tables 4.2.6.8 and 6.1.1.4'
S S 0.1246 0.1234 'International Tables Vol C Tables 4.2.6.8 and 6.1.1.4'

_shelx_space_group_comment       
;
The symmetry employed for this shelxl refinement is uniquely defined
by the following loop, which should always be used as a source of
symmetry information in preference to the above space-group names.
They are only intended as comments.
;

_cell_length_a                   9.8950(3)
_cell_length_b                   13.6424(4)
_cell_length_c                   10.8666(4)
_cell_angle_alpha                90
_cell_angle_beta                 99.994(3)
_cell_angle_gamma                90
_cell_volume                     1444.64(8)
_cell_formula_units_Z            4
_cell_measurement_reflns_used    53594
_cell_measurement_temperature    100
_cell_measurement_theta_max      30.72
_cell_measurement_theta_min      1.90
_shelx_estimated_absorpt_T_max   0.974
_shelx_estimated_absorpt_T_min   0.937
_exptl_absorpt_coefficient_mu    0.219
_exptl_absorpt_correction_T_max  0.9739
_exptl_absorpt_correction_T_min  0.9361
_exptl_absorpt_correction_type   multi-scan
_exptl_absorpt_process_details   
;
STOE LANA, absorption correction by scaling of reflection intensities.
J. Koziskova, F. Hahn, J. Richter, J. Kozisek, "Comparison of different
absorption corrections on the model structure of tetrakis(\m~2~-acetato)-
diaqua-di-copper(II)", Acta Chimica Slovaca, vol. 9, no. 2, 2016, pp. 136 - 140.
Afterwards a spherical absorption correction was performed within STOE LANA.
;
_exptl_crystal_density_diffrn    1.220
_exptl_crystal_density_meas      ?
_exptl_crystal_density_method    'not measured'
_exptl_crystal_F_000             568
_exptl_crystal_size_max          0.3
_exptl_crystal_size_mid          0.207
_exptl_crystal_size_min          0.12
_exptl_transmission_factor_max   ?
_exptl_transmission_factor_min   ?
_diffrn_reflns_av_R_equivalents  0.0384
_diffrn_reflns_av_unetI/netI     0.0417
_diffrn_reflns_Laue_measured_fraction_full 0.999
_diffrn_reflns_Laue_measured_fraction_max 0.959
_diffrn_reflns_limit_h_max       13
_diffrn_reflns_limit_h_min       -12
_diffrn_reflns_limit_k_max       17
_diffrn_reflns_limit_k_min       -19
_diffrn_reflns_limit_l_max       13
_diffrn_reflns_limit_l_min       -15
_diffrn_reflns_number            32088
_diffrn_reflns_point_group_measured_fraction_full 0.960
_diffrn_reflns_point_group_measured_fraction_max 0.861
_diffrn_reflns_theta_full        25.242
_diffrn_reflns_theta_max         30.768
_diffrn_reflns_theta_min         1.903
_diffrn_detector                 'EIGER2 500K'
_diffrn_detector_area_resol_mean 13.33
_diffrn_measured_fraction_theta_full 0.999
_diffrn_measured_fraction_theta_max 0.959
_diffrn_measurement_details      
;
 5354 frames, detector distance = 50 mm
;
_diffrn_measurement_device       'Eulerian 4-circle diffractometer'
_diffrn_measurement_device_type  'STOE STADIVARI'
_diffrn_measurement_method       'rotation method, \w scans'
_diffrn_radiation_collimation    '1.2 0.6 mm diameter'
_diffrn_radiation_monochromator  'Graded multilayer mirror'
_diffrn_radiation_probe          x-ray
_diffrn_radiation_type           'Mo K\a'
_diffrn_radiation_wavelength     0.71073
_diffrn_source                   'Axo Mo'
_diffrn_source_current           0.830
_diffrn_source_power             0.050
_diffrn_source_voltage           60
_reflns_Friedel_coverage         0.730
_reflns_Friedel_fraction_full    0.917
_reflns_Friedel_fraction_max     0.756
_reflns_number_gt                5982
_reflns_number_total             7771
_reflns_special_details          
;
 Reflections were merged by SHELXL according to the crystal
 class for the calculation of statistics and refinement.
 
 _reflns_Friedel_fraction is defined as the number of unique
 Friedel pairs measured divided by the number that would be
 possible theoretically, ignoring centric projections and
 systematic absences.
;
_reflns_threshold_expression     'I > 2\s(I)'
_computing_cell_refinement       
;
X-Area Recipe 1.37.0.0 (STOE, 2021)
;
_computing_data_collection       
;
X-Area Pilatus3_SV 1.31.186.0 (STOE, 2022)
;
_computing_data_reduction        
;
X-Area Integrate 2.5.3.0 (STOE, 2021)
X-Area LANA 2.7.5.0 (STOE, 2022)
;
_computing_molecular_graphics    'Olex2 1.5 (Dolomanov et al., 2009)'
_computing_publication_material  
;
STOE & Cie GmbH, X-Area, software package for collecting single-crystal or
multi-domain crystal data on STOE area-detector diffractometers, for image 
processing, for the correction and scaling of reflection intensities and 
for outlier rejection, version 2.1, Darmstadt 2022
;
_computing_structure_refinement  'SHELXL 2018/3 (Sheldrick, 2015)'
_computing_structure_solution    'SHELXS  (Sheldrick, 2008)'
_refine_diff_density_max         0.501
_refine_diff_density_min         -0.458
_refine_diff_density_rms         0.087
_refine_ls_abs_structure_details 
;
 Flack x determined using 2209 quotients [(I+)-(I-)]/[(I+)+(I-)]
 (Parsons, Flack and Wagner, Acta Cryst. B69 (2013) 249-259).
;
_refine_ls_abs_structure_Flack   0.03(4)
_refine_ls_extinction_coef       0.014(2)
_refine_ls_extinction_expression Fc^*^=kFc[1+0.001xFc^2^\l^3^/sin(2\q)]^-1/4^
_refine_ls_extinction_method     'SHELXL-2018/3 (Sheldrick 2018)'
_refine_ls_goodness_of_fit_ref   1.176
_refine_ls_hydrogen_treatment    constr
_refine_ls_matrix_type           full
_refine_ls_number_parameters     334
_refine_ls_number_reflns         7771
_refine_ls_number_restraints     1
_refine_ls_R_factor_all          0.0737
_refine_ls_R_factor_gt           0.0424
_refine_ls_restrained_S_all      1.176
_refine_ls_shift/su_max          0.000
_refine_ls_shift/su_mean         0.000
_refine_ls_structure_factor_coef Fsqd
_refine_ls_weighting_details     
'w=1/[\s^2^(Fo^2^)+(0.0452P)^2^+1.0513P] where P=(Fo^2^+2Fc^2^)/3'
_refine_ls_weighting_scheme      calc
_refine_ls_wR_factor_gt          0.0979
_refine_ls_wR_factor_ref         0.1334
_refine_special_details          
;
_olex2_refinement_description
1. Fixed Uiso
 At 1.2 times of:
  All C(H) groups, All N(H) groups
 At 1.5 times of:
  All C(H,H,H) groups
2.a Ternary CH refined with riding coordinates:
 C1A(H1AA), C1B(H1BA)
2.b Aromatic/amide H refined with riding coordinates:
 N1A(H1A), C4A(H4A), C5A(H5A), C6A(H6A), C7A(H7A), C8A(H8A), N1B(H1B),
 C4B(H4B), C5B(H5B), C6B(H6B), C7B(H7B), C8B(H8B)
2.c Idealised Me refined as rotating group:
 C10A(H10D,H10E,H10F), C12A(H12D,H12E,H12F), C13A(H13D,H13E,H13F), C14A(H14D,
 H14E,H14F), C10B(H10A,H10B,H10C), C12B(H12A,H12B,H12C), C13B(H13A,H13B,H13C),
 C14B(H14A,H14B,H14C)
;
_atom_sites_solution_hydrogens   geom
_atom_sites_solution_primary     direct
_atom_sites_solution_secondary   ?
loop_
_atom_site_label
_atom_site_type_symbol
_atom_site_fract_x
_atom_site_fract_y
_atom_site_fract_z
_atom_site_U_iso_or_equiv
_atom_site_adp_type
_atom_site_occupancy
_atom_site_site_symmetry_order
_atom_site_calc_flag
_atom_site_refinement_flags_posn
_atom_site_refinement_flags_adp
_atom_site_refinement_flags_occupancy
_atom_site_disorder_assembly
_atom_site_disorder_group
S1A S 0.71115(11) 0.31131(8) 0.81355(9) 0.0326(2) Uani 1 1 d . . . . .
O1A O 0.4950(2) 0.5708(2) 0.8671(2) 0.0256(6) Uani 1 1 d . . . . .
O2A O 0.5356(3) 0.3267(2) 0.6035(3) 0.0328(7) Uani 1 1 d . . . . .
N1A N 0.6908(3) 0.5170(2) 0.8101(3) 0.0208(6) Uani 1 1 d . . . . .
H1A H 0.778412 0.511020 0.829235 0.025 Uiso 1 1 calc R U . . .
C1A C 0.6198(3) 0.4830(3) 0.6882(3) 0.0222(7) Uani 1 1 d . . . . .
H1AA H 0.526212 0.509073 0.677059 0.027 Uiso 1 1 calc R U . . .
C2A C 0.6204(3) 0.5575(3) 0.8924(3) 0.0195(7) Uani 1 1 d . . . . .
C3A C 0.6987(3) 0.5882(3) 1.0173(3) 0.0230(7) Uani 1 1 d . . . . .
C4A C 0.8239(4) 0.5475(3) 1.0693(4) 0.0284(8) Uani 1 1 d . . . . .
H4A H 0.861687 0.497723 1.027690 0.034 Uiso 1 1 calc R U . . .
C5A C 0.8928(4) 0.5813(4) 1.1836(4) 0.0345(10) Uani 1 1 d . . . . .
H5A H 0.976766 0.553895 1.218530 0.041 Uiso 1 1 calc R U . . .
C6A C 0.8370(5) 0.6554(4) 1.2460(4) 0.0390(11) Uani 1 1 d . . . . .
H6A H 0.884153 0.678442 1.321997 0.047 Uiso 1 1 calc R U . . .
C7A C 0.7111(5) 0.6953(4) 1.1949(4) 0.0339(9) Uani 1 1 d . . . . .
H7A H 0.673149 0.744951 1.236732 0.041 Uiso 1 1 calc R U . . .
C8A C 0.6415(4) 0.6609(3) 1.0811(3) 0.0270(8) Uani 1 1 d . . . . .
H8A H 0.556138 0.686813 1.047556 0.032 Uiso 1 1 calc R U . . .
C9A C 0.6078(4) 0.3717(3) 0.6860(4) 0.0263(8) Uani 1 1 d . . . . .
C10A C 0.6868(5) 0.1866(4) 0.7598(5) 0.0421(11) Uani 1 1 d . . . . .
H10D H 0.723763 0.178764 0.684332 0.063 Uiso 1 1 calc R U . . .
H10E H 0.590516 0.171649 0.743614 0.063 Uiso 1 1 calc R U . . .
H10F H 0.733006 0.143060 0.822667 0.063 Uiso 1 1 calc R U . . .
C11A C 0.6852(4) 0.5216(3) 0.5761(3) 0.0238(7) Uani 1 1 d . . . . .
C12A C 0.8165(4) 0.4657(3) 0.5663(4) 0.0295(8) Uani 1 1 d . . . . .
H12D H 0.857278 0.492809 0.499916 0.044 Uiso 1 1 calc R U . . .
H12E H 0.795137 0.397868 0.549257 0.044 Uiso 1 1 calc R U . . .
H12F H 0.879747 0.471215 0.643722 0.044 Uiso 1 1 calc R U . . .
C13A C 0.5820(4) 0.5096(3) 0.4551(4) 0.0314(9) Uani 1 1 d . . . . .
H13D H 0.503336 0.550168 0.458189 0.047 Uiso 1 1 calc R U . . .
H13E H 0.553880 0.442327 0.445489 0.047 Uiso 1 1 calc R U . . .
H13F H 0.623866 0.528937 0.385482 0.047 Uiso 1 1 calc R U . . .
C14A C 0.7166(4) 0.6301(3) 0.5948(4) 0.0282(8) Uani 1 1 d . . . . .
H14D H 0.633672 0.664875 0.600688 0.042 Uiso 1 1 calc R U . . .
H14E H 0.754394 0.654659 0.525280 0.042 Uiso 1 1 calc R U . . .
H14F H 0.781725 0.639243 0.670443 0.042 Uiso 1 1 calc R U . . .
S1B S 0.23122(9) 0.45746(8) 0.59341(9) 0.0291(2) Uani 1 1 d . . . . .
O1B O -0.0082(2) 0.5099(2) 0.8519(2) 0.0290(6) Uani 1 1 d . . . . .
O2B O 0.1023(3) 0.6111(2) 0.4841(3) 0.0363(7) Uani 1 1 d . . . . .
N1B N 0.1981(3) 0.5557(2) 0.8105(3) 0.0209(6) Uani 1 1 d . . . . .
H1B H 0.285853 0.549905 0.829049 0.025 Uiso 1 1 calc R U . . .
C1B C 0.1394(4) 0.6194(3) 0.7092(3) 0.0237(7) Uani 1 1 d . . . . .
H1BA H 0.041453 0.624341 0.713203 0.028 Uiso 1 1 calc R U . . .
C2B C 0.1180(3) 0.5052(3) 0.8765(3) 0.0212(7) Uani 1 1 d . . . . .
C3B C 0.1884(3) 0.4411(3) 0.9787(3) 0.0218(7) Uani 1 1 d . . . . .
C4B C 0.3206(3) 0.4598(3) 1.0421(3) 0.0249(7) Uani 1 1 d . . . . .
H4B H 0.367997 0.514578 1.021531 0.030 Uiso 1 1 calc R U . . .
C5B C 0.3813(4) 0.3974(3) 1.1353(3) 0.0299(9) Uani 1 1 d . . . . .
H5B H 0.469358 0.410678 1.177829 0.036 Uiso 1 1 calc R U . . .
C6B C 0.3126(4) 0.3157(4) 1.1659(3) 0.0309(8) Uani 1 1 d . . . . .
H6B H 0.354714 0.273219 1.227860 0.037 Uiso 1 1 calc R U . . .
C7B C 0.1803(4) 0.2967(3) 1.1040(4) 0.0297(8) Uani 1 1 d . . . . .
H7B H 0.133591 0.241670 1.124795 0.036 Uiso 1 1 calc R U . . .
C8B C 0.1180(4) 0.3595(3) 1.0115(4) 0.0265(8) Uani 1 1 d . . . . .
H8B H 0.028780 0.347257 0.971115 0.032 Uiso 1 1 calc R U . . .
C9B C 0.1479(4) 0.5726(3) 0.5831(3) 0.0264(8) Uani 1 1 d . . . . .
C10B C 0.2238(4) 0.4332(4) 0.4298(4) 0.0387(11) Uani 1 1 d . . . . .
H10A H 0.129848 0.433429 0.388360 0.058 Uiso 1 1 calc R U . . .
H10B H 0.263787 0.370274 0.419469 0.058 Uiso 1 1 calc R U . . .
H10C H 0.273783 0.482947 0.394160 0.058 Uiso 1 1 calc R U . . .
C11B C 0.1964(4) 0.7261(3) 0.7215(4) 0.0252(8) Uani 1 1 d . . . . .
C12B C 0.2255(5) 0.7547(3) 0.8595(4) 0.0345(9) Uani 1 1 d . . . . .
H12A H 0.146492 0.740523 0.896731 0.052 Uiso 1 1 calc R U . . .
H12B H 0.245483 0.823548 0.866905 0.052 Uiso 1 1 calc R U . . .
H12C H 0.302727 0.718123 0.901629 0.052 Uiso 1 1 calc R U . . .
C13B C 0.3288(4) 0.7363(3) 0.6671(4) 0.0278(8) Uani 1 1 d . . . . .
H13A H 0.395803 0.690450 0.707315 0.042 Uiso 1 1 calc R U . . .
H13B H 0.363758 0.801758 0.680827 0.042 Uiso 1 1 calc R U . . .
H13C H 0.309610 0.723097 0.578985 0.042 Uiso 1 1 calc R U . . .
C14B C 0.0857(4) 0.7948(3) 0.6531(4) 0.0336(9) Uani 1 1 d . . . . .
H14A H 0.064668 0.776665 0.566504 0.050 Uiso 1 1 calc R U . . .
H14B H 0.118658 0.861080 0.660106 0.050 Uiso 1 1 calc R U . . .
H14C H 0.004438 0.789637 0.689764 0.050 Uiso 1 1 calc R U . . .

loop_
_atom_site_aniso_label
_atom_site_aniso_U_11
_atom_site_aniso_U_22
_atom_site_aniso_U_33
_atom_site_aniso_U_23
_atom_site_aniso_U_13
_atom_site_aniso_U_12
S1A 0.0378(5) 0.0285(5) 0.0299(5) 0.0025(5) 0.0007(4) -0.0011(4)
O1A 0.0145(11) 0.0379(16) 0.0240(12) -0.0009(12) 0.0018(9) 0.0026(11)
O2A 0.0328(14) 0.0318(17) 0.0314(14) -0.0041(13) -0.0008(12) -0.0081(12)
N1A 0.0108(12) 0.0289(17) 0.0223(14) -0.0031(13) 0.0016(10) 0.0003(11)
C1A 0.0178(15) 0.026(2) 0.0226(16) -0.0050(14) 0.0038(13) 0.0001(13)
C2A 0.0130(14) 0.0236(18) 0.0214(15) 0.0003(14) 0.0018(12) -0.0002(13)
C3A 0.0180(15) 0.030(2) 0.0222(16) 0.0010(15) 0.0058(13) -0.0031(14)
C4A 0.0233(17) 0.036(2) 0.0252(18) 0.0027(17) 0.0033(14) -0.0006(15)
C5A 0.0255(18) 0.050(3) 0.0263(18) 0.0043(19) -0.0017(15) -0.0025(18)
C6A 0.036(2) 0.057(3) 0.0218(18) -0.006(2) -0.0004(17) -0.013(2)
C7A 0.037(2) 0.039(2) 0.0257(19) -0.0084(18) 0.0057(17) -0.0037(18)
C8A 0.0243(17) 0.034(2) 0.0231(18) -0.0009(16) 0.0050(14) 0.0010(15)
C9A 0.0209(16) 0.032(2) 0.0275(18) -0.0043(16) 0.0073(14) -0.0055(15)
C10A 0.055(3) 0.029(2) 0.042(3) 0.002(2) 0.008(2) -0.002(2)
C11A 0.0209(16) 0.028(2) 0.0224(16) -0.0037(15) 0.0027(13) -0.0019(14)
C12A 0.0246(17) 0.037(2) 0.0282(18) -0.0064(18) 0.0087(14) -0.0049(17)
C13A 0.033(2) 0.034(2) 0.0260(18) -0.0029(17) 0.0034(16) -0.0029(17)
C14A 0.030(2) 0.029(2) 0.0253(18) -0.0043(16) 0.0062(15) -0.0045(16)
S1B 0.0241(4) 0.0337(5) 0.0287(4) -0.0011(4) 0.0024(3) -0.0006(4)
O1B 0.0135(11) 0.0439(17) 0.0295(14) 0.0097(13) 0.0037(10) 0.0009(11)
O2B 0.0414(16) 0.0407(18) 0.0225(13) 0.0074(13) -0.0060(12) -0.0018(14)
N1B 0.0147(12) 0.0287(17) 0.0190(13) 0.0080(13) 0.0021(10) 0.0022(11)
C1B 0.0155(15) 0.031(2) 0.0239(16) 0.0062(16) 0.0026(13) 0.0013(14)
C2B 0.0171(14) 0.0262(19) 0.0198(15) 0.0000(14) 0.0019(12) -0.0001(13)
C3B 0.0201(15) 0.027(2) 0.0199(15) 0.0008(14) 0.0076(12) 0.0019(13)
C4B 0.0236(16) 0.031(2) 0.0196(15) 0.0061(16) 0.0023(12) 0.0004(16)
C5B 0.0277(18) 0.039(2) 0.0205(17) 0.0033(17) -0.0022(14) 0.0021(16)
C6B 0.0322(19) 0.036(2) 0.0245(17) 0.0085(18) 0.0050(15) 0.0101(18)
C7B 0.0325(19) 0.029(2) 0.0310(19) 0.0077(17) 0.0147(16) 0.0044(16)
C8B 0.0204(17) 0.030(2) 0.0300(19) 0.0048(16) 0.0057(14) 0.0037(14)
C9B 0.0194(16) 0.033(2) 0.0247(17) 0.0038(16) -0.0006(13) -0.0074(15)
C10B 0.035(2) 0.046(3) 0.034(2) -0.010(2) 0.0017(17) -0.011(2)
C11B 0.0214(17) 0.028(2) 0.0258(18) 0.0049(16) 0.0032(14) 0.0024(14)
C12B 0.045(2) 0.030(2) 0.031(2) -0.0034(18) 0.0110(18) 0.0027(19)
C13B 0.0265(18) 0.029(2) 0.0280(19) 0.0011(17) 0.0057(15) -0.0038(15)
C14B 0.031(2) 0.033(2) 0.039(2) 0.0114(19) 0.0113(17) 0.0076(17)

_geom_special_details            
;
 All esds (except the esd in the dihedral angle between two l.s. planes)
 are estimated using the full covariance matrix.  The cell esds are taken
 into account individually in the estimation of esds in distances, angles
 and torsion angles; correlations between esds in cell parameters are only
 used when they are defined by crystal symmetry.  An approximate (isotropic)
 treatment of cell esds is used for estimating esds involving l.s. planes.
;
loop_
_geom_bond_atom_site_label_1
_geom_bond_atom_site_label_2
_geom_bond_distance
_geom_bond_site_symmetry_2
_geom_bond_publ_flag
S1A C9A 1.776(4) . ?
S1A C10A 1.801(5) . ?
O1A C2A 1.237(4) . ?
O2A C9A 1.212(5) . ?
N1A H1A 0.8600 . ?
N1A C1A 1.463(4) . ?
N1A C2A 1.344(4) . ?
C1A H1AA 0.9800 . ?
C1A C9A 1.522(6) . ?
C1A C11A 1.567(5) . ?
C2A C3A 1.501(5) . ?
C3A C4A 1.385(5) . ?
C3A C8A 1.386(5) . ?
C4A H4A 0.9300 . ?
C4A C5A 1.387(6) . ?
C5A H5A 0.9300 . ?
C5A C6A 1.384(7) . ?
C6A H6A 0.9300 . ?
C6A C7A 1.385(7) . ?
C7A H7A 0.9300 . ?
C7A C8A 1.388(5) . ?
C8A H8A 0.9300 . ?
C10A H10D 0.9600 . ?
C10A H10E 0.9600 . ?
C10A H10F 0.9600 . ?
C11A C12A 1.526(5) . ?
C11A C13A 1.527(5) . ?
C11A C14A 1.519(6) . ?
C12A H12D 0.9600 . ?
C12A H12E 0.9600 . ?
C12A H12F 0.9600 . ?
C13A H13D 0.9600 . ?
C13A H13E 0.9600 . ?
C13A H13F 0.9600 . ?
C14A H14D 0.9600 . ?
C14A H14E 0.9600 . ?
C14A H14F 0.9600 . ?
S1B C9B 1.769(4) . ?
S1B C10B 1.797(4) . ?
O1B C2B 1.233(4) . ?
O2B C9B 1.212(5) . ?
N1B H1B 0.8600 . ?
N1B C1B 1.443(5) . ?
N1B C2B 1.348(5) . ?
C1B H1BA 0.9800 . ?
C1B C9B 1.526(5) . ?
C1B C11B 1.558(6) . ?
C2B C3B 1.487(5) . ?
C3B C4B 1.392(5) . ?
C3B C8B 1.392(5) . ?
C4B H4B 0.9300 . ?
C4B C5B 1.379(5) . ?
C5B H5B 0.9300 . ?
C5B C6B 1.377(6) . ?
C6B H6B 0.9300 . ?
C6B C7B 1.388(6) . ?
C7B H7B 0.9300 . ?
C7B C8B 1.382(5) . ?
C8B H8B 0.9300 . ?
C10B H10A 0.9600 . ?
C10B H10B 0.9600 . ?
C10B H10C 0.9600 . ?
C11B C12B 1.528(6) . ?
C11B C13B 1.535(5) . ?
C11B C14B 1.533(5) . ?
C12B H12A 0.9600 . ?
C12B H12B 0.9600 . ?
C12B H12C 0.9600 . ?
C13B H13A 0.9600 . ?
C13B H13B 0.9600 . ?
C13B H13C 0.9600 . ?
C14B H14A 0.9600 . ?
C14B H14B 0.9600 . ?
C14B H14C 0.9600 . ?

loop_
_geom_angle_atom_site_label_1
_geom_angle_atom_site_label_2
_geom_angle_atom_site_label_3
_geom_angle
_geom_angle_site_symmetry_1
_geom_angle_site_symmetry_3
_geom_angle_publ_flag
C9A S1A C10A 99.1(2) . . ?
C1A N1A H1A 119.7 . . ?
C2A N1A H1A 119.7 . . ?
C2A N1A C1A 120.7(3) . . ?
N1A C1A H1AA 106.9 . . ?
N1A C1A C9A 110.7(3) . . ?
N1A C1A C11A 113.5(3) . . ?
C9A C1A H1AA 106.9 . . ?
C9A C1A C11A 111.4(3) . . ?
C11A C1A H1AA 106.9 . . ?
O1A C2A N1A 121.9(3) . . ?
O1A C2A C3A 120.1(3) . . ?
N1A C2A C3A 118.1(3) . . ?
C4A C3A C2A 122.8(3) . . ?
C4A C3A C8A 119.8(4) . . ?
C8A C3A C2A 117.5(3) . . ?
C3A C4A H4A 120.1 . . ?
C3A C4A C5A 119.8(4) . . ?
C5A C4A H4A 120.1 . . ?
C4A C5A H5A 119.8 . . ?
C6A C5A C4A 120.3(4) . . ?
C6A C5A H5A 119.8 . . ?
C5A C6A H6A 120.1 . . ?
C5A C6A C7A 119.9(4) . . ?
C7A C6A H6A 120.1 . . ?
C6A C7A H7A 120.1 . . ?
C6A C7A C8A 119.8(4) . . ?
C8A C7A H7A 120.1 . . ?
C3A C8A C7A 120.4(4) . . ?
C3A C8A H8A 119.8 . . ?
C7A C8A H8A 119.8 . . ?
O2A C9A S1A 121.9(3) . . ?
O2A C9A C1A 123.4(4) . . ?
C1A C9A S1A 114.7(3) . . ?
S1A C10A H10D 109.5 . . ?
S1A C10A H10E 109.5 . . ?
S1A C10A H10F 109.5 . . ?
H10D C10A H10E 109.5 . . ?
H10D C10A H10F 109.5 . . ?
H10E C10A H10F 109.5 . . ?
C12A C11A C1A 110.9(3) . . ?
C12A C11A C13A 109.7(3) . . ?
C13A C11A C1A 109.2(3) . . ?
C14A C11A C1A 109.0(3) . . ?
C14A C11A C12A 109.8(3) . . ?
C14A C11A C13A 108.1(3) . . ?
C11A C12A H12D 109.5 . . ?
C11A C12A H12E 109.5 . . ?
C11A C12A H12F 109.5 . . ?
H12D C12A H12E 109.5 . . ?
H12D C12A H12F 109.5 . . ?
H12E C12A H12F 109.5 . . ?
C11A C13A H13D 109.5 . . ?
C11A C13A H13E 109.5 . . ?
C11A C13A H13F 109.5 . . ?
H13D C13A H13E 109.5 . . ?
H13D C13A H13F 109.5 . . ?
H13E C13A H13F 109.5 . . ?
C11A C14A H14D 109.5 . . ?
C11A C14A H14E 109.5 . . ?
C11A C14A H14F 109.5 . . ?
H14D C14A H14E 109.5 . . ?
H14D C14A H14F 109.5 . . ?
H14E C14A H14F 109.5 . . ?
C9B S1B C10B 99.3(2) . . ?
C1B N1B H1B 119.4 . . ?
C2B N1B H1B 119.4 . . ?
C2B N1B C1B 121.2(3) . . ?
N1B C1B H1BA 106.1 . . ?
N1B C1B C9B 110.8(3) . . ?
N1B C1B C11B 113.9(3) . . ?
C9B C1B H1BA 106.1 . . ?
C9B C1B C11B 113.1(3) . . ?
C11B C1B H1BA 106.1 . . ?
O1B C2B N1B 121.7(3) . . ?
O1B C2B C3B 121.2(3) . . ?
N1B C2B C3B 117.1(3) . . ?
C4B C3B C2B 122.7(3) . . ?
C4B C3B C8B 119.3(3) . . ?
C8B C3B C2B 118.1(3) . . ?
C3B C4B H4B 119.9 . . ?
C5B C4B C3B 120.2(4) . . ?
C5B C4B H4B 119.9 . . ?
C4B C5B H5B 119.8 . . ?
C6B C5B C4B 120.4(4) . . ?
C6B C5B H5B 119.8 . . ?
C5B C6B H6B 120.1 . . ?
C5B C6B C7B 119.8(4) . . ?
C7B C6B H6B 120.1 . . ?
C6B C7B H7B 120.0 . . ?
C8B C7B C6B 120.1(4) . . ?
C8B C7B H7B 120.0 . . ?
C3B C8B H8B 119.9 . . ?
C7B C8B C3B 120.1(4) . . ?
C7B C8B H8B 119.9 . . ?
O2B C9B S1B 122.6(3) . . ?
O2B C9B C1B 123.1(4) . . ?
C1B C9B S1B 114.3(3) . . ?
S1B C10B H10A 109.5 . . ?
S1B C10B H10B 109.5 . . ?
S1B C10B H10C 109.5 . . ?
H10A C10B H10B 109.5 . . ?
H10A C10B H10C 109.5 . . ?
H10B C10B H10C 109.5 . . ?
C12B C11B C1B 109.1(3) . . ?
C12B C11B C13B 109.1(3) . . ?
C12B C11B C14B 108.5(3) . . ?
C13B C11B C1B 111.9(3) . . ?
C14B C11B C1B 108.2(3) . . ?
C14B C11B C13B 110.1(3) . . ?
C11B C12B H12A 109.5 . . ?
C11B C12B H12B 109.5 . . ?
C11B C12B H12C 109.5 . . ?
H12A C12B H12B 109.5 . . ?
H12A C12B H12C 109.5 . . ?
H12B C12B H12C 109.5 . . ?
C11B C13B H13A 109.5 . . ?
C11B C13B H13B 109.5 . . ?
C11B C13B H13C 109.5 . . ?
H13A C13B H13B 109.5 . . ?
H13A C13B H13C 109.5 . . ?
H13B C13B H13C 109.5 . . ?
C11B C14B H14A 109.5 . . ?
C11B C14B H14B 109.5 . . ?
C11B C14B H14C 109.5 . . ?
H14A C14B H14B 109.5 . . ?
H14A C14B H14C 109.5 . . ?
H14B C14B H14C 109.5 . . ?

loop_
_geom_torsion_atom_site_label_1
_geom_torsion_atom_site_label_2
_geom_torsion_atom_site_label_3
_geom_torsion_atom_site_label_4
_geom_torsion
_geom_torsion_site_symmetry_1
_geom_torsion_site_symmetry_2
_geom_torsion_site_symmetry_3
_geom_torsion_site_symmetry_4
_geom_torsion_publ_flag
O1A C2A C3A C4A 157.0(4) . . . . ?
O1A C2A C3A C8A -23.4(5) . . . . ?
N1A C1A C9A S1A -12.9(4) . . . . ?
N1A C1A C9A O2A 168.2(3) . . . . ?
N1A C1A C11A C12A 76.4(4) . . . . ?
N1A C1A C11A C13A -162.6(3) . . . . ?
N1A C1A C11A C14A -44.7(4) . . . . ?
N1A C2A C3A C4A -23.9(5) . . . . ?
N1A C2A C3A C8A 155.7(4) . . . . ?
C1A N1A C2A O1A -2.7(6) . . . . ?
C1A N1A C2A C3A 178.3(3) . . . . ?
C2A N1A C1A C9A -103.7(4) . . . . ?
C2A N1A C1A C11A 130.0(4) . . . . ?
C2A C3A C4A C5A 178.2(4) . . . . ?
C2A C3A C8A C7A -177.6(4) . . . . ?
C3A C4A C5A C6A 0.0(6) . . . . ?
C4A C3A C8A C7A 2.1(6) . . . . ?
C4A C5A C6A C7A 0.9(7) . . . . ?
C5A C6A C7A C8A -0.3(7) . . . . ?
C6A C7A C8A C3A -1.2(7) . . . . ?
C8A C3A C4A C5A -1.4(6) . . . . ?
C9A C1A C11A C12A -49.5(4) . . . . ?
C9A C1A C11A C13A 71.5(4) . . . . ?
C9A C1A C11A C14A -170.6(3) . . . . ?
C10A S1A C9A O2A 7.9(4) . . . . ?
C10A S1A C9A C1A -171.0(3) . . . . ?
C11A C1A C9A S1A 114.5(3) . . . . ?
C11A C1A C9A O2A -64.4(5) . . . . ?
O1B C2B C3B C4B -154.1(4) . . . . ?
O1B C2B C3B C8B 25.7(5) . . . . ?
N1B C1B C9B S1B -2.2(4) . . . . ?
N1B C1B C9B O2B 178.2(3) . . . . ?
N1B C1B C11B C12B -34.8(4) . . . . ?
N1B C1B C11B C13B 86.0(4) . . . . ?
N1B C1B C11B C14B -152.6(3) . . . . ?
N1B C2B C3B C4B 27.5(5) . . . . ?
N1B C2B C3B C8B -152.7(3) . . . . ?
C1B N1B C2B O1B 1.3(6) . . . . ?
C1B N1B C2B C3B 179.7(3) . . . . ?
C2B N1B C1B C9B -105.2(4) . . . . ?
C2B N1B C1B C11B 126.0(4) . . . . ?
C2B C3B C4B C5B -179.4(4) . . . . ?
C2B C3B C8B C7B 178.6(4) . . . . ?
C3B C4B C5B C6B 0.6(6) . . . . ?
C4B C3B C8B C7B -1.6(6) . . . . ?
C4B C5B C6B C7B -1.1(6) . . . . ?
C5B C6B C7B C8B 0.3(6) . . . . ?
C6B C7B C8B C3B 1.1(6) . . . . ?
C8B C3B C4B C5B 0.8(6) . . . . ?
C9B C1B C11B C12B -162.5(3) . . . . ?
C9B C1B C11B C13B -41.7(4) . . . . ?
C9B C1B C11B C14B 79.7(4) . . . . ?
C10B S1B C9B O2B 1.6(4) . . . . ?
C10B S1B C9B C1B -177.9(3) . . . . ?
C11B C1B C9B S1B 127.0(3) . . . . ?
C11B C1B C9B O2B -52.6(5) . . . . ?

_shelx_res_file                  
;
TITL MF806 in P21 #4
    mf806.res
    created by SHELXL-2018/3 at 15:27:51 on 21-Sep-2022
REM reset to P21 #4
CELL 0.71073 9.895 13.6424 10.8666 90 99.994 90
ZERR 4 0.0003 0.0004 0.0004 0 0.003 0
LATT -1
SYMM -X,0.5+Y,-Z
SFAC C H N O S
UNIT 56 76 4 8 4

L.S. 20
PLAN  7
SIZE 0.12 0.207 0.3
CONF
BOND
MORE -1
BOND $H
fmap 2
acta
OMIT 0 -1 1
OMIT 12 0 2
OMIT 7 4 10
OMIT 2 -1 14
OMIT 7 14 3
OMIT 1 0 0
OMIT -8 0 13
OMIT 5 -7 12
REM <olex2.extras>
REM <HklSrc "%.\\MF806.hkl">
REM </olex2.extras>

WGHT    0.045200    1.051300
EXTI    0.013827
FVAR       0.74730
S1A   5    0.711150    0.311310    0.813547    11.00000    0.03776    0.02845 =
         0.02986    0.00248    0.00073   -0.00108
O1A   4    0.494967    0.570751    0.867079    11.00000    0.01453    0.03788 =
         0.02397   -0.00095    0.00182    0.00264
O2A   4    0.535558    0.326716    0.603461    11.00000    0.03280    0.03182 =
         0.03139   -0.00412   -0.00079   -0.00809
N1A   3    0.690757    0.516982    0.810056    11.00000    0.01084    0.02887 =
         0.02227   -0.00310    0.00160    0.00026
AFIX  43
H1A   2    0.778412    0.511020    0.829235    11.00000   -1.20000
AFIX   0
C1A   1    0.619807    0.482958    0.688171    11.00000    0.01776    0.02638 =
         0.02260   -0.00503    0.00380    0.00014
AFIX  13
H1AA  2    0.526212    0.509073    0.677059    11.00000   -1.20000
AFIX   0
C2A   1    0.620367    0.557472    0.892408    11.00000    0.01301    0.02356 =
         0.02140    0.00026    0.00175   -0.00018
C3A   1    0.698696    0.588239    1.017327    11.00000    0.01796    0.02956 =
         0.02224    0.00101    0.00584   -0.00314
C4A   1    0.823891    0.547534    1.069311    11.00000    0.02326    0.03643 =
         0.02521    0.00272    0.00328   -0.00063
AFIX  43
H4A   2    0.861687    0.497723    1.027690    11.00000   -1.20000
AFIX   0
C5A   1    0.892753    0.581259    1.183616    11.00000    0.02551    0.04951 =
         0.02631    0.00432   -0.00168   -0.00247
AFIX  43
H5A   2    0.976766    0.553895    1.218530    11.00000   -1.20000
AFIX   0
C6A   1    0.837043    0.655429    1.245959    11.00000    0.03637    0.05695 =
         0.02178   -0.00580   -0.00039   -0.01339
AFIX  43
H6A   2    0.884153    0.678442    1.321997    11.00000   -1.20000
AFIX   0
C7A   1    0.711050    0.695308    1.194919    11.00000    0.03750    0.03865 =
         0.02571   -0.00837    0.00569   -0.00368
AFIX  43
H7A   2    0.673149    0.744951    1.236732    11.00000   -1.20000
AFIX   0
C8A   1    0.641535    0.660927    1.081142    11.00000    0.02430    0.03382 =
         0.02312   -0.00087    0.00497    0.00100
AFIX  43
H8A   2    0.556138    0.686813    1.047556    11.00000   -1.20000
AFIX   0
C9A   1    0.607798    0.371715    0.686023    11.00000    0.02093    0.03154 =
         0.02753   -0.00430    0.00731   -0.00550
C10A  1    0.686762    0.186642    0.759761    11.00000    0.05477    0.02932 =
         0.04212    0.00189    0.00831   -0.00174
AFIX 137
H10D  2    0.723763    0.178764    0.684332    11.00000   -1.50000
H10E  2    0.590516    0.171649    0.743614    11.00000   -1.50000
H10F  2    0.733006    0.143060    0.822667    11.00000   -1.50000
AFIX   0
C11A  1    0.685210    0.521590    0.576072    11.00000    0.02095    0.02777 =
         0.02241   -0.00373    0.00266   -0.00185
C12A  1    0.816519    0.465687    0.566339    11.00000    0.02462    0.03710 =
         0.02819   -0.00639    0.00873   -0.00489
AFIX 137
H12D  2    0.857278    0.492809    0.499916    11.00000   -1.50000
H12E  2    0.795137    0.397868    0.549257    11.00000   -1.50000
H12F  2    0.879747    0.471215    0.643722    11.00000   -1.50000
AFIX   0
C13A  1    0.581988    0.509647    0.455073    11.00000    0.03308    0.03435 =
         0.02603   -0.00292    0.00339   -0.00289
AFIX 137
H13D  2    0.503336    0.550168    0.458189    11.00000   -1.50000
H13E  2    0.553880    0.442327    0.445489    11.00000   -1.50000
H13F  2    0.623866    0.528937    0.385482    11.00000   -1.50000
AFIX   0
C14A  1    0.716641    0.630069    0.594848    11.00000    0.03032    0.02942 =
         0.02531   -0.00425    0.00620   -0.00452
AFIX 137
H14D  2    0.633672    0.664875    0.600688    11.00000   -1.50000
H14E  2    0.754394    0.654659    0.525280    11.00000   -1.50000
H14F  2    0.781725    0.639243    0.670443    11.00000   -1.50000
AFIX   0

S1B   5    0.231218    0.457462    0.593407    11.00000    0.02412    0.03374 =
         0.02868   -0.00106    0.00240   -0.00058
O1B   4   -0.008216    0.509907    0.851898    11.00000    0.01352    0.04393 =
         0.02952    0.00966    0.00368    0.00088
O2B   4    0.102283    0.611069    0.484076    11.00000    0.04140    0.04073 =
         0.02251    0.00744   -0.00604   -0.00183
N1B   3    0.198133    0.555711    0.810482    11.00000    0.01466    0.02869 =
         0.01900    0.00799    0.00208    0.00224
AFIX  43
H1B   2    0.285853    0.549905    0.829049    11.00000   -1.20000
AFIX   0
C1B   1    0.139389    0.619386    0.709157    11.00000    0.01555    0.03118 =
         0.02392    0.00625    0.00256    0.00131
AFIX  13
H1BA  2    0.041453    0.624341    0.713203    11.00000   -1.20000
AFIX   0
C2B   1    0.118012    0.505172    0.876548    11.00000    0.01714    0.02623 =
         0.01976    0.00001    0.00192   -0.00013
C3B   1    0.188393    0.441103    0.978686    11.00000    0.02007    0.02678 =
         0.01991    0.00079    0.00758    0.00188
C4B   1    0.320553    0.459818    1.042104    11.00000    0.02357    0.03096 =
         0.01958    0.00608    0.00231    0.00039
AFIX  43
H4B   2    0.367997    0.514578    1.021531    11.00000   -1.20000
AFIX   0
C5B   1    0.381342    0.397438    1.135315    11.00000    0.02769    0.03932 =
         0.02048    0.00334   -0.00220    0.00209
AFIX  43
H5B   2    0.469358    0.410678    1.177829    11.00000   -1.20000
AFIX   0
C6B   1    0.312609    0.315658    1.165889    11.00000    0.03219    0.03613 =
         0.02448    0.00848    0.00503    0.01015
AFIX  43
H6B   2    0.354714    0.273219    1.227860    11.00000   -1.20000
AFIX   0
C7B   1    0.180315    0.296708    1.103992    11.00000    0.03250    0.02880 =
         0.03095    0.00765    0.01471    0.00444
AFIX  43
H7B   2    0.133591    0.241670    1.124795    11.00000   -1.20000
AFIX   0
C8B   1    0.117961    0.359515    1.011507    11.00000    0.02039    0.02967 =
         0.03002    0.00484    0.00572    0.00374
AFIX  43
H8B   2    0.028780    0.347257    0.971115    11.00000   -1.20000
AFIX   0
C9B   1    0.147856    0.572623    0.583110    11.00000    0.01940    0.03348 =
         0.02473    0.00380   -0.00064   -0.00742
C10B  1    0.223794    0.433203    0.429792    11.00000    0.03541    0.04555 =
         0.03367   -0.00975    0.00169   -0.01125
AFIX 137
H10A  2    0.129848    0.433429    0.388360    11.00000   -1.50000
H10B  2    0.263787    0.370274    0.419469    11.00000   -1.50000
H10C  2    0.273783    0.482947    0.394160    11.00000   -1.50000
AFIX   0
C11B  1    0.196414    0.726063    0.721549    11.00000    0.02141    0.02818 =
         0.02584    0.00495    0.00324    0.00238
C12B  1    0.225479    0.754727    0.859521    11.00000    0.04469    0.02964 =
         0.03071   -0.00343    0.01102    0.00267
AFIX 137
H12A  2    0.146492    0.740523    0.896731    11.00000   -1.50000
H12B  2    0.245483    0.823548    0.866905    11.00000   -1.50000
H12C  2    0.302727    0.718123    0.901629    11.00000   -1.50000
AFIX   0
C13B  1    0.328786    0.736300    0.667070    11.00000    0.02650    0.02928 =
         0.02801    0.00106    0.00574   -0.00383
AFIX 137
H13A  2    0.395803    0.690450    0.707315    11.00000   -1.50000
H13B  2    0.363758    0.801758    0.680827    11.00000   -1.50000
H13C  2    0.309610    0.723097    0.578985    11.00000   -1.50000
AFIX   0
C14B  1    0.085701    0.794782    0.653084    11.00000    0.03084    0.03305 =
         0.03892    0.01140    0.01132    0.00765
AFIX 137
H14A  2    0.064668    0.776665    0.566504    11.00000   -1.50000
H14B  2    0.118658    0.861080    0.660106    11.00000   -1.50000
H14C  2    0.004438    0.789637    0.689764    11.00000   -1.50000
AFIX   0
HKLF 4


REM  MF806 in P21 #4
REM wR2 = 0.1334, GooF = S = 1.176, Restrained GooF = 1.176 for all data
REM R1 = 0.0424 for 5982 Fo > 4sig(Fo) and 0.0737 for all 7771 data
REM 334 parameters refined using 1 restraints

END

WGHT      0.0452      1.0514

REM Highest difference peak  0.501,  deepest hole -0.458,  1-sigma level  0.087
Q1    1   0.1667  0.4132  0.6620  11.00000  0.05    0.50
Q2    1   0.3434  0.4214  0.6206  11.00000  0.05    0.48
Q3    1   0.1209  0.4965  0.5762  11.00000  0.05    0.47
Q4    1   0.1795  0.3773  0.5965  11.00000  0.05    0.45
Q5    1   0.2972  0.4990  0.5249  11.00000  0.05    0.42
Q6    1   0.1940  0.4024  0.5110  11.00000  0.05    0.41
Q7    1   0.7138  0.3761  0.7422  11.00000  0.05    0.41
;
_shelx_res_checksum              69571
_shelx_hkl_file                  
;
  -4   2   2  632.62    6.19   0
   2   3  -7  448.81    8.84   0
   3   2 -11   -1.10    4.84   0
   3   2 -10    9.80    4.28   0
   4   0 -12    0.15    5.64   0
   4   0  -9  265.82    8.36   0
  -3   1   2  214.60    3.55   0
  -2  -6   4  134.77    4.41   0
   1   2  -3  446.01    5.63   0
   1   4  -6  114.75    4.72   0
   2  -1  -2 3347.47   12.41   0
   2   2  -5  828.83    9.79   0
   3   2 -12  182.94    8.94   0
   3   2  -9  217.63    7.50   0
   5  -3  -8   82.79    5.37   0
  -1  -5   3  930.69    8.55   0
  -1  -2   2 3144.87   12.13   0
  -1   0   1    0.32    0.61   0
   1   1  -2 3642.90   12.88   0
   3  -2  -3  194.22    3.96   0
   3   1  -6   86.53    4.39   0
   5  -2 -11   69.04    6.51   0
  -4  -2   4   24.66    2.76   0
   1   5 -11   41.64    5.60   0
   1   5  -9  179.43    7.05   0
   3   2  -8  147.09    6.25   0
   4   0  -8  198.22    6.80   0
   5  -2 -10    2.84    4.30   0
  -5   1   3  436.48    6.53   0
  -3  -1   3 1645.60   11.20   0
   1   3  -4 1222.32   10.53   0
   1   5 -12   -0.27    5.25   0
   2   4 -11   79.95    6.52   0
   2   4 -10   55.67    5.64   0
   1   5  -8  192.39    6.79   0
   2   4 -12   37.59    6.33   0
   2   4  -9  353.80    9.27   0
   4  -1  -6   89.58    4.49   0
  -4   0   3 1033.34    9.40   0
  -3  -4   4  838.71    9.53   0
   2   3  -6  247.00    6.43   0
   4   1 -12   83.59    7.34   0
   4   1 -11   30.11    5.68   0
   4   1 -10  338.91    9.93   0
   5  -4  -6    1.02    3.20   0
   5  -3  -7   15.64    3.80   0
   0   5  -5  199.49    5.12   0
   3   2  -7  176.85    6.27   0
   4   0  -7  379.31    8.50   0
   5  -2  -8  211.12    7.22   0
  -2  -3   3  430.28    6.05   0
   0  -5   2  957.88    7.25   0
   0  -2   1  142.18    1.98   0
   0   6  -7   36.63    4.28   0
   3   3 -11   81.50    6.69   0
   4  -3  -4   47.74    2.93   0
   4   1  -9  181.61    7.40   0
   5  -1 -12   89.29    7.57   0
   5  -1 -11  125.31    7.61   0
   5  -1 -10  130.55    7.18   0
  -1  -6   3   94.56    3.59   0
   1   5  -7   33.65    3.93   0
   1   4  -5  253.82    5.90   0
   5  -1  -9   20.40    4.82   0
   4   1  -8  219.07    7.57   0
   3   1  -5  153.34    5.08   0
   5  -2  -7  204.59    6.95   0
  -4   3   1   56.33    2.10   0
  -1   4  -2  526.46    4.88   0
   1   6 -10  144.98    7.47   0
   2   4  -7   31.69    3.82   0
   3   0  -4  241.01    5.27   0
   3   3  -8   45.51    4.89   0
   4   2 -12  135.83    8.70   0
   5  -3  -6   75.07    4.74   0
   5   0 -12   -1.12    6.04   0
   5   0 -11   72.14    6.99   0
  -1  -7   3   59.44    3.34   0
   2   2  -4  418.52    6.78   0
   2   5 -12  269.66   10.73   0
   2   5 -11   31.68    5.97   0
   3   2  -6  241.97    6.75   0
   4   0  -6   36.11    3.82   0
   4   2 -10   23.89    5.48   0
   5  -1  -8   13.08    4.39   0
   0   6  -6   32.05    3.84   0
   1   6  -9    3.00    4.59   0
   4  -1  -5 1034.43   11.68   0
   5   0 -10  118.86    7.16   0
  -2   5  -2  488.27    4.47   0
  -1   5  -3  383.45    5.32   0
   1   5  -6  528.69    9.21   0
   2   1  -3 1045.09    9.16   0
   2   3  -5  288.90    6.58   0
   2   5  -9   82.62    6.20   0
   3  -3  -2  812.02    6.52   0
   3   4 -12    3.67    6.22   0
   3   4 -11   31.57    6.10   0
   4   1  -7  279.95    7.89   0
   4   2  -9  105.51    6.77   0
  -5   2   2  425.10    6.08   0
   0  -6   2  444.37    5.64   0
   3   4 -10   25.21    5.73   0
   5   0  -9   -3.23    4.71   0
   6  -3  -9    9.93    5.03   0
   6  -2 -12   70.09    7.90   0
  -2  -4   3   80.86    3.43   0
  -2  -1   2 3389.96   14.03   0
   0   4  -3 1746.60   11.33   0
   1   6  -8  582.26   11.32   0
   3  -1  -3 1736.66   11.86   0
   3   3  -7   57.58    4.90   0
   5  -4  -5  301.46    6.76   0
  -5   0   3   25.04    2.95   0
  -2   4  -1   68.40    1.27   0
   3   4  -9  167.63    7.73   0
   4  -2  -4   27.33    3.00   0
   5   1 -12   88.06    8.21   0
   6  -2 -10   39.81    5.96   0
  -4  -1   3  651.16    8.23   0
  -2   1   1  795.72    5.17   0
  -1  -3   2 2068.68   11.06   0
   0   3  -2 1720.36    9.35   0
   2   4  -6  720.30   10.90   0
   2   5  -8  238.66    7.93   0
   4  -4  -3  157.01    4.04   0
   4   2  -8    7.12    4.32   0
   4   3 -12  123.85    8.81   0
   4   3 -11   54.53    7.00   0
   5  -1  -7   79.46    5.33   0
   5   1 -11  115.51    8.24   0
  -3   2   1  616.20    5.02   0
   0   5  -4  708.27    8.53   0
   5  -2  -6    3.13    3.38   0
   5   0  -8    1.70    4.36   0
   5   1 -10  126.13    7.74   0
  -1   3  -1  194.89    2.23   0
  -1   6  -4   55.63    3.29   0
   4   3 -10   51.63    6.38   0
   6  -3  -8    6.43    4.47   0
   6  -2  -9    6.54    5.28   0
   6  -1 -12   78.49    8.10   0
   6  -1 -11    8.56    6.45   0
   0  -7   2  261.12    4.84   0
   1   6  -7  765.02   12.14   0
   2   6 -12    6.12    6.50   0
  -4   1   2  596.62    6.83   0
  -3   0   2 1016.56    8.34   0
   1   4  -4  584.60    8.08   0
   2   6 -10   44.68    6.14   0
   3   5 -12   61.33    7.67   0
   5   1  -9   27.26    5.47   0
   6  -1 -10   80.84    7.26   0
  -2  -5   3 1003.95   10.20   0
   1   3  -3 1441.78   10.89   0
   3   2  -5  538.18    9.02   0
   3   5 -11   62.75    7.19   0
   4   1  -6   88.93    4.83   0
   4   3  -9   57.11    5.68   0
   5  -3  -5  353.03    7.49   0
   5   2 -12   59.83    7.71   0
   0   6  -5  315.15    6.87   0
   2   0  -2   50.53    2.23   0
   3   3  -6  132.08    5.73   0
   3   5 -10   63.14    6.54   0
   4   0  -5 2848.50   19.89   0
   4   2  -7   78.26    5.50   0
   5   2 -11   73.39    7.75   0
  -3  -3   3  376.26    6.45   0
   1   5  -5  229.34    6.10   0
   2  -2  -1  294.49    3.08   0
   2   6  -9   -0.62    4.69   0
   3   1  -4  141.72    4.74   0
   4   4 -12   16.44    6.84   0
   6  -2  -8   93.24    6.46   0
   6   0 -12   -0.44    6.49   0
   4   4 -11   14.12    6.41   0
   5   0  -7  191.98    7.14   0
   5   2 -10    5.26    5.52   0
   6  -1  -9   23.79    5.47   0
   6   0 -11   -0.67    6.41   0
  -2  -6   3  912.99   10.22   0
   3   4  -7   88.19    5.58   0
   3   5  -9   27.98    5.47   0
   4   3  -8    4.94    4.59   0
   5  -1  -6   23.89    3.97   0
   5   1  -8   16.43    4.75   0
   6  -3  -7  116.38    6.10   0
  -5  -1   3  466.99    7.66   0
   4   4 -10  256.65    9.88   0
   6   0 -10   32.12    6.02   0
   2   3  -4  178.70    5.18   0
   2   4  -5  280.22    6.83   0
   2   6  -8  125.62    6.85   0
   4  -1  -4  249.24    5.85   0
  -2  -7   3   15.60    3.22   0
   1   6  -6  305.44    7.61   0
   5   2  -9  124.40    7.49   0
   5   3 -12    1.04    6.89   0
   7  -2 -12   -1.23    6.37   0
  -1  -4   2  129.89    3.34   0
   1   2  -2 3234.19   13.74   0
   4   4  -9  368.35   10.73   0
   5  -2  -5  232.55    6.47   0
   5   3 -11    1.20    6.15   0
   6  -1  -8   34.98    5.19   0
   2   5  -6   30.44    3.96   0
   3   0  -3    2.64    2.10   0
   3   5  -8   87.64    6.31   0
   3   6 -11    7.31    6.42   0
   6   0  -9   67.15    6.48   0
   6   1 -11    8.14    6.35   0
  -2  -2   2 4260.42   16.97   0
   2   2  -3 3189.87   16.87   0
   2   7 -10   44.47    6.32   0
   3  -2  -2 2163.47   11.31   0
   4   2  -6   39.88    4.31   0
   4   5 -12   51.59    7.85   0
   6  -2  -7   98.19    5.98   0
  -5   1   2  396.23    6.40   0
   3   6 -10   10.54    5.58   0
   4   1  -5 1026.70   12.52   0
   4   3  -7  278.05    8.38   0
   4   5 -11   80.59    7.82   0
   5   1  -7   87.49    5.76   0
   5   3 -10  161.90    8.77   0
   6   1 -10   78.64    7.10   0
   5   0  -6  322.55    8.21   0
  -4  -3   3  105.23    4.31   0
   1   7  -7   86.82    5.58   0
   2   6  -7  426.56    9.78   0
   2   7  -9   -1.39    5.12   0
   3   3  -5  634.05   10.01   0
   6   2 -12   85.18    8.47   0
   7  -1 -11    2.24    6.19   0
  -5  -2   3  172.14    5.33   0
  -3  -5   3  692.80    9.29   0
   0  -3   1 1888.05    8.10   0
   0   2  -1  149.17    2.25   0
   3   6  -9  164.02    8.18   0
   4   4  -8   92.20    6.13   0
   4   5 -10  135.84    8.15   0
   5   3  -9  187.24    8.59   0
   5   4 -12   92.90    8.68   0
   6  -3  -6  134.14    6.06   0
  -1  -5   2 1058.91    9.18   0
   6   0  -8  120.89    6.88   0
   6   1  -9   19.62    5.63   0
   6   2 -11    5.82    6.49   0
   7  -2  -9    4.23    5.43   0
  -4   0   2  234.91    4.86   0
  -3  -1   2  224.61    4.45   0
   3   2  -4  190.96    5.37   0
   3   5  -7  193.83    7.32   0
   5  -1  -5   27.63    3.79   0
   5   4 -11   -1.12    5.97   0
   6  -1  -7  226.54    7.84   0
   7  -1 -10   32.13    6.51   0
   3   7 -12    2.24    6.74   0
   4   0  -4 2224.21   16.55   0
  -1  -1   1  178.03    2.62   0
   0   6  -4   10.93    2.76   0
   2   7  -8   22.47    5.22   0
   3   7 -11  112.87    8.40   0
   4   5  -9   75.16    6.61   0
   4   6 -12   31.78    7.51   0
   5  -3  -4  285.97    6.31   0
   6   2 -10   30.41    6.32   0
   7   0 -11    7.42    6.47   0
  -4  -4   3  153.14    5.18   0
   1   6  -5  479.96    8.69   0
  -1  -6   2  348.05    5.91   0
   3   6  -8   99.29    6.56   0
   4   3  -6   35.45    4.50   0
   4   6 -11    5.35    6.40   0
   5   1  -6   27.59    4.25   0
   5   3  -8   86.17    6.57   0
   6  -2  -6   35.44    4.51   0
   7  -1  -9    6.14    5.74   0
  -4   2   1  755.37    6.80   0
   2   5  -5   99.84    4.91   0
   3   7 -10   95.27    7.61   0
   6   1  -8   36.01    5.64   0
   6   3 -11   70.46    8.01   0
   7   0 -10    1.32    5.93   0
  -2  -3   2  348.34    5.42   0
  -1  -7   2  530.47    7.53   0
   1   4  -3  621.53    7.72   0
   1   7  -6  136.68    6.04   0
   2   4  -4  116.74    4.64   0
   2   6  -6   59.82    4.91   0
   4   2  -5  127.79    5.53   0
   6   0  -7    2.53    4.27   0
   6   2  -9    5.44    5.61   0
   7  -2  -8  125.69    7.25   0
  -1   6  -3    2.59    2.12   0
   4   5  -8  143.05    7.47   0
   4   6 -10   55.91    6.81   0
   5   4  -9   19.62    5.54   0
   5   5 -11  144.76    9.45   0
  -5   0   2   10.79    2.86   0
   2   1  -2 3346.64   15.08   0
   3   1  -3 1675.66   13.04   0
   6   3 -10   10.70    6.24   0
   3   5  -6    1.37    3.70   0
   3   7  -9   22.73    5.89   0
   5   0  -5  446.16    8.98   0
   3   4  -5  691.49   10.79   0
   5  -2  -4   50.72    3.78   0
   6  -1  -6  141.76    6.38   0
   7   0  -9   81.59    7.03   0
   7   1 -10   40.24    7.09   0
   3  -1  -2  224.19    4.27   0
   4   6  -9   60.28    6.83   0
   7  -1  -8   22.64    5.61   0
  -4  -1   2  574.45    7.73   0
  -3  -2   2 2139.70   13.84   0
   4   1  -4  263.19    6.63   0
   4   7 -11    5.03    7.19   0
   5   3  -7   18.39    4.53   0
   5   4  -8  198.37    8.71   0
   6  -3  -5   31.37    4.30   0
   6   2  -8   88.05    6.97   0
   6   4 -11   15.22    7.22   0
   7   2 -11   42.31    7.90   0
  -3   1   1 3067.98   12.76   0
   0   4  -2  210.36    3.89   0
   2   3  -3  439.06    6.97   0
   3   3  -4   66.63    4.21   0
   4  -1  -3  637.45    8.40   0
   5   2  -6    3.17    4.09   0
   6   1  -7  226.58    8.41   0
   6   3  -9    7.85    6.00   0
  -2   0   1 6874.50   17.49   0
   7  -2  -7  212.30    8.33   0
  -5   2   1  916.83    8.80   0
   0  -4   1  965.23    6.77   0
   3   7  -8  663.93   13.66   0
   3   8 -10    9.31    6.65   0
   4   4  -6  175.80    6.89   0
   4   5  -7  229.33    8.49   0
   5   5  -9   15.24    6.10   0
   5   6 -11    6.27    7.17   0
   6   4 -10  191.06   10.26   0
   7   1  -9    9.67    5.81   0
   4   7 -10   24.68    6.88   0
   7   0  -8   -1.52    5.10   0
   7   2 -10   58.26    8.10   0
   8  -1 -10   65.76    8.09   0
   6   0  -6  808.38   13.41   0
  -5  -1   2  431.50    7.71   0
   1   3  -2 2127.52   12.45   0
   5   1  -5   30.91    3.96   0
   5   6 -10   68.95    8.15   0
   6  -2  -5   15.92    4.22   0
   7   3 -11    0.78    7.25   0
   6   3  -8    9.70    5.74   0
   6   5 -11   41.00    8.23   0
   1   1  -1  200.41    2.99   0
  -2  -2   3 3217.15   14.59   0
   1   3 -11    5.44    4.31   0
   2   2 -12   64.39    6.30   0
   3   1 -12   39.16    6.00   0
   4   0  -7  384.14    8.17   0
   5  -2  -6    4.34    3.05   0
   6  -4  -6  220.52    6.49   0
   6  -3 -11   71.37    6.64   0
   1   2  -4  282.18    4.94   0
   1   3  -7   46.59    3.61   0
   4   0 -11   15.63    4.99   0
   6  -3 -10    5.15    4.46   0
   6  -3  -9    3.26    4.19   0
  -1   4  -6  105.60    3.85   0
   1   3 -10  106.83    5.82   0
   1   3  -8    0.80    3.23   0
   2   1  -4 1184.35    9.95   0
   2   2 -11   -0.49    4.04   0
   4  -1  -5 1012.22   10.83   0
   4   0  -8  197.53    6.69   0
  -5   1   2  398.37    5.45   0
  -4  -2   4   24.32    2.40   0
   1   3  -9   21.25    3.82   0
   2   2  -7  403.32    7.78   0
   3   1 -11  159.63    7.21   0
   3   1  -7   20.87    3.11   0
   4   0 -10   52.75    5.10   0
   4   0  -9  266.32    7.93   0
   0  -4   3 1623.81    9.13   0
   2   2 -10  238.51    7.67   0
   3   1 -10  144.36    6.57   0
   6  -4  -7   49.36    4.37   0
  -3  -1   3 1598.68   10.36   0
   0   3  -5  155.93    4.02   0
   2   2  -9  151.48    6.10   0
   2   2  -8   39.01    3.82   0
   3  -1  -3 1597.81   10.31   0
   3   1  -9   61.68    4.82   0
   3   1  -8   20.83    3.36   0
   5  -3  -5  329.11    6.52   0
   5  -2  -7  197.26    6.15   0
  -5   0   3   24.70    2.36   0
   0  -6   4    9.94    1.94   0
   4  -1 -12   79.26    6.47   0
   5  -2 -10    6.13    4.23   0
   5  -2  -8  198.55    6.60   0
   3   0  -5   23.39    2.69   0
   4  -2  -4   25.35    2.43   0
   4  -1  -6   82.47    4.04   0
   5  -2  -9  114.33    5.83   0
   6  -4  -9   22.09    4.48   0
   2   1 -12   26.87    5.13   0
   3   0 -12   78.82    6.39   0
   5  -4  -4  218.00    4.94   0
   3  -3  -1  507.91    4.05   0
   3  -2  -2 2024.30    9.83   0
   4  -1 -11   29.22    5.02   0
   5  -3 -12    1.83    5.06   0
   0   3  -6   85.20    3.50   0
   1   2 -11   50.14    4.99   0
   1   2  -5  198.43    4.51   0
   2   1  -5  168.27    4.42   0
   0   2  -3  556.62    5.20   0
   0   3  -9   30.54    3.87   0
   3   0 -11  127.49    6.59   0
   4  -1 -10  326.42    8.80   0
   4  -1  -7  258.92    6.46   0
   6  -5  -7  142.81    5.75   0
  -4   1   2  544.27    5.55   0
  -3  -2   4  176.23    4.05   0
  -1  -4   4  560.45    6.41   0
  -1   0   1    0.80    0.55   0
   2   0  -3  430.81    5.18   0
   2   1 -11    6.12    4.11   0
   4  -3  -3  100.46    3.08   0
   4  -1  -9  181.44    6.60   0
   4  -1  -8  214.76    6.56   0
   5  -3 -11    3.61    4.73   0
  -4   0   3  986.32    8.36   0
  -1  -6   5  459.13    6.65   0
   0   3  -8    4.92    2.97   0
   1   2 -10   93.46    5.34   0
   2   0 -13  102.06    6.95   0
   3   0  -6  351.97    6.67   0
   4  -4  -2   26.32    1.96   0
   6  -5  -8   94.14    5.44   0
   1   2  -6  248.94    5.46   0
   2   1 -10  403.76    9.23   0
   3   0 -10   21.30    3.95   0
   5  -3  -7   15.24    3.31   0
   6  -5  -9   68.52    5.18   0
  -1  -1   2 3510.28   11.20   0
   1   1  -3  232.16    3.72   0
   1   2  -9    8.36    3.38   0
   2   1  -6  244.49    5.64   0
   3   0  -9   14.13    3.81   0
   3   0  -7  523.01    8.72   0
   4  -2  -5  121.01    4.13   0
   5  -3  -9  191.89    6.99   0
   5  -3  -8   84.52    5.03   0
  -4   2   1  738.14    5.47   0
   1  -5   3  357.69    4.15   0
   1   1 -12    0.82    4.72   0
   1   2  -8  133.09    5.20   0
   1   2  -7  368.22    7.04   0
   2   1  -9  586.92   10.24   0
   3  -1 -12   46.24    5.75   0
   3   0  -8   12.86    3.36   0
   6  -6 -11   -0.76    4.87   0
  -4  -1   4  255.72    4.98   0
   2   0 -12   77.06    6.12   0
   2   1  -8   51.09    3.99   0
   2   1  -7  146.91    5.02   0
   3  -1  -4  138.77    3.78   0
   4  -2 -11   58.78    5.63   0
   0  -2   2 3279.73   10.03   0
   5  -4 -11    0.45    4.62   0
   6  -6 -10    0.19    4.69   0
   0  -5   4  677.31    6.80   0
   4  -2 -10   25.20    4.57   0
  -2  -4   5  271.52    5.28   0
  -2   0   2   49.42    1.78   0
   1   0 -13    3.93    5.11   0
   3  -1 -11  159.01    7.13   0
   4  -3 -12  124.06    7.28   0
   4  -2  -6   41.08    3.38   0
  -1  -2   3  432.95    4.84   0
   1   1 -11  201.16    7.30   0
   2  -1 -13   74.72    6.59   0
   2   0 -11   35.45    4.81   0
   5  -5  -4  211.99    4.93   0
   5  -4 -10   21.60    4.51   0
   5  -4  -6    0.80    2.72   0
  -2  -1   3  989.13    7.54   0
  -1   3  -5 1317.08    9.90   0
   0   2 -10    6.36    3.64   0
   4  -2  -8    7.12    3.46   0
   4  -2  -7   82.69    4.45   0
   3  -1 -10  146.67    6.60   0
   4  -3  -4   42.50    2.81   0
   5  -4  -9   16.94    4.12   0
   5  -4  -8  205.13    6.83   0
   5  -4  -7  474.80    8.83   0
  -1  -5   5  229.62    4.83   0
   2   0  -4   -1.27    1.56   0
   3  -2 -12  175.55    7.93   0
   3  -1  -5  154.01    4.43   0
   4  -3 -11   54.00    5.81   0
   5  -5 -11  147.17    7.40   0
  -5   0   4    0.67    2.00   0
  -5   1   3  442.22    6.02   0
  -2   1   1  773.61    4.50   0
  -1   3  -7  193.77    5.13   0
   1   1 -10   19.58    4.02   0
   2  -1  -2 3329.77   11.88   0
   2   0 -10  323.69    8.52   0
   0   2  -9    3.09    3.36   0
   1   1  -4  271.35    4.59   0
   2  -1 -12   24.10    5.21   0
   3  -1  -9   56.83    4.41   0
  -3   0   3    2.01    1.58   0
  -2  -2   4  419.60    5.69   0
  -2   3  -3 1033.17    6.03   0
  -1   2  -2  272.58    2.74   0
   0  -3   3  140.05    2.74   0
   3  -2  -3  187.41    3.77   0
   3  -1  -8   18.47    3.52   0
   3  -1  -6   79.73    3.89   0
   4  -4 -12   12.81    5.17   0
   4  -3 -10   46.51    5.03   0
   5  -5 -10  111.46    6.25   0
   5  -5  -5  306.17    6.30   0
   1   1  -9   98.69    5.12   0
   2   0  -9  301.58    7.75   0
   3  -2 -11    1.86    4.28   0
  -5   2   2  414.36    5.11   0
  -3  -1   4  143.16    3.74   0
  -1  -3   4 1214.42    8.99   0
   0   2  -8   57.56    3.85   0
   1  -1 -13   42.99    5.79   0
   2   0  -5 1037.56    9.83   0
   4  -3  -5  481.45    7.28   0
  -3   1   2  213.02    3.28   0
   0   2  -7  543.62    8.12   0
   2  -1 -11   10.97    4.25   0
   2   0  -8   14.98    3.27   0
   4  -4  -3  160.24    3.70   0
   4  -3  -9   51.69    4.68   0
   5  -6 -11    0.22    4.86   0
   5  -5  -9   19.44    4.11   0
   1   0 -11    8.09    4.07   0
   1   1  -8  467.91    8.38   0
   1   1  -5  262.92    5.03   0
   3  -3 -12   52.77    5.87   0
   5  -5  -8   45.61    4.29   0
   5  -5  -6  147.45    5.10   0
   2   0  -7    5.96    2.49   0
   2   0  -6   25.57    2.65   0
   3  -2 -10   13.24    4.22   0
   4  -5 -12   47.19    5.85   0
   4  -3  -8    3.56    3.24   0
   5  -5  -7   56.80    4.24   0
  -2  -3   5  280.93    5.13   0
   1   1  -7  175.88    5.01   0
   1   1  -6  545.57    7.64   0
  -3  -2   5  527.57    6.97   0
   0   0 -12   47.34    5.26   0
   0   1 -10  178.02    6.50   0
   2  -2 -12   55.58    5.49   0
  -4   0   4 2180.03   12.97   0
   1  -1 -12    0.74    4.10   0
   1   0  -2  314.97    3.44   0
   2  -1 -10  393.48    9.04   0
   3  -2  -9  214.92    6.77   0
   4  -4 -10  244.25    7.80   0
  -4   1   3  615.45    6.36   0
   0  -4   4 1003.27    7.67   0
   0  -1 -13   56.76    5.81   0
   1  -2 -13   59.97    6.08   0
   1   0 -10    8.79    3.68   0
   3  -3 -11   81.36    5.83   0
   3  -2  -4  178.69    4.08   0
   4  -5  -2  852.60    6.62   0
   5  -6  -9  166.20    6.52   0
  -2   3  -4  884.52    6.63   0
  -1  -4   5  241.63    4.62   0
   0   1  -2  433.77    3.67   0
   3  -4 -12    5.44    4.74   0
   4  -5 -11   80.93    6.18   0
   3  -3  -2  758.32    5.88   0
   3  -2  -8  154.36    5.54   0
   4  -4  -9  350.40    8.43   0
   4  -4  -4  685.08    7.63   0
   5  -7 -10    2.17    4.44   0
   5  -6  -8   17.98    3.85   0
  -2   3  -5  162.03    3.62   0
   0   1  -9  494.53    8.77   0
   2  -2 -11    4.13    3.97   0
   2  -1  -9  553.92    9.70   0
   5  -8 -11    0.22    4.60   0
   5  -6  -7  204.45    6.14   0
   5  -6  -6  164.92    5.27   0
  -4   3   0  188.91    2.07   0
  -1   2  -8   38.43    3.38   0
   0   0 -11   30.97    4.29   0
   1   0  -9   45.16    3.93   0
   2  -1  -3  972.04    7.28   0
   3  -3 -10  214.43    7.16   0
   3  -2  -5  520.80    7.11   0
   2  -2  -1  276.52    2.68   0
   3  -2  -6  224.23    5.33   0
   0  -1 -12    1.42    4.36   0
   1  -4   3   57.60    1.80   0
   2  -1  -8   40.81    3.59   0
   4  -4  -7  317.58    6.87   0
   4  -4  -5  257.95    5.39   0
   5  -7  -9   56.35    4.77   0
  -1   1   0   40.60    0.45   0
   3  -5 -12   64.57    5.85   0
   3  -4 -11   33.72    4.83   0
   4  -6 -11    2.04    4.33   0
   4  -4  -6  168.54    4.92   0
  -5   1   4  440.85    6.06   0
  -4   2   2  598.06    5.32   0
  -1   2  -7  226.91    5.24   0
  -1   2  -3  369.17    3.82   0
   1   0  -8    0.81    2.66   0
   3  -3  -9   53.92    4.38   0
   5  -7  -8  140.81    5.82   0
   0  -5   5  184.56    3.88   0
   2  -1  -7  141.37    4.70   0
   4  -5  -9   71.01    4.78   0
   0   0 -10  264.73    7.14   0
   1  -1 -10   19.11    3.79   0
   2  -1  -4 1113.37    8.72   0
  -2  -1   4 1105.69    8.29   0
  -1   2  -6  243.58    4.88   0
   2  -4 -12   36.93    5.19   0
   2  -1  -6  237.30    5.27   0
   4  -7 -11    3.71    4.66   0
   4  -6 -10   51.26    4.74   0
   4  -5  -3  181.73    3.80   0
  -1   0 -11    6.19    3.67   0
   0   1  -7  158.97    4.59   0
   1   0  -7  159.47    4.74   0
   1   0  -3    3.55    1.14   0
   2  -1  -5  183.50    4.25   0
   3  -6 -12   89.82    6.32   0
   3  -4 -10   24.08    4.17   0
   3  -3  -8   42.01    3.80   0
  -3  -1   5  152.38    3.89   0
  -3   0   4  230.22    4.21   0
  -2  -2   5  761.61    7.63   0
  -2   0   3  428.66    4.66   0
  -1  -2   4  264.29    4.12   0
  -1  -1   3  211.86    3.22   0
  -1   2  -5  203.13    4.01   0
  -1   2  -4  562.08    5.56   0
   0  -1 -11   51.13    4.62   0
   1  -2 -11   53.90    4.80   0
   2  -2  -9  153.65    5.71   0
   3  -5 -11   62.97    5.51   0
   3  -3  -3  352.06    4.73   0
   4  -5  -8  149.60    5.56   0
   0   1  -3  805.17    5.93   0
   1  -3 -12   22.73    4.87   0
   3  -4  -1  767.03    4.84   0
   0  -2 -12    1.40    4.21   0
   0   1  -6  883.09    9.03   0
   1   0  -6    5.65    2.04   0
   4  -5  -7  228.01    6.11   0
  -1  -3   5  659.33    7.01   0
   0   0  -9   11.13    3.24   0
   1   0  -5   59.62    2.88   0
   2  -3 -10  246.52    7.52   0
   4  -8 -11    5.51    4.59   0
   4  -6  -9   59.72    4.68   0
   4  -5  -4  214.19    4.63   0
   0   1  -5 1233.48    9.76   0
   0   1  -4 1219.43    8.59   0
   3  -4  -9  154.28    5.88   0
   3  -3  -6  124.69    4.34   0
   4  -7 -10   27.17    4.69   0
   4  -5  -6   63.12    3.83   0
  -3   1   3 1655.09    9.56   0
   3  -6 -11    7.52    4.66   0
   3  -3  -4   73.54    2.97   0
   4  -5  -5  182.43    4.77   0
  -4   1   4  255.63    4.67   0
  -1   0 -10    0.53    3.63   0
   1  -2 -10  109.09    5.68   0
   3  -3  -5  622.53    7.89   0
  -1   1  -8  129.53    4.86   0
   0  -2   3  605.72    5.13   0
   0  -1 -10  199.27    6.94   0
   4  -6  -8   64.34    4.57   0
  -1  -1 -11   63.85    5.55   0
   1  -3 -11    5.34    4.24   0
   1  -1  -8  462.02    8.54   0
   3  -4  -8  140.73    5.70   0
   4  -8 -10   33.59    5.36   0
   4  -7  -9   55.79    5.39   0
  -1  -2 -12   77.63    6.39   0
  -1   0   2  334.51    3.49   0
   0  -2 -11  153.60    6.92   0
   0   0  -8  237.26    6.37   0
   2  -6 -12   16.91    5.65   0
   2  -2  -7  440.48    7.97   0
   2   3 -11   26.34    5.15   0
   3   1  -5  158.36    4.78   0
   3   2 -12  185.68    8.55   0
   4   1 -12   94.17    7.21   0
   6  -4  -5  145.30    5.42   0
   6  -2 -12   96.22    7.59   0
   7  -4  -9   41.39    5.44   0
  -3   1   1 3051.64   11.48   0
   1   1  -2 3707.44   12.56   0
   2   2  -5  823.23    9.36   0
   2   3 -10  249.22    8.06   0
   2   3  -9  370.57    8.80   0
   3   2  -8  146.66    5.95   0
   4   1 -11   29.05    5.31   0
   5  -4  -3  302.61    5.70   0
   5  -2  -5  230.33    6.09   0
   6  -2  -9    8.69    4.54   0
   3   2 -11    0.85    4.26   0
   3   2  -9  208.18    7.10   0
   4   1 -10  357.07    9.72   0
  -4  -1   3  623.52    7.45   0
   3   2 -10   10.91    4.30   0
   4   0  -6   35.28    3.58   0
   5  -3  -4  293.31    6.08   0
   0   4  -7   56.02    3.65   0
   6  -3  -7  115.72    5.64   0
   7  -5  -8    7.61    4.39   0
  -1   4  -5   62.17    2.78   0
   5  -1 -12   86.36    7.22   0
  -3   0   2  966.96    7.44   0
  -2  -4   4  110.16    3.57   0
   1   3  -6   66.97    3.48   0
   3   1 -13    7.79    5.35   0
   5  -1  -8   12.60    3.59   0
   7  -5 -11    2.17    5.22   0
  -3  -3   4   70.20    3.19   0
   3   0  -4  240.80    5.08   0
   3   1  -6   85.81    4.15   0
   5  -1 -11  115.44    7.16   0
   5  -1 -10  130.74    6.79   0
   5  -1  -9   18.44    4.49   0
   6  -3  -8    6.79    4.04   0
   2   2  -6  416.18    7.21   0
   4   0 -12   -3.88    5.15   0
   4   0  -7  377.01    8.03   0
   5  -2  -6   -0.41    2.90   0
   6  -3 -11   74.86    6.57   0
   6  -3  -9    5.04    4.27   0
  -5   2   1  890.58    7.36   0
  -2  -2   3 3119.14   13.92   0
  -2   3  -2 1552.16    4.53   0
  -1  -3   3 1368.74    8.70   0
   2   2 -12   60.69    6.01   0
   3   1 -12   41.81    5.65   0
   6  -5  -5   24.33    3.56   0
   6  -3 -10   10.24    4.54   0
  -5   1   2  408.19    5.71   0
  -1   3  -3  322.54    3.57   0
   4  -1  -5  998.29   10.80   0
   4   0 -11   11.80    4.72   0
  -4  -2   4   27.36    2.60   0
   1   2  -4  277.42    4.67   0
   2   1  -4 1170.19    9.71   0
   3   1  -7   25.03    3.34   0
   4   0 -10   51.24    5.16   0
   4   0  -8  192.07    6.36   0
   1   3  -9   17.21    3.82   0
   1   3  -8    0.80    2.98   0
   2   2 -11    3.02    4.05   0
   2   2  -7  394.27    7.48   0
   3   1 -11  158.17    7.00   0
   5  -2 -12   61.97    6.60   0
   6  -4  -7   46.62    4.35   0
   7  -6 -10   -0.79    4.68   0
  -5   0   3   25.55    2.48   0
   3  -1  -3 1645.32   10.81   0
   3   1 -10  145.87    6.47   0
   5  -3  -5  350.09    6.89   0
  -3  -1   3 1617.86   10.53   0
   2   2 -10  235.69    7.37   0
   2   2  -8   38.24    3.73   0
   3  -3  -1  528.89    4.57   0
   3   1  -9   59.24    4.65   0
   3   1  -8   17.30    3.47   0
   6  -4 -11    9.57    5.22   0
   6  -4  -8  108.84    5.73   0
   2   2  -9  158.32    5.98   0
   4  -2  -4   26.15    2.60   0
   5  -5  -3  279.86    5.24   0
   5  -4  -4  216.02    5.24   0
   5  -2 -10    1.71    4.26   0
   5  -2  -8  200.00    6.76   0
   6  -4 -10  202.45    7.89   0
   6  -4  -9   18.39    4.72   0
   0  -4   3 1634.02    8.64   0
   0   3  -5  155.62    3.82   0
   3  -2  -2 2072.63   10.54   0
   4  -1 -12   74.07    6.43   0
   4  -1  -6   85.86    4.22   0
   5  -2  -9  113.92    6.03   0
   3   0  -5   24.66    2.57   0
   3   0 -12   72.36    6.16   0
   4  -4  -2   24.10    2.03   0
  -4   1   2  552.92    5.94   0
   2   1 -12   32.62    5.34   0
   4  -3  -3  110.12    3.31   0
   5  -3 -12    2.24    5.05   0
   5  -3  -6   71.63    4.10   0
   6  -5  -7  144.87    5.96   0
  -2  -5   5   97.30    3.63   0
   2   1  -5  173.86    4.47   0
   4  -1 -10  342.39    9.07   0
   4  -1  -7  273.60    6.74   0
  -4   0   3 1023.71    8.77   0
  -4   2   1  735.69    5.87   0
  -2  -3   4  170.49    3.91   0
  -1   0   1    0.13    0.56   0
   1   2  -5  210.73    4.58   0
   2   0  -3  445.23    5.35   0
   3   0 -11  121.72    6.38   0
   4  -1  -9  176.76    6.61   0
   4  -1  -8  221.56    6.74   0
   5  -3 -11    1.95    5.01   0
   6  -5 -10  107.05    6.57   0
   6  -5  -8   96.18    5.54   0
  -3  -2   4  177.52    4.09   0
   2   1 -11    7.15    3.98   0
   3  -1 -13    9.84    5.34   0
   3   0  -6  351.11    6.80   0
   5  -3  -7   17.75    3.54   0
   0   2  -3  572.54    5.11   0
   5  -4  -5  292.05    6.38   0
  -1  -4   4  580.52    6.34   0
   0   3  -7  111.44    4.25   0
   1   2 -10   98.00    5.44   0
   3   0 -10   23.65    4.35   0
   4  -2  -5  128.14    4.33   0
   5  -3  -8   83.22    4.84   0
  -6   1   3   92.11    3.61   0
   0   3  -8    6.55    2.90   0
   2   1 -10  410.90    9.20   0
   3   0  -9   11.32    3.67   0
   3   0  -7  535.02    8.79   0
   6  -6 -11   -1.44    4.93   0
  -4  -1   4  250.31    4.99   0
  -1  -1   2 3533.68   11.13   0
   1   1  -3  238.09    3.71   0
   1   2  -6  249.12    5.35   0
   2   1  -6  241.06    5.45   0
   3  -1  -4  142.12    3.87   0
   3   0  -8   17.93    3.44   0
   4  -2 -11   55.70    5.47   0
   5  -5  -4  220.97    5.28   0
   6  -6  -7    7.96    3.60   0
   1   2  -9    8.86    3.36   0
   2   1  -9  585.49   10.08   0
   5  -4 -11   -0.22    4.68   0
   6  -6 -10    1.18    4.54   0
   6  -6  -9   29.62    4.91   0
   6  -6  -8   20.56    4.33   0
  -2   0   2   49.41    1.81   0
   1   2  -8  135.95    5.03   0
   1   2  -7  370.72    6.91   0
   2   0 -12   75.85    6.20   0
   2   1  -8   53.24    3.98   0
   2   1  -7  146.46    4.91   0
   4  -2  -6   41.23    3.40   0
   5  -4  -6    0.73    2.77   0
  -1   3  -4    3.78    1.40   0
   4  -2 -10   23.62    4.54   0
  -3  -3   5  602.09    7.62   0
  -2   1   1  753.44    4.64   0
   3  -1 -11  164.46    7.10   0
   4  -3 -12  107.23    6.90   0
   4  -3  -4   45.73    2.84   0
   5  -4 -10   20.65    4.61   0
   4  -2  -9  106.77    5.38   0
   4  -2  -8    6.84    3.33   0
   4  -2  -7   77.68    4.20   0
   5  -4  -9   24.78    4.45   0
   6  -7 -10   87.31    6.22   0
  -5   1   3  438.39    6.09   0
  -2  -4   5  277.74    5.17   0
  -2  -1   3  978.28    7.40   0
   0  -2   2 3263.45    9.45   0
   1   1 -11  204.77    7.18   0
   2  -1  -2 3328.20   12.09   0
   2   0 -11   34.66    4.60   0
   5  -4  -8  207.72    6.76   0
  -1  -2   3  427.32    4.66   0
   2   0  -4    1.28    1.77   0
   3  -1 -10  157.03    6.55   0
   3  -1  -5  152.84    4.34   0
   5  -5 -11  145.14    7.51   0
   5  -5  -5  301.20    6.46   0
   6  -7  -9    4.11    4.09   0
  -5   2   2  412.22    5.38   0
  -4   3   0  198.69    2.60   0
  -1   1   0   43.57    0.59   0
   3  -2  -3  187.97    3.83   0
   4  -3 -11   54.62    5.35   0
  -3   0   3    1.22    1.55   0
   4  -4  -3  150.59    3.71   0
  -3   1   2  215.87    3.39   0
   1   1 -10   18.79    3.83   0
   2  -1 -12   25.66    5.29   0
   2   0 -10  327.36    8.33   0
   3  -1  -9   55.57    4.31   0
   3  -1  -6   82.53    3.88   0
   4  -4 -12   19.97    5.46   0
   5  -5 -10  107.97    6.13   0
  -1   3  -5 1285.99    9.19   0
   3  -1  -8   16.66    3.46   0
   4  -5  -2  885.33    7.33   0
   4  -3 -10   50.42    4.86   0
   5  -5  -6  141.42    5.09   0
  -2  -2   4  413.75    5.50   0
   0   2  -9    0.66    3.12   0
   1   1  -4  266.75    4.36   0
   3  -2 -11    1.58    4.10   0
   3  -1  -7   24.22    3.00   0
   5  -6 -11    5.42    4.78   0
   5  -5  -9   23.21    4.24   0
  -3  -1   4  141.63    3.59   0
  -1   3  -6   24.67    2.41   0
   2  -2 -13    0.04    4.85   0
   2   0  -9  282.65    7.32   0
   2   0  -5 1011.54    9.56   0
   4  -3  -9   49.60    4.63   0
   5  -5  -8   51.77    4.44   0
   5  -5  -7   58.58    4.28   0
   4  -4 -11   12.65    5.00   0
   4  -3  -8    2.71    3.32   0
   4  -3  -6   34.76    3.21   0
   0   2  -8   59.10    3.88   0
   2  -1 -11    8.66    3.98   0
   2   0  -8   12.58    3.16   0
   3  -3 -12   46.04    5.66   0
   3  -3  -2  762.57    6.29   0
  -1  -3   4 1185.31    8.48   0
   0  -3   3  140.99    2.54   0
   1   0 -11    4.58    4.12   0
   2  -2  -1  284.41    2.95   0
   2   0  -7    4.39    2.63   0
   2   0  -6   28.30    2.79   0
   3  -2 -10    7.81    3.94   0
   4  -5 -12   48.74    5.82   0
   5  -6  -5  353.34    6.84   0
  -4   0   4 2168.52   13.09   0
  -4   1   3  624.56    6.58   0
   0   2  -7  549.98    7.81   0
   0   2  -5  725.44    7.30   0
   1   1  -8  437.86    7.86   0
   1   1  -5  269.61    4.95   0
   3  -5   0  237.49    2.41   0
   3  -2  -4  183.30    4.21   0
   5  -7 -11   61.48    6.02   0
  -3  -2   5  510.13    6.78   0
   0   2  -6  167.08    4.27   0
   1   0  -2  317.54    3.46   0
   1   1  -7  183.34    4.99   0
   2  -2 -12   59.86    5.65   0
   4  -4  -4  689.48    7.96   0
   5  -6  -9  154.99    6.44   0
  -2  -3   5  272.57    4.90   0
   1   1  -6  559.36    7.48   0
   3  -2  -9  219.15    6.85   0
   5  -6  -8   19.47    3.78   0
   5  -6  -6  162.06    5.46   0
   1  -1 -12   -0.30    4.37   0
   2  -1 -10  393.32    8.86   0
   3  -4  -1  746.84    5.19   0
   3  -3 -11   81.11    5.49   0
   4  -5 -11   79.03    6.02   0
   4  -4  -9  345.02    8.37   0
   5  -8 -11   -0.43    4.80   0
   5  -7 -10    7.56    4.67   0
   5  -6  -7  196.86    6.21   0
  -1   2  -2  261.30    2.38   0
   0   1 -10  181.47    6.20   0
   1  -2 -13   61.72    5.81   0
   1   0 -10   11.66    3.54   0
   3  -4 -12    4.13    4.66   0
  -4   2   2  603.16    5.71   0
   2  -1  -3  978.24    7.42   0
   3  -2  -5  521.26    7.22   0
   4  -4  -5  268.63    5.69   0
  -2   3  -3  980.42    5.17   0
   3  -2  -7  178.63    5.37   0
   3  -2  -6  230.82    5.44   0
   4  -4  -8   92.33    4.85   0
   5  -7  -9   49.02    4.80   0
  -5   1   4  455.51    6.35   0
   2  -2 -11    4.20    3.62   0
   2  -1  -9  572.49    9.61   0
   3  -3 -10  213.09    7.14   0
   4  -5 -10  141.10    6.37   0
   4  -5  -3  187.85    4.04   0
   4  -4  -7  345.79    7.30   0
   4  -4  -6  162.33    4.99   0
   0   1  -2  421.63    3.45   0
   2  -3 -12   48.39    5.32   0
   4  -6 -11    4.26    4.68   0
   5  -7  -8  137.52    5.87   0
   0  -4   4  976.49    7.05   0
   0   0 -11   25.05    3.96   0
   0   1  -9  485.25    8.46   0
   1  -1 -11  192.93    6.79   0
   1   0  -9   44.70    3.88   0
   3  -4 -11   32.15    4.84   0
   5  -7  -7   50.25    4.28   0
   5  -7  -6   73.00    4.25   0
   2  -1  -8   43.74    3.60   0
   3  -5 -12   65.44    5.87   0
   4  -5  -9   68.73    4.84   0
   5  -8  -9   -0.03    3.95   0
   3  -3  -9   44.84    4.16   0
   3  -3  -3  342.63    4.82   0
   0  -1 -12    2.45    4.00   0
   2  -1  -4 1091.64    8.67   0
   4  -6 -10   48.72    4.75   0
   1   0  -8   -0.54    2.58   0
   2  -1  -7  148.66    4.61   0
   4  -7 -11    8.06    4.50   0
   4  -5  -4  202.55    4.56   0
  -2  -1   4 1112.22    8.25   0
   0   1  -8  426.29    7.33   0
   1  -1 -10   19.44    3.59   0
   2  -3 -11   32.04    4.50   0
   2  -1  -6  245.79    5.31   0
   2  -1  -5  178.20    4.26   0
   3  -4 -10   28.57    4.30   0
   3  -3  -8   42.79    3.79   0
  -3   0   4  221.91    4.06   0
  -2   0   3  429.11    4.65   0
   0   0 -10  260.71    7.05   0
   1   0  -3    3.67    1.22   0
   2  -4 -12   40.36    5.19   0
   3  -6 -12   94.36    6.33   0
   3  -5 -11   66.28    5.48   0
  -3  -1   5  139.15    3.69   0
  -1   2  -7  228.29    5.01   0
   4  -8 -11    3.79    4.67   0
   4  -5  -6   62.39    3.57   0
   4  -5  -5  176.76    4.68   0
  -2  -2   5  755.11    7.44   0
   1  -2 -11   44.84    4.45   0
   1   0  -7  147.36    4.38   0
   3  -3  -7   54.88    3.44   0
   3  -3  -4   69.41    2.86   0
   4  -7 -10   28.69    4.59   0
  -1 -18   1   70.03   58.37   0
  -1 -16   2   11.22   46.22   0
  -5 -16   5    3.86   48.35   0
  -4 -14   5   41.53   53.59   0
   0 -16   1   20.44   45.42   0
  -5 -12   6   36.41   41.92   0
  -3 -16   4   35.60   39.40   0
  -3 -11   5   71.16   30.68   0
  -4 -18   4   36.68   38.69   0
  -4 -15   5   57.82   40.84   0
   1 -13   1   -2.81   23.82   0
   2 -10   0  127.75   19.52   0
   2  -9   0   24.15   15.42   0
  -3 -12   5   14.75   28.01   0
  -2 -19   2   20.68   34.01   0
  -2  -5   4  143.00   14.89   0
  -1 -19   1   -4.69   33.48   0
  -1 -17   2    3.12   31.12   0
   0 -14   2   11.71   25.73   0
   2 -11   0   52.47   17.95   0
   2  -8   0  407.83   20.45   0
   0 -17   1   29.66   32.18   0
  -4 -16   5   13.22   28.71   0
  -3 -17   4    1.35   26.23   0
  -3 -13   5   20.84   25.45   0
   1 -14   1   39.02   21.64   0
  -4 -10   6   -2.49   17.15   0
  -4  -9   6    6.11   15.75   0
  -5 -15   6    6.40   24.66   0
  -2 -15   4   22.42   22.22   0
  -1 -18   2   23.12   23.29   0
   2 -13   0   13.15   15.69   0
   0 -18   1    6.28   20.33   0
  -4 -17   5    5.29   19.50   0
  -4 -13   6    4.05   16.38   0
  -3 -18   4   24.09   20.00   0
  -1 -16   3    2.87   19.55   0
  -5 -16   6   -0.08   16.93   0
  -2 -16   4    2.54   19.42   0
   0 -11   3    3.87   10.81   0
  -6 -14   7   -1.42   15.49   0
  -4 -14   6    5.90   15.99   0
  -1 -19   2    2.07   18.97   0
  -2 -11   5   -1.20   11.10   0
  -1 -17   3    1.68   14.24   0
   1 -16   1   -1.90   13.58   0
  -5 -10   7    0.96    9.17   0
  -3 -16   5    0.83   12.75   0
  -2 -17   4    0.88   13.48   0
  -1 -13   4    4.64   11.14   0
   0 -13   3    6.66   10.52   0
  -4 -15   6    0.52   12.57   0
  -2 -13   5   11.75   10.78   0
  -1  -7   4    2.06    5.95   0
   0 -14   3   10.93    9.99   0
  -5 -13   7    0.49   10.48   0
  -3 -17   5    8.67   12.23   0
  -3 -11   6   -1.32    8.26   0
  -1 -18   3   -1.18   10.88   0
  -3 -12   6   -1.07    8.25   0
  -1 -15   4   -1.91    9.84   0
   0 -15   3    7.65    9.92   0
   2   0  -4   -0.46    2.15   0
  -3 -13   6    2.89    9.05   0
  -2 -15   5    2.83   10.36   0
  -5 -15   7   -0.74    9.67   0
  -4 -17   6    0.90   10.41   0
  -1 -19   3    2.56    9.42   0
  -1 -16   4    5.57    9.38   0
  -2 -16   5   12.27    8.81   0
   0 -19   2    0.99    8.81   0
   2 -14   1   -1.76    6.31   0
  -5 -16   7    2.25    8.08   0
  -4 -12   7   -0.26    6.76   0
  -4 -13   7   -1.39    7.50   0
  -1 -17   4    3.70    7.52   0
   2 -15   1   -0.01    5.99   0
  -3 -16   6    2.42    7.26   0
  -2 -17   5    1.02    7.37   0
  -1 -13   5    0.64    5.69   0
   0 -10   4    0.32    4.37   0
   1 -17   2    1.10    7.43   0
   0 -18   3    0.47    7.05   0
   0 -14   4    1.77    5.71   0
   1 -12   3   -0.46    4.79   0
  -3 -17   6    0.63    6.99   0
  -2 -13   6    1.54    5.71   0
  -4 -16   7    0.31    6.53   0
  -1 -15   5    0.31    6.37   0
   0 -15   4   20.24    6.64   0
   1 -18   2    0.49    6.82   0
  -5 -13   8   -1.43    6.25   0
  -5 -14   8    0.92    6.31   0
  -1 -16   5    0.95    5.99   0
   0 -19   3    0.91    6.49   0
   0 -16   4    5.87    6.30   0
   1 -15   3    1.78    5.50   0
  -5 -15   8    0.70    6.42   0
  -3  -5   6    0.89    2.78   0
  -2 -16   6    3.80    5.94   0
  -2  -8   6   49.16    4.58   0
   1 -16   3    2.87    5.90   0
  -3 -15   7    0.84    5.97   0
  -1 -17   5    1.63    5.92   0
   0 -17   4    3.42    6.19   0
   2 -15   2    0.34    4.80   0
  -2 -17   6    2.30    5.97   0
   1 -17   3    1.23    6.14   0
  -3 -16   7    2.32    5.94   0
  -1 -18   5    3.96    6.31   0
   0 -18   4    3.24    6.07   0
  -4 -14   8    3.24    6.10   0
  -4 -11   8   -0.71    4.71   0
  -3 -17   7   -0.07    6.32   0
   0 -12   5    3.07    4.72   0
   1 -18   3    1.12    6.09   0
   3 -11   1    0.00    3.66   0
  -4 -15   8    1.65    6.08   0
   0  -1   1  524.76    3.13   0
   1 -13   4    5.08    4.71   0
   1 -12   4   23.24    4.96   0
  -1 -14   6    3.46    5.73   0
   0 -15   5    0.81    5.84   0
  -4 -16   8   -0.77    6.18   0
   1 -19   3    0.00    6.67   0
  -2 -14   7    6.31    6.09   0
  -1 -16   6    4.96    5.94   0
   0 -16   5   34.88    6.87   0
  -2 -15   7   -0.35    5.94   0
  -2 -16   7    1.36    6.25   0
  -1 -17   6    4.36    6.42   0
   1  -6   3   -0.56    2.21   0
  -3 -14   8    1.19    6.41   0
   1 -17   4    4.14    6.36   0
  -3 -15   8    1.60    6.25   0
  -2 -17   7    4.53    6.87   0
   0 -18   5    0.11    6.64   0
   1 -18   4   -1.08    6.58   0
  -3 -16   8    3.05    6.91   0
   0 -14   6    4.95    6.84   0
  -4 -15   9   -1.74    7.80   0
  -4 -14   9    3.35    7.34   0
  -1 -13   7    2.99    6.61   0
   0 -15   6    9.07    7.17   0
   1 -14   5   20.28    6.75   0
   1 -13   5    1.27    5.76   0
  -1 -15   7   -0.14    6.75   0
  -1 -12   7   -0.34    5.88   0
   0 -16   6   20.17    7.45   0
   1 -15   5    7.22    7.03   0
  -1 -16   7    1.72    7.32   0
  -1 -11   7    0.40    5.88   0
   2 -14   4   15.31    7.02   0
   2 -13   4   40.06    7.12   0
  -2 -15   8    2.96    7.30   0
  -2 -14   8    0.21    7.35   0
  -1 -17   7    2.46    8.21   0
   0 -17   6    4.08    7.83   0
   1 -17   5    1.70    7.44   0
   2 -12   4  107.11    7.87   0
  -2 -16   8    3.95    8.04   0
   2 -16   4    5.53    7.54   0
   1 -18   5    3.17    8.17   0
   2 -17   4    1.85    8.22   0
  -3 -15   9    8.16    8.35   0
  -3 -14   9    0.00    8.21   0
  -2 -10   8    0.89    6.28   0
   2 -18   4   -1.36    9.30   0
   3 -13   3   47.62    7.13   0
  -2  -9   8    8.15    6.57   0
   0 -14   7    7.88    8.78   0
   0 -15   7    3.38    8.43   0
   0 -13   7   -1.13    8.25   0
   1 -15   6   14.19    8.81   0
   1 -14   6   11.88    8.66   0
  -1 -15   8    8.64    8.98   0
  -1 -14   8    2.72    8.99   0
   1 -16   6    3.81    8.72   0
  -1 -16   8    5.42    9.54   0
  -1 -12   8   10.06    8.46   0
   0 -17   7   20.40   10.41   0
   1 -17   6   -0.41    9.22   0
   2 -13   5   -0.38    7.50   0
   2 -12   5   21.91    7.76   0
  -2 -14   9    0.92    9.32   0
  -2 -13   9   -2.84    9.14   0
  -1 -11   8   22.14    8.55   0
   1   0  -3    3.42    1.58   0
   2 -17   5    4.59    9.85   0
   0 -10   7   17.55    7.97   0
   2 -18   5   -0.08    9.97   0
   4 -12   2   28.56    7.41   0
  -1   1   0   41.43    1.49   0
  -2 -11   9   14.76    9.31   0
  -3 -14  10   -3.12   10.59   0
  -3  -8   9    8.66    7.63   0
  -2  -7   8   19.45    7.01   0
  -3 -13  10    2.07   10.37   0
  -3 -12  10    5.60   10.88   0
  -2 -10   9    5.97    8.38   0
   0 -15   8   10.14   10.43   0
   0 -14   8   22.94   10.82   0
   1 -16   7    8.48   10.85   0
   1 -15   7    9.85   10.11   0
   1   0  -4  105.92    3.88   0
   3 -11   4   33.12    8.28   0
   0 -16   8    3.74   10.65   0
   0 -13   8   17.39   10.61   0
   1 -17   7    0.72   10.58   0
   1 -13   7   43.75   11.17   0
   2  -7   4   11.79    5.57   0
  -1 -15   9    7.94   10.93   0
  -1 -14   9   20.33   10.77   0
   0  -6   6   33.30    6.28   0
   2 -17   6    2.48   11.64   0
   2 -16   6    3.68   10.56   0
   2 -14   6   12.08   10.51   0
  -2  -9   9   34.82    9.38   0
  -1 -13   9    5.23   10.66   0
   1 -12   7   53.02    9.91   0
   2 -13   6   33.16   10.44   0
   1  -6   5   73.25    6.89   0
  -2 -14  10   10.60   11.82   0
  -2   2  -1 1994.95   13.37   0
  -1  -8   8  285.77   12.75   0
   0 -11   8    7.94    9.17   0
   1 -11   7    6.47    8.78   0
   3 -14   5    0.68   10.73   0
  -2 -13  10    1.00   12.00   0
   2 -11   6    2.59    8.64   0
   3 -13   5    1.71    9.49   0
   4  -9   2    2.95    5.90   0
  -2  -4   7   30.04    5.81   0
   0  -4   5   33.01    4.65   0
   4 -11   3   81.31    9.29   0
  -2 -12  10   21.93   11.74   0
  -2  -8   9   62.69    9.40   0
   0 -10   8   17.53    9.16   0
   1 -10   7    4.16    8.73   0
   3 -12   5    9.86    8.95   0
   0  -7   7   87.10    8.79   0
  -2 -11  10   22.19   11.30   0
  -1 -10   9  103.68   11.84   0
  -1  -7   8   28.12    7.75   0
   1 -16   8   -0.11   11.60   0
   1 -15   8   23.31   11.76   0
   1  -7   6  548.59   14.97   0
   2 -10   6   70.56   10.04   0
   3 -11   5   59.37    9.75   0
   4 -14   4   54.04   11.23   0
   0 -15   9   12.70   11.92   0
   0 -14   9   31.91   11.83   0
   0  -5   6   58.69    6.66   0
   1  -4   4 1251.53   16.05   0
   2 -16   7    4.32   11.53   0
   2 -15   7   20.38   11.52   0
   4 -13   4   96.81   11.90   0
   4 -10   3   47.24    8.13   0
   0 -13   9  104.96   13.63   0
   0  -9   8    9.43    8.75   0
   1 -13   8   30.54   12.12   0
   1  -9   7    7.10    8.45   0
   1  -3   3  303.75    7.17   0
   2 -14   7    2.50   10.95   0
   4  -6   0  157.27    6.33   0
  -1 -14  10   31.77   13.05   0
  -1  -9   9  133.79   11.87   0
   2 -13   7   21.25   11.63   0
   3 -16   6   -3.39   12.00   0
   3  -8   4  314.28   11.94   0
  -2  -7   9    5.67    8.06   0
   0 -12   9   25.87   11.60   0
   1 -12   8   54.99   12.16   0
   1  -5   5  302.86   10.06   0
   2  -9   6    2.54    8.02   0
   2  -7   5   25.08    7.02   0
   3 -17   6   -3.02   11.49   0
   3 -15   6    8.47   11.37   0
   3 -14   6   49.21   12.27   0
   3 -10   5  211.05   12.37   0
  -1 -13  10    5.71   11.49   0
   2 -12   7   21.84   10.52   0
  -1 -12  10   23.53   11.75   0
   1 -11   8   99.80   12.12   0
   3 -13   6   43.14   11.41   0
   4 -11   4   35.78    9.54   0
   4  -9   3  107.80    8.94   0
  -2  -9  10   -3.05    9.15   0
   0 -11   9   18.85   10.94   0
   0  -8   8   62.83    8.84   0
   0  -6   7   40.94    7.37   0
   1  -8   7   31.29    8.56   0
   2 -11   7   32.41    9.94   0
  -2 -13  11   -3.60   11.90   0
  -1  -8   9  137.66   11.14   0
  -1  -6   8  628.21   16.00   0
   1  -2   2  251.09    5.35   0
   3  -9   5   74.01    9.23   0
   4 -16   5    2.56   11.52   0
   4 -15   5    4.13   11.77   0
  -3   2   0  390.78    6.09   0
  -2  -2   6  415.86    9.04   0
  -1 -11  10   60.02   11.98   0
   1 -10   8    3.43    9.09   0
   2  -8   6   40.30    8.18   0
   3  -6   3  419.08   11.06   0
   3  -5   2 1163.00   15.12   0
   4 -14   5   55.92   12.19   0
   4  -5  -1   37.55    3.63   0
  -2 -12  11   11.86   11.78   0
   4 -13   5   16.13   10.55   0
   4 -10   4  191.78   11.41   0
  -2  -6   9   -0.19    7.22   0
  -2  -3   7  453.47   10.87   0
   1 -14   9   56.77   12.57   0
   2 -15   8    2.41   11.41   0
   2 -14   8   29.49   11.56   0
   2 -10   7   74.41   10.74   0
   3  -7   4  281.88   10.76   0
   4  -7   2  144.57    7.72   0
  -2  -8  10   13.57    9.05   0
  -2  -1   5  173.22    5.16   0
  -1  -4   7  285.24   10.01   0
   0 -14  10    4.71   11.27   0
   0  -3   5  181.57    6.96   0
   1 -13   9   11.06   10.80   0
   3 -16   7    5.98   11.32   0
   3 -15   7   12.86   11.65   0
   4 -12   5   53.08   10.99   0
   4  -8   3   27.71    7.01   0
   4  -6   1  222.29    7.66   0
  -2 -11  11    0.35   10.96   0
   0 -13  10   12.56   11.28   0
   0  -7   8   90.89    9.21   0
   1  -7   7   35.04    7.90   0
   2 -13   8    8.47   11.09   0
   3 -14   7   45.88   12.01   0
  -1  -7   9   65.90    9.69   0
   0  -9   9    4.65    9.06   0
   0  -2   4  598.12    9.36   0
   1 -12   9   25.16   11.48   0
   1  -9   8   11.32    8.14   0
   3 -10   6   47.13    9.74   0
   3  -8   5  212.48   10.98   0
   3  -4   1  352.35    7.41   0
  -2  -4   8  335.05   11.00   0
  -1  -1   4  281.79    5.71   0
   0 -12  10   64.82   12.31   0
   2 -12   8   45.21   11.81   0
   2  -9   7   97.64   10.63   0
   3 -13   7   20.41   10.96   0
   4 -11   5   48.67   10.10   0
   4  -9   4    7.32    7.02   0
  -1 -13  11   13.13   11.15   0
  -1  -9  10   13.72    9.01   0
   0  -5   7  110.70    8.08   0
   1  -4   5   66.16    5.80   0
   4 -16   6   -0.73   11.29   0
  -1   1  -2  652.28    7.70   0
   1 -11   9   -2.30   10.37   0
   3 -12   7   21.91   10.50   0
   4 -14   6   22.11   10.93   0
   0 -11  10   15.33   10.76   0
   1  -5   6  120.21    7.76   0
   1  -3   4    7.29    3.80   0
   2 -11   8  177.65   13.52   0
   0  -8   9   52.57    9.32   0
   2  -2   0   52.65    2.08   0
   4 -13   6   33.42   10.59   0
   4  -5   0   22.43    3.39   0
  -2  -5   9   91.51    8.28   0
   0  -6   8   76.70    8.17   0
   2  -8   7  125.50   10.16   0
   3  -6   4  161.28    8.12   0
   4 -10   5   24.47    8.15   0
   4  -7   3  186.63    8.76   0
   5 -12   4  139.10   11.08   0
   5 -10   3   19.55    7.49   0
  -1  -8  10   12.91    8.99   0
   1 -10   9  162.69   12.62   0
   2 -14   9   -1.76   10.24   0
   3 -15   8    3.91   10.87   0
   3  -7   5   10.20    6.29   0
   4 -12   6  183.30   13.25   0
  -1  -6   9   -0.15    6.54   0
   0 -10  10    7.45    9.51   0
   3 -14   8  154.28   14.32   0
   1 -13  10    1.43    9.94   0
   2 -13   9   50.86   10.99   0
  -1 -10  11   47.05   10.83   0
   0 -13  11    6.78   10.18   0
   3 -13   8   11.19    9.83   0
   3  -8   6   26.89    7.42   0
   4 -15   7    2.06   10.45   0
   4 -11   6   19.10    8.59   0
   4  -9   5    2.33    6.74   0
  -2   0   4   -0.16    1.60   0
   1 -12  10   12.77    9.61   0
   1  -9   9   19.23    8.60   0
   1  -2   3  408.75    7.05   0
   2 -12   9   10.38    9.60   0
   3  -4   2   56.45    4.25   0
   5 -13   5   41.90    9.85   0
   5  -9   3   54.12    7.41   0
   5  -8   2  282.85    9.79   0
  -1  -3   7   48.56    5.15   0
   0 -12  11   -0.46    9.75   0
   0  -9  10   25.55    8.70   0
   0  -1   3  827.20    8.21   0
   2  -9   8   73.77    9.40   0
   4 -14   7    3.58    9.97   0
  -1  -7  10   18.56    7.85   0
  -1  -4   8   14.18    5.54   0
   0  -4   7   57.70    5.96   0
   2  -7   7   14.22    6.77   0
   3 -12   8    8.00    9.52   0
   4 -13   7   13.55    9.47   0
   4  -5   1  108.40    5.09   0
   5 -12   5   68.63    9.97   0
   5 -10   4   52.53    8.16   0
   5  -7   1   38.03    5.18   0
  -2  -2   7  421.28    8.95   0
  -1  -9  11   26.87    9.62   0
  -1  -2   6  276.24    7.13   0
   1 -11  10  159.98   12.72   0
   2 -11   9   15.66    9.59   0
   4 -10   6   57.10    8.61   0
  -1 -12  12   -5.42    9.73   0
   0 -11  11   -0.16    9.15   0
   0  -5   8  178.04    8.82   0
   1  -4   6  126.67    6.73   0
   5 -15   6    0.48    9.39   0
   1  -5   7    8.62    5.49   0
   3 -11   8   39.10    9.75   0
   3  -3   0 1338.49    9.73   0
   4 -12   7   13.57    8.90   0
   4  -6   3   29.88    4.74   0
   5 -14   6   44.90   10.36   0
   1 -10  10   28.99    9.16   0
   1  -3   5 1383.86   15.36   0
   2  -8   8   74.31    8.72   0
   3  -7   6   91.85    7.65   0
   3  -5   4  157.06    6.68   0
   5 -11   5   52.72    8.37   0
  -1 -11  12    0.39    9.41   0
   2 -13  10   36.79   10.08   0
   2 -10   9   16.29    8.09   0
   2  -2   1 2117.24   11.78   0
   3 -14   9   24.17    9.78   0
   5 -13   6   30.79    9.72   0
   5  -8   3  158.26    7.98   0
  -2  -1   6  250.81    5.73   0
   0 -10  11   80.57   10.57   0
   0  -6   9  119.96    8.42   0
   1 -13  11   24.03    9.52   0
   1  -6   8   98.07    7.68   0
   1  -1   1 1486.53    7.70   0
   3 -13   9   11.43    8.82   0
   3 -10   8    1.18    7.26   0
   4 -11   7   23.19    8.50   0
   5  -9   4   12.23    6.18   0
  -1  -8  11    0.84    7.50   0
  -1  -1   5  280.32    5.68   0
   2  -5   6    5.11    4.35   0
   3  -8   7   90.30    8.46   0
   4 -14   8   10.74    8.75   0
   5  -7   2  149.80    6.76   0
   0   0  -2   35.22    1.74   0
   1 -12  11    3.82    8.39   0
   2 -12  10   43.27    9.24   0
   2  -6   7  145.38    8.07   0
   2  -4   5   79.13    5.31   0
   3  -4   3   16.28    3.50   0
   4  -5   2  393.95    8.27   0
  -1   0   3    4.48    1.20   0
   1  -9  10   28.77    8.15   0
   1  -7   9   28.53    6.82   0
   2  -9   9   13.05    7.16   0
   3 -12   9   24.44    8.43   0
   4 -13   8    0.51    7.82   0
   4  -4  -1  827.54    7.33   0
   0 -12  12   -1.92    8.21   0
   0  -9  11   96.92    9.83   0
   0  -7  10    8.76    6.35   0
   4 -10   7  173.34   10.43   0
   5 -15   7   -1.51    8.27   0
   1 -11  11    8.27    7.81   0
   1  -2   4  595.44    8.44   0
   2 -11  10   79.43    9.48   0
   2  -7   8  154.12    8.64   0
   3  -9   8   78.10    8.27   0
   4 -12   8   59.52    9.15   0
   4  -7   5   17.08    5.33   0
   5 -14   7    2.20    8.25   0
   5 -11   6   45.58    8.24   0
   3 -11   9    6.48    7.83   0
   3  -6   6   60.88    6.05   0
   4  -8   6   89.67    7.58   0
   4  -6   4  110.60    6.23   0
  -1  -3   8    0.44    3.88   0
   0 -11  12   -1.76    7.64   0
   5 -13   7   46.35    8.66   0
   5  -9   5   53.41    6.72   0
   0  -5   9   38.89    5.65   0
   1  -8  10   54.95    7.74   0
   1  -4   7   32.79    4.79   0
   2 -10  10   20.16    7.73   0
   2  -8   9   47.30    7.15   0
   3  -7   7  152.16    8.27   0
  -2   1  -1  205.56    3.57   0
   0  -8  11   64.22    8.46   0
   1 -10  11    3.19    7.25   0
   3 -13  10   18.41    8.03   0
   4  -9   7   18.03    6.39   0
  -1  -5  10  112.72    7.37   0
   1  -3   6   22.96    3.73   0
   1  -1  -3  243.17    3.24   0
   3  -8   8    9.76    5.89   0
   5 -12   7    0.75    7.04   0
   5 -10   6    6.53    6.13   0
  -2   1   0 3155.07   10.51   0
   0 -10  12    9.17    7.86   0
   0  -6  10   48.24    6.58   0
   1  -6   9  284.09   10.03   0
   2 -12  11   16.69    7.89   0
   3  -4   4   27.59    3.44   0
   4 -13   9    2.60    7.34   0
   6 -10   4  131.70    8.04   0
   2  -6   8   85.45    6.75   0
   3 -12  10    1.94    6.85   0
   5  -6   2    8.52    3.32   0
   1  -9  11    4.47    6.85   0
   2  -9  10    7.30    6.70   0
   4 -10   8   45.86    7.54   0
   4  -7   6   23.44    5.18   0
   5 -14   8    4.34    8.07   0
   5 -11   7   -0.07    6.43   0
   6 -13   6    0.43    6.77   0
   6 -11   5    7.99    5.88   0
  -2   0   5  897.05    7.17   0
   1  -7  10    3.39    5.68   0
   2 -11  11    2.82    6.86   0
   3  -9   9    4.71    6.42   0
   4 -12   9    0.92    6.65   0
   5  -8   5   88.95    6.59   0
   5  -7   4   21.52    4.80   0
   0  -9  12   67.75    8.12   0
   0  -7  11    1.41    5.85   0
   1 -11  12   -1.81    6.98   0
   3 -11  10   74.89    8.31   0
   5  -9   6   98.32    7.27   0
   3  -6   7   67.65    5.68   0
   6 -12   6   12.88    6.74   0
   4 -11   9    6.10    6.31   0
   4  -9   8   59.36    6.91   0
   5 -12   8    8.32    7.04   0
   5 -10   7   27.51    6.50   0
   6  -9   4    6.40    4.87   0
   0  -4   9   13.82    4.48   0
   1  -8  11   56.90    7.47   0
   2  -8  10   72.86    7.47   0
   6 -14   7   -0.56    6.75   0
   6 -10   5    7.75    5.34   0
   1 -10  12   28.77    6.93   0
   1  -5   9   33.39    5.13   0
   1  -4   8  131.47    6.17   0
   3 -10  10    9.80    6.13   0
  -1  -3   9   12.98    3.85   0
   0  -8  12   20.38    6.80   0
   0  -5  10    1.71    4.47   0
   6 -13   7   -3.10    6.26   0
   4 -10   9   28.74    6.76   0
   4  -7   7   34.05    5.46   0
   5  -7   5   64.88    5.45   0
  -1  -2   8  121.95    5.00   0
   2  -6   9   24.60    5.19   0
   4 -12  10   59.71    7.77   0
   5  -9   7   41.59    6.04   0
   0  -6  11   25.30    5.38   0
   1  -9  12    4.90    6.49   0
   3  -9  10   19.13    6.38   0
   4  -8   8   28.12    5.57   0
   6 -12   7    1.43    5.96   0
   6  -9   5   61.35    5.92   0
   6  -7   2   12.71    3.50   0
   2  -7  10   11.32    5.27   0
   3 -11  11   23.12    6.47   0
   5  -6   4    9.11    3.61   0
   6  -8   4    3.80    4.36   0
   4 -11  10   25.08    6.61   0
   5 -10   8   19.44    6.15   0
   0  -7  12   21.49    6.21   0
   3  -7   9   41.27    5.74   0
   4  -9   9    5.29    5.84   0
   6 -11   7   -4.11    5.79   0
   6 -13   8    2.33    6.04   0
   0   0   2   22.56    1.07   0
   2 -10  12   15.44    6.27   0
   2  -8  11   46.29    6.71   0
   3 -10  11   12.99    6.03   0
   3  -8  10   23.57    6.12   0
   5 -11   9   15.75    6.14   0
   5  -8   7   28.16    5.44   0
   5  -7   6   48.92    5.32   0
  -3   1   0  431.29    4.28   0
  -2   0   6   24.70    2.19   0
   0  -4  10   61.95    5.39   0
   4 -10  10   42.98    6.66   0
   4  -7   8   35.46    5.40   0
   6  -9   6   14.02    5.00   0
   0  -3   9   33.96    4.12   0
   5  -9   8   11.07    5.61   0
   6 -12   8    2.71    5.79   0
  -1   0  -2    8.62    1.34   0
   0  -5  11   24.75    5.10   0
   1  -6  11   30.88    5.78   0
   1  -3   8   50.22    4.30   0
   2  -6  10   22.64    5.20   0
   4  -8   9   20.76    5.87   0
   6 -10   7   87.13    7.23   0
  -1   0   5   45.80    2.18   0
   2  -9  12    6.46    5.67   0
   3  -9  11   24.84    6.09   0
   5 -10   9   18.56    6.01   0
   6  -6   2    8.17    3.24   0
  -4   1   0  342.70    4.45   0
   1  -9  13   34.45    6.86   0
   2  -3   7  182.20    6.17   0
   3  -7  10   13.25    5.60   0
   3  -2   1   19.78    1.68   0
   4  -9  10    7.83    5.58   0
   5  -5   4   27.04    3.70   0
   0   0   3 1086.64    6.65   0
   1  -7  12   25.54    6.23   0
   4  -4   5    9.00    3.37   0
   5  -8   8   32.88    5.77   0
   6  -8   6   22.67    4.97   0
  -3   1   1 3268.38    9.56   0
   4  -6   8   61.26    5.87   0
   5 -11  10    6.24    5.98   0
   5  -6   6   58.38    5.28   0
   6  -9   7    5.46    5.34   0
   2  -8  12    8.24    5.98   0
   3  -8  11    6.23    5.82   0
   4  -7   9   29.47    5.74   0
   6 -10   8    6.23    5.77   0
   7 -10   6    6.14    5.72   0
   7  -9   5   59.69    6.10   0
   1  -5  11   55.47    5.83   0
   1  -4  10   15.74    4.48   0
   2  -5  10   48.54    5.73   0
   3  -3   6   85.16    4.73   0
   4  -8  10   43.53    6.75   0
   0  -3  10  145.98    6.63   0
   0  -1   7  171.74    5.08   0
   1  -2  -4  288.79    3.87   0
   2  -6  11   65.71    6.76   0
   4  -3  -1   45.78    1.80   0
   5 -10  10  120.28    8.60   0
   6 -11   9   13.30    6.00   0
   7 -11   7    0.98    5.73   0
  -4   1   1  156.07    2.87   0
   0  -1  -3  865.58    6.27   0
   0   0   4 1094.19    8.01   0
   2  -1   2  367.03    4.65   0
   3  -9  12   17.05    6.09   0
   3  -6  10   18.68    5.32   0
   3  -5   9   33.05    5.28   0
   5  -7   8    1.82    4.91   0
   6  -8   7   72.36    6.59   0
   6  -6   4  100.85    5.48   0
  -1   0   6    4.81    2.10   0
   2  -9  13    5.34    6.20   0
   2  -3   8  109.07    5.68   0
   2  -1   1  183.02    2.84   0
   3  -4   8  118.04    6.31   0
   4  -9  11    0.33    5.84   0
   5  -8   9   25.85    6.33   0
   5  -6   7   70.35    6.11   0
   6  -9   8   38.13    6.54   0
   6  -7   6   74.23    6.13   0
   7 -12   8   -1.43    6.04   0
   0  -2   9    3.09    3.44   0
   2  -7  12    5.03    5.86   0
   3  -7  11   55.92    7.30   0
   5  -4   3   17.00    3.12   0
   7  -9   6   71.39    7.10   0
   4  -6   9   29.18    5.63   0
   4  -3   4   55.94    3.64   0
   5  -9  10   23.07    6.42   0
   6 -10   9   53.97    7.20   0
   7 -10   7   -2.48    5.78   0
   4  -7  10    6.54    6.03   0
   4  -5   8    7.79    4.47   0
   5  -5   6  173.44    7.18   0
   6  -5   1  109.32    4.43   0
   7 -11   8   -0.67    6.75   0
   7  -8   5   49.24    5.75   0
   3  -8  12    4.71    6.11   0
   3  -3   7  144.05    6.33   0
   5  -4   4  209.03    6.54   0
   6  -5   2   38.82    3.88   0
   0   0   5 1077.55    9.33   0
   2  -2   7   37.30    4.11   0
   2  -1   4  955.63    9.70   0
   4  -8  11   20.01    6.44   0
   4  -4   7  306.55    8.94   0
   6  -8   8   58.47    7.16   0
   2  -5  11   24.78    5.78   0
   2  -4  10  103.48    6.84   0
   4  -3   5   83.54    4.89   0
   5  -7   9   12.51    6.21   0
   6  -9   9    8.41    6.35   0
   6  -7   7    8.57    5.42   0
   6  -5   3  214.34    6.68   0
   7  -7   4   19.05    4.85   0
   0  -1   8  479.30    8.80   0
   1  -5  12    9.04    5.86   0
   1  -3  10   38.54    5.33   0
   2  -6  12    2.20    6.17   0
   2  -1   0 2641.19    8.11   0
   3  -6  11   29.60    6.65   0
   3  -5  10    7.71    5.35   0
   5  -8  10   54.61    7.28   0
   7 -10   8    5.88    7.03   0
   7  -9   7   11.07    6.36   0
   7  -8   6    8.67    5.44   0
   2  -3   9   51.63    5.37   0
   5  -5   7  181.63    8.12   0
   6  -6   6  102.53    6.84   0
   3  -7  12   14.08    7.22   0
   4  -6  10   59.88    7.40   0
   6 -10  10    4.96    6.77   0
   0  -2  10    1.37    4.42   0
   1  -2   9  524.94   10.86   0
   2  -1   5  232.83    5.73   0
   4  -7  11  106.33    8.56   0
   4  -5   9  108.07    7.27   0
   5  -9  11   32.76    7.39   0
   7  -7   5   20.47    5.43   0
   3  -3   8   19.61    4.83   0
   3  -2   6  277.78    7.57   0
   4  -3   6   79.10    5.48   0
   0   0   6   60.59    3.35   0
   2  -2   8   33.45    4.77   0
   4  -4   8   66.25    6.33   0
   6  -8   9   76.65    8.23   0
   7  -9   8   42.42    7.52   0
   7  -8   7   61.41    7.55   0
   7  -6   3  969.05   14.27   0
   4  -8  12   17.79    7.27   0
   5  -7  10   19.72    6.94   0
   5  -6   9   27.39    6.71   0
   6  -9  10    4.94    6.88   0
   6  -6   7   -0.28    5.29   0
   7 -10   9    0.53    7.14   0
   1   0   3    5.91    1.60   0
   2  -5  12   33.62    7.49   0
   7  -7   6    3.16    5.50   0
   1  -4  12   57.97    7.37   0
   1   0   4 1858.62   12.50   0
   2  -1   6  361.48    7.71   0
   3  -5  11   34.06    7.00   0
   3  -4  10   -1.38    5.41   0
   5  -8  11    4.57    6.64   0
   7  -6   4    5.40    4.85   0
   2  -3  10   29.95    5.58   0
   3  -6  12   56.59    8.04   0
   5  -3   3   57.46    4.09   0
   6  -5   6   14.87    5.28   0
   4  -5  10   58.20    7.48   0
   6  -7   9   20.85    7.14   0
   6  -4  -7   54.30    4.75   0
   7   2  -9    4.31    4.20   0
   8  -7  -7   31.59    5.22   0
   8  -5  -8   35.43    5.33   0
   8  -2  -9    9.99    4.90   0
  10  -5  -9    4.30    5.52   0
  10  -2 -10   15.01    5.66   0
  -1   1   3  249.90    3.75   0
   4  -4  -5  274.94    6.16   0
   4  -1  -6   89.73    4.32   0
   5  -1  -7   86.52    4.87   0
   6  -6  -6  137.67    5.92   0
   6   0  -8  126.97    6.16   0
   7  -3  -8   96.72    6.21   0
   7   3  -9  107.09    6.26   0
   9  -6  -8   63.70    6.68   0
   9   1 -10   -0.52    5.24   0
  10  -7  -8   48.49    6.80   0
  11  -3 -10   11.90    5.83   0
   5  -6  -5  344.70    7.41   0
   5  -4  -6   -0.66    3.01   0
   9   2 -10    3.87    5.61   0
  10  -1 -10   50.16    6.62   0
   2   2  -4  412.06    5.41   0
   2   5  -4  142.90    3.32   0
   3   0  -5   30.08    2.81   0
   8  -1  -9   27.60    5.30   0
   9  -3  -9   13.75    5.63   0
   9   3 -10    3.42    5.41   0
   9   4 -10   57.17    6.53   0
   6   1  -8   43.91    4.65   0
   7  -7  -6  124.72    6.41   0
  11  -5  -9   41.97    7.20   0
  11  -2 -10   39.88    6.68   0
   2  -2  -3 3098.50   13.77   0
   2   4  -4  113.89    3.04   0
   3  -5  -3  695.67    7.61   0
   3  -3  -4   71.42    3.26   0
   4  -7  -3   80.45    3.58   0
   4   0  -6   34.59    3.36   0
   6  -3  -7  121.04    5.89   0
   6   2  -8   94.25    5.61   0
   7  -5  -7   13.35    4.46   0
  10   0 -10    7.82    5.87   0
   6   3  -8    7.20    3.99   0
   6   4  -8  122.45    5.94   0
   8   0  -9   63.40    6.15   0
  10   1 -10   50.88    6.91   0
  -1   0   3    3.39    1.32   0
   1   0  -2  289.95    3.16   0
   3   1  -5  154.70    4.43   0
   5   1  -7   91.38    5.03   0
   6  -7  -5  191.37    6.50   0
   8  -6  -7   48.36    5.75   0
   9  -5  -8   22.20    5.45   0
   9  -2  -9    6.06    5.66   0
  10  -6  -8   76.26    7.46   0
  11  -1 -10   19.11    6.35   0
  12  -5  -9   11.61    6.34   0
   4  -3  -5  512.83    8.21   0
   5  -7  -4   72.24    4.23   0
   8   1  -9   26.98    5.34   0
   9  -7  -7   64.62    6.09   0
  10   2 -10   11.91    5.88   0
  10   3 -10    3.82    5.79   0
  10   4 -10    6.87    6.18   0
  -1   3   2 2293.03   10.13   0
   5   2  -7  210.12    6.58   0
   7  -1  -8   22.92    4.93   0
   8   2  -9    4.53    4.78   0
  10  -3  -9   35.20    6.57   0
  11  -4  -9   19.96    6.20   0
  11   0 -10    4.59    5.81   0
   3   2  -5  543.65    7.49   0
   3   5  -5  640.07    7.79   0
   4  -5  -4  214.00    5.43   0
   5   3  -7   18.10    3.69   0
   6  -2  -7  107.25    5.78   0
   8  -3  -8    6.44    4.91   0
   8   3  -9   96.16    6.73   0
   8   4  -9   38.35    5.73   0
   9  -1  -9    4.77    5.29   0
  11   1 -10    3.36    5.86   0
   3   3  -5  634.70    7.98   0
   4   2  -6   40.58    3.48   0
   4   5  -6   70.69    4.06   0
   7  -4  -7  141.43    6.80   0
  11  -6  -8   10.18    6.42   0
  -1   2   2 3624.08   12.46   0
   4   3  -6   32.81    3.29   0
   4   4  -6  173.66    5.34   0
   7  -6  -6   63.72    5.49   0
   7   0  -8    0.39    4.46   0
   9  -4  -8    0.21    4.98   0
  10  -5  -8   32.99    6.67   0
  10  -2  -9   57.17    7.25   0
  11   2 -10    1.45    5.99   0
  11   3 -10    1.30    6.18   0
  11   4 -10    1.81    6.34   0
  12  -4  -9   45.17    7.23   0
   3  -6  -2 1088.81    8.74   0
   9   0  -9   37.61    6.22   0
  11  -3  -9   24.36    6.35   0
   3  -2  -4  182.59    4.46   0
   5  -2  -6    1.11    2.92   0
   8  -7  -6   25.20    4.93   0
   8  -5  -7    9.87    4.69   0
   8  -2  -8  224.42    8.82   0
   9  -6  -7    8.85    5.05   0
  12  -6  -8   19.93    6.78   0
   2  -1  -3 1016.59    7.97   0
   9   1  -9   11.78    5.60   0
  10  -1  -9   45.19    6.97   0
  12  -3  -9   42.66    7.25   0
   6  -6  -5    2.50    3.57   0
   7  -3  -7   56.98    5.39   0
   9   2  -9    6.18    5.67   0
  11  -5  -8   57.89    7.31   0
  11  -2  -9    0.77    5.77   0
   1   1  -2 3400.32   10.31   0
   7   4  -8   96.04    6.09   0
   7   5  -8   13.67    4.68   0
   9   3  -9    9.57    5.72   0
   9   4  -9   -3.79    5.47   0
  10  -4  -8    3.70    5.71   0
   3  -4  -3   34.25    2.38   0
   8  -1  -8   85.08    6.37   0
  10   0  -9  111.34    8.30   0
   2  -5  -1  106.98    2.36   0
   5  -6  -4    7.85    2.96   0
   5  -4  -5  303.82    7.20   0
   7  -7  -5   79.51    5.43   0
  11  -1  -9   78.48    7.92   0
  12  -5  -8    0.82    6.12   0
  12  -2  -9   53.63    7.61   0
   4  -4  -4  720.38    9.21   0
   7  -5  -6   95.98    5.86   0
   9  -5  -7  178.77    8.35   0
   3  -1  -4  141.15    4.18   0
   8  -6  -6   33.74    5.20   0
  10   2  -9   46.84    6.94   0
  11  -4  -8    5.21    6.09   0
  11   0  -9   25.04    6.34   0
  12  -1  -9  103.80    8.63   0
   1  -2  -1 3977.79    9.67   0
   6   2  -7  118.34    5.89   0
  10  -3  -8   10.21    6.04   0
  10   3  -9    7.43    6.19   0
  10   4  -9   -0.51    5.97   0
   2  -3  -2  354.57    4.45   0
   6  -7  -4   97.60    5.22   0
  11  -6  -7   72.97    7.71   0
  11   1  -9   75.31    7.85   0
  12  -4  -8    5.43    6.09   0
   2   0  -3  450.39    5.39   0
   8  -3  -7   60.65    5.99   0
   8   2  -8  207.68    8.44   0
   9  -1  -8    0.65    5.05   0
  12   0  -9    6.34    6.35   0
   6  -5  -5   25.61    4.01   0
   7  -1  -7   41.19    5.16   0
   8   3  -8    5.70    4.70   0
  10  -5  -7   20.84    6.39   0
  10  -2  -8   17.10    6.26   0
  11  -3  -8   93.26    8.35   0
  11   2  -9   -0.13    6.17   0
  11   3  -9    6.23    6.70   0
  12  -6  -7   22.79    7.06   0
   4   0  -5 2878.36   18.68   0
   5  -7  -3  109.93    4.62   0
   5   1  -6   26.45    3.71   0
   7  -4  -6   30.56    4.68   0
   8   4  -8  123.98    7.02   0
   9  -4  -7   95.55    7.02   0
  11   4  -9    3.36    6.23   0
  12   1  -9   87.69    8.50   0
   3   0  -4  242.97    5.12   0
   6  -2  -6   31.46    4.40   0
   7  -6  -5   44.83    4.91   0
   9  -6  -6   55.54    6.37   0
   9   0  -8    0.71    5.05   0
  12  -3  -8   20.42    6.57   0
  12   2  -9    2.22    6.45   0
   5   2  -6    3.90    3.21   0
   8  -5  -6  455.86   11.04   0
  11  -5  -7   49.41    7.22   0
  12   3  -9   -2.87    6.23   0
  12   4  -9   -4.32    6.84   0
   4  -3  -4   44.83    3.31   0
   8  -2  -7   41.98    5.63   0
   9   1  -8    3.77    5.23   0
  10  -1  -8   47.10    6.96   0
  11  -2  -8   36.37    7.04   0
  -1  -2   3  472.59    5.00   0
   3  -5  -2  266.42    4.60   0
   3  -3  -3  375.47    5.78   0
   4   1  -5 1025.53   11.29   0
   5   3  -6   75.34    4.49   0
   5   4  -6   -0.18    3.08   0
  10  -4  -7   22.99    6.24   0
  12  -5  -7    7.93    6.58   0
   4  -5  -3  194.76    4.97   0
   7   1  -7   46.95    5.11   0
   9  -3  -7   67.62    6.33   0
   9   2  -8   91.16    7.17   0
  10   0  -8   29.79    6.54   0
  12  -2  -8   23.26    6.74   0
  13  -5  -7    8.12    6.69   0
   7  -3  -6   13.92    4.38   0
   9   3  -8   60.11    6.52   0
   9   4  -8    0.10    5.10   0
   9   5  -8   21.90    5.44   0
  10  -6  -6    4.61    5.77   0
  11  -1  -8   53.39    7.41   0
   3   1  -4  133.37    3.93   0
   4   2  -5  128.92    4.62   0
   5  -2  -5  227.73    6.30   0
   6  -6  -4  447.87    8.93   0
   7   2  -7  212.80    7.74   0
  10   1  -8   51.87    7.04   0
  11  -4  -7   57.07    7.41   0
   7   3  -7   54.90    5.40   0
   7   4  -7  137.90    6.69   0
   7   5  -7    7.60    4.53   0
   8  -4  -6   11.86    4.77   0
   9  -5  -6    6.57    5.02   0
  11   0  -8   -2.02    6.16   0
  12  -1  -8   46.76    7.35   0
   4   3  -5  476.44    7.79   0
   4   5  -5  192.80    5.35   0
   9  -2  -7   52.42    6.24   0
  10  -3  -7   64.08    6.98   0
  10   2  -8   14.26    6.19   0
  11  -6  -6   50.52    7.33   0
  12  -4  -7    3.45    6.76   0
  13  -4  -7   -0.47    6.79   0
   3   2  -4  181.26    4.44   0
   4   4  -5  271.90    6.07   0
   8  -6  -5   12.42    4.83   0
  10   3  -8   12.12    6.43   0
  10   4  -8    2.58    5.82   0
  10   5  -8   17.68    6.30   0
  11   1  -8   44.81    7.26   0
  12   0  -8   57.82    7.56   0
   4  -2  -4   27.25    3.02   0
   5  -1  -5   26.18    3.58   0
   8   1  -7  145.85    7.47   0
   9  -1  -7  259.52    9.70   0
  10  -5  -6   54.80    6.43   0
  11  -3  -7   62.85    7.60   0
  11   2  -8   37.78    7.05   0
  12   1  -8   42.10    7.45   0
   2  -2  -2 3930.01   14.19   0
   3   3  -4   70.31    3.06   0
   3   5  -4  175.85    4.32   0
   6  -3  -5   33.21    4.13   0
  10  -2  -7   88.66    7.40   0
  11   3  -8   95.02    8.24   0
  11   4  -8    2.04    6.15   0
  11   5  -8   70.11    7.83   0
  12  -3  -7   24.73    6.84   0
  12   2  -8   31.80    6.94   0
  13  -3  -7    0.35    6.89   0
  -1   4   1  765.47    5.33   0
   2   5  -3  937.02    7.12   0
   3  -2  -3  191.77    4.30   0
   3   4  -4  797.98    8.37   0
   8  -3  -6  229.52    8.23   0
   8   2  -7   46.59    5.67   0
   9  -4  -6  184.34    8.34   0
  12   3  -8   16.60    6.71   0
   2   4  -3   83.00    2.55   0
   3  -6  -1   17.47    2.01   0
   6   2  -6   37.88    4.44   0
   8   3  -7   62.09    6.24   0
   9   0  -7   84.25    6.95   0
  11  -2  -7  121.14    8.70   0
  12   4  -8    1.07    6.59   0
  12   5  -8    1.47    6.48   0
   4  -6  -2   92.14    3.62   0
   7  -4  -5   15.45    4.42   0
   8   5  -7   18.43    5.10   0
  10  -1  -7  108.70    7.89   0
  12  -5  -6   39.51    7.54   0
  13  -5  -6    0.50    6.95   0
   2  -4  -1 2497.66   10.17   0
   4  -4  -3  158.04    4.55   0
   5   0  -5  435.70    8.39   0
   6  -5  -4   11.31    3.51   0
   6   3  -6  139.75    6.00   0
   6   4  -6  227.50    7.25   0
   6   5  -6  101.57    5.60   0
   8  -5  -5  212.43    8.05   0
  12  -2  -7   37.66    7.04   0
  13  -2  -7   49.09    7.79   0
   4  -1  -4  247.88    5.75   0
   7  -6  -4  128.63    6.12   0
   8  -2  -6    8.78    4.61   0
  10  -4  -6   20.24    5.80   0
  -1  -1   2 4089.69   12.71   0
   6  -2  -5   16.74    3.78   0
   7   0  -6  210.81    7.60   0
  10  -6  -5    0.74    5.06   0
  10   0  -7  105.71    7.73   0
  11  -1  -7   86.60    8.19   0
   3  -4  -2  285.50    4.79   0
   9   2  -7   43.17    6.02   0
  11  -4  -6   44.53    7.00   0
  12  -1  -7   46.66    7.31   0
  13  -1  -7   12.11    6.83   0
   5  -3  -4  281.17    6.68   0
   5   1  -5   28.57    3.52   0
   9   4  -7  115.93    7.68   0
   9   5  -7  148.33    8.21   0
  11  -6  -5    1.16    5.88   0
  11   0  -7   56.34    7.58   0
  12  -4  -6   12.43    6.55   0
  13  -4  -6   -0.13    6.46   0
   1  -1  -1  148.77    1.90   0
   7   1  -6  140.09    6.60   0
  10  -3  -6  101.78    7.67   0
  10   1  -7  107.13    7.58   0
  12   0  -7   75.88    8.00   0
  13   0  -7    2.34    6.49   0
   7  -3  -5   84.92    5.53   0
   8  -1  -6   72.15    5.73   0
   9  -2  -6  183.29    8.50   0
  10   2  -7   78.14    7.21   0
   4   0  -4 2123.33   15.43   0
   5  -5  -3  268.99    6.28   0
   5   2  -5  232.33    6.38   0
  10   3  -7   70.08    7.19   0
  11  -3  -6   36.41    6.86   0
  11   1  -7   89.27    8.27   0
  13   1  -7   16.48    7.08   0
   6  -4  -4   20.32    3.72   0
   6  -1  -5  627.53   10.65   0
   8  -6  -4   62.32    5.56   0
  10  -5  -5  122.65    8.06   0
  10   5  -7   22.68    6.47   0
  12  -3  -6   64.69    7.87   0
  13  -3  -6    3.11    6.47   0
  -1   2   1 5086.63   12.86   0
   6  -6  -3  265.92    7.06   0
   7  -5  -4  212.24    7.27   0
   7   3  -6   12.09    4.31   0
   8   0  -6    1.21    4.60   0
  11   3  -7   46.86    7.60   0
  12   2  -7   17.03    6.74   0
  13   2  -7   52.62    7.93   0
   5   4  -5  277.79    6.82   0
   7   4  -6   23.92    4.56   0
   7   5  -6   91.65    5.78   0
   9  -1  -6   17.21    5.48   0
  10  -2  -6   57.51    6.70   0
  11  -5  -5   22.74    6.56   0
  11   4  -7   52.92    7.39   0
  11   5  -7   45.99    7.64   0
  12   3  -7   16.60    6.95   0
  13  -5  -5   -1.16    6.91   0
  13   3  -7    4.51    6.65   0
  13   4  -7    0.26    6.98   0
   4  -3  -3  104.71    3.94   0
   5  -2  -4   51.94    3.86   0
   9  -4  -5    5.83    4.97   0
  11  -2  -6   35.74    6.96   0
  12  -5  -5    7.98    6.64   0
  12   4  -7    2.97    6.59   0
  12   5  -7    7.02    6.71   0
  13  -2  -6   -0.23    6.57   0
   6   0  -5   88.47    5.18   0
   7  -2  -5   57.24    4.89   0
   8   1  -6   70.82    5.98   0
  12  -2  -6   16.06    6.86   0
   8  -3  -5    1.96    3.92   0
   9  -6  -4   22.88    5.28   0
  10  -1  -6  182.70    9.03   0
   4  -5  -2  816.96    8.85   0
   8   2  -6    4.69    4.66   0
   9   0  -6    6.18    5.25   0
  10  -4  -5    4.19    5.30   0
   3   0  -3    0.63    1.68   0
  10  -6  -4  102.51    7.46   0
  11  -1  -6    8.31    6.50   0
  12  -1  -6   74.00    8.15   0
  13  -4  -5   10.83    7.12   0
  13  -1  -6    5.63    6.75   0
   4   2  -4   27.26    2.97   0
   6  -3  -4    9.26    3.46   0
   6   1  -5  595.39   10.50   0
   7  -1  -5  464.46   10.24   0
   8  -5  -4    4.87    4.31   0
   8   4  -6    8.69    4.68   0
   8   5  -6  450.30   11.12   0
   9   1  -6   21.69    5.61   0
  11  -4  -5   62.04    7.45   0
  12  -4  -5   11.82    6.64   0
   5  -6  -2  546.16    8.31   0
   5  -4  -3  276.81    6.42   0
   7  -4  -4  150.91    6.47   0
   9  -3  -5   90.81    6.87   0
  10   0  -6  582.07   13.90   0
  13   0  -6   30.52    7.37   0
   7  -6  -3   81.24    5.28   0
   8  -2  -5  125.30    6.86   0
   9   2  -6  184.61    8.54   0
  11   0  -6    0.36    6.27   0
  12   0  -6   42.87    7.65   0
   4   3  -4   45.69    3.25   0
   4   6  -4  454.51    7.34   0
   6  -5  -3   29.31    3.75   0
   6   2  -5   16.02    3.51   0
  10  -3  -5  252.50    9.95   0
  13   1  -6    3.65    6.67   0
   3  -5  -1  880.25    7.49   0
   4  -2  -3 1191.70   11.26   0
   4   5  -4  207.77    5.30   0
   6   3  -5   29.03    4.02   0
   9  -5  -4  107.03    6.94   0
   9   3  -6   97.60    7.06   0
  11  -3  -5   68.56    7.60   0
  11   1  -6    4.81    6.52   0
  12   1  -6   86.21    8.37   0
   6   5  -5   20.14    4.10   0
   6   6  -5    2.31    3.63   0
   7   0  -5   79.32    5.34   0
   9   4  -6  174.67    8.28   0
   9   5  -6    9.87    5.10   0
  13   2  -6    0.23    6.65   0
   2   0  -2   46.47    1.90   0
   8  -1  -5  176.34    7.63   0
   9  -2  -5  168.24    8.17   0
  10  -5  -4   42.59    6.39   0
  10   3  -6  109.26    7.86   0
  11   2  -6   37.52    7.14   0
  12  -5  -4    1.39    7.06   0
  12   2  -6   11.67    7.12   0
  13   3  -6    5.92    6.79   0
  -2   5   2  569.48    6.23   0
  -1  -2   2 3351.80   11.49   0
  -1   1   1  214.62    2.73   0
   5   0  -4    0.05    2.85   0
   6  -2  -4  166.61    5.95   0
   8  -4  -4   51.58    5.42   0
  10   4  -6   23.03    6.13   0
  10   5  -6   53.23    6.74   0
  11  -5  -4    3.10    6.24   0
  11   3  -6   46.59    7.28   0
  12   3  -6   33.83    7.45   0
  13  -2  -5    0.97    6.50   0
  13   4  -6    4.11    6.79   0
  -2   4   2  253.65    4.23   0
   7  -3  -4  568.41   10.97   0
   7   1  -5  443.01   10.10   0
   8  -6  -3  285.05    8.67   0
  10  -2  -5   17.17    5.82   0
  11   4  -6   39.63    7.46   0
  11   5  -6   72.19    7.95   0
  12   4  -6   10.96    6.80   0
  12   5  -6   50.81    8.12   0
  11  -2  -5   49.92    7.33   0
   4  -6  -1   23.74    2.65   0
   8   0  -5 1014.60   15.72   0
   9  -4  -4  137.04    7.56   0
   9  -1  -5   34.95    5.86   0
  13  -1  -5    2.36    6.63   0
  -2   3   2  384.15    4.96   0
   4  -4  -2   25.87    2.79   0
   7   2  -5   52.87    4.85   0
   9  -6  -3    4.45    5.00   0
  -2  -1   3 1024.25    8.32   0
   5   1  -4  447.91    8.19   0
   6  -4  -3   10.65    3.57   0
   6  -1  -4  330.53    8.01   0
   7   3  -5   75.76    5.49   0
  10  -1  -5  105.33    7.77   0
  11  -4  -4   35.81    7.23   0
  11  -1  -5    6.45    6.37   0
   1   0  -1    0.12    0.52   0
   6  -6  -2   31.55    4.00   0
   7   4  -5   15.66    4.35   0
   7   6  -5   46.06    5.08   0
   8   1  -5  157.87    7.49   0
   9   0  -5   32.02    5.85   0
  13   0  -5   54.38    8.07   0
   3   3  -3  352.95    5.62   0
   5  -5  -2   21.56    3.16   0
   7  -2  -4  114.59    6.10   0
  13  -3  -4   -1.37    6.86   0
   3  -2  -2 1885.71   11.83   0
   3   6  -3  742.13    7.80   0
  10   0  -5  117.74    8.00   0
  11   0  -5   48.21    7.45   0
  12   0  -5   29.40    7.38   0
  13   1  -5    4.88    6.58   0
  -2   2   2 4294.58   15.87   0
   3   4  -3   28.66    2.37   0
   8   2  -5  129.31    6.99   0
  12  -3  -4    7.86    6.87   0
   8   3  -5    2.28    4.51   0
  11  -3  -4   88.42    8.06   0
  12   1  -5   24.07    7.36   0
  13   2  -5    0.96    6.76   0
   5   6  -4    5.66    3.28   0
   8   4  -5  213.69    8.32   0
   8   5  -5  208.90    8.41   0
   8   6  -5   14.52    5.15   0
  10  -3  -4   77.41    7.17   0
  11   1  -5    2.96    6.45   0
  12  -5  -3    8.47    7.17   0
  13   3  -5   12.11    7.15   0
   5  -2  -3  152.23    5.22   0
   5   4  -4  222.72    6.19   0
   7  -1  -4   31.87    4.64   0
   8  -2  -4  387.91   10.20   0
   9  -5  -3    0.77    4.99   0
   9   2  -5  158.88    7.89   0
  11  -5  -3    1.77    6.34   0
  12   2  -5   35.49    7.63   0
  13   4  -5    6.90    7.12   0
  13   5  -5   -2.59    6.81   0
   4   0  -3  977.78   10.36   0
   7  -4  -3   45.70    4.65   0
   9   3  -5   90.94    7.10   0
  10  -5  -3    7.56    5.65   0
  10   2  -5   17.47    6.02   0
  11   2  -5   45.50    7.50   0
  12  -2  -4    6.43    6.92   0
  12   3  -5   34.08    7.56   0
  12   6  -5   -0.50    7.36   0
   6  -3  -3   70.02    4.65   0
   9  -2  -4    2.28    5.11   0
   9   4  -5    7.51    5.40   0
   9   5  -5   29.07    5.69   0
   9   6  -5   24.32    5.82   0
  10   3  -5  240.53   10.09   0
  11   3  -5   65.16    7.86   0
  12   4  -5   19.07    7.25   0
  12   5  -5    9.14    6.99   0
  13  -4  -3    3.90    7.10   0
  13  -1  -4    4.36    6.86   0
   6   1  -4  333.59    8.01   0
  10  -2  -4   36.92    6.32   0
  10   4  -5    4.14    5.71   0
  10   5  -5  118.30    8.11   0
  10   6  -5    6.56    5.85   0
  11  -2  -4   24.33    6.64   0
  11   5  -5   18.24    6.92   0
  11   6  -5    5.20    6.67   0
  12  -4  -3   19.14    7.68   0
  -2   1   2 3234.27   13.82   0
   7   0  -4  110.80    6.10   0
   8  -6  -2  112.47    6.61   0
   8  -4  -3  111.97    6.57   0
   8  -1  -4  132.50    6.76   0
  12  -1  -4   20.82    7.41   0
  -2  -2   3 3212.76   14.63   0
   6   2  -4  166.32    6.25   0
  11  -4  -3   12.88    6.34   0
   3  -1  -2  201.81    4.24   0
   4   1  -3  576.59    8.12   0
   5  -6  -1   19.88    3.15   0
   5  -1  -3  432.65    8.05   0
   9  -4  -3  105.82    7.01   0
  10  -4  -3   60.32    6.68   0
  10  -1  -4   50.28    6.76   0
  11  -1  -4   29.79    6.81   0
   4  -5  -1   33.62    2.70   0
   6   3  -4    8.39    3.67   0
  12   0  -4   44.61    8.16   0
  -1   0   1    0.23    0.78   0
   6  -2  -3   71.64    4.74   0
   6   4  -4   18.42    3.88   0
   6   5  -4   12.40    4.00   0
   6   6  -4  406.76    8.97   0
   7   1  -4   29.47    4.39   0
   8   0  -4  468.73   11.23   0
  13   2  -4   47.82    8.21   0
  11   0  -4    2.66    6.10   0
  12   1  -4   20.26    7.72   0
  13  -2  -3    4.92    7.22   0
   2   3  -2  340.73    4.38   0
   7  -5  -2  614.72   11.22   0
   8  -3  -3  219.76    8.17   0
   9   0  -4   49.86    5.97   0
  10   0  -4   40.37    6.69   0
  11  -3  -3   22.36    6.74   0
  13   3  -4    2.43    7.19   0
  13   4  -4   53.25    8.35   0
  13   5  -4    1.63    7.64   0
  13   6  -4    0.71    7.61   0
   7   2  -4  120.02    6.12   0
   8   1  -4  135.30    7.25   0
  11   1  -4   29.42    6.93   0
  12   2  -4    7.40    7.27   0
  13  -4  -2   -2.12    7.22   0
   9  -3  -3   18.37    5.34   0
  10  -3  -3   18.16    5.89   0
  11  -5  -2   26.63    6.94   0
  12  -2  -3   17.10    7.35   0
   5   0  -3   23.22    3.19   0
   7   3  -4  538.15   11.02   0
   7   6  -4  122.61    6.66   0
   8  -5  -2  492.46   11.20   0
   9   1  -4   49.92    5.95   0
  10   1  -4   48.64    6.74   0
  11   2  -4   28.19    7.16   0
  12   3  -4   13.47    7.30   0
  12   4  -4   21.87    7.46   0
  12   6  -4   12.88    7.39   0
  13  -1  -3   44.84    8.21   0
   4  -2  -2  565.15    7.86   0
   6  -4  -2    1.08    3.38   0
   7  -2  -3   46.39    4.65   0
   7   4  -4  143.79    6.73   0
   7   5  -4  207.37    7.66   0
   8   2  -4  389.73   10.55   0
   9  -5  -2   30.44    6.00   0
  10  -5  -2   -0.17    5.62   0
  12   5  -4    2.64    7.12   0
  -2   0   2   51.25    2.34   0
   4   6  -3  252.56    5.84   0
   6  -6  -1   53.49    4.39   0
   6  -1  -3   86.64    4.85   0
   9   2  -4    5.38    5.44   0
  10   2  -4   34.22    6.62   0
  11  -2  -3    5.36    6.45   0
  11   3  -4   84.49    8.50   0
  12  -4  -2   22.58    7.95   0
  13   0  -3    7.05    7.25   0
   5  -3  -2   32.08    3.41   0
   8   6  -4   57.86    6.28   0
  10   3  -4   72.39    7.44   0
  11   4  -4   31.19    7.39   0
  11   5  -4   -2.42    7.18   0
  11   6  -4  111.29    9.07   0
  12  -1  -3    7.59    7.60   0
   8   4  -4   47.91    5.70   0
   8   5  -4    6.99    4.90   0
   9  -2  -3  222.21    9.08   0
   9   3  -4  387.16   11.46   0
   9   6  -4   25.56    6.19   0
  10  -2  -3   42.51    6.63   0
  10   5  -4   47.27    7.40   0
  10   6  -4   97.02    8.03   0
   9   4  -4  127.32    7.94   0
   7  -4  -2   78.68    5.48   0
   7  -1  -3  143.96    6.64   0
  11  -1  -3   64.47    7.72   0
  12   0  -3   50.63    8.46   0
  -2  -3   3  435.64    5.76   0
   5  -5  -1  203.14    5.67   0
   6   0  -3   25.98    4.06   0
  10  -4  -2  164.76    8.77   0
  13  -2  -2   -0.04    7.89   0
  13   2  -3    2.32    7.27   0
   9  -4  -2  112.34    7.32   0
  10  -1  -3   42.47    6.81   0
   5   2  -3  159.60    5.53   0
   9  -1  -3   49.31    6.26   0
  11   0  -3   11.45    6.54   0
  12   1  -3   10.45    7.66   0
  13  -4  -1   -1.42    7.53   0
  13   4  -3    8.84    7.51   0
  13   5  -3    7.05    7.44   0
  11  -3  -2    9.80    6.52   0
   4  -1  -2  549.68    7.92   0
   7   0  -3   10.32    4.39   0
  10   0  -3  409.67   12.66   0
  12   2  -3   18.33    7.82   0
   5  -2  -2  411.34    7.89   0
   5   3  -3   83.65    4.49   0
   6   1  -3   89.94    5.06   0
  11   1  -3   60.99    7.82   0
  12   3  -3   41.97    8.43   0
   5   4  -3  288.60    7.10   0
   5   6  -3  123.83    5.42   0
   8   0  -3    4.45    4.78   0
   9   0  -3    9.74    5.61   0
  10  -3  -2   90.94    7.67   0
  12  -4  -1    0.69    7.22   0
  12   4  -3   44.21    8.45   0
  12   5  -3    3.90    7.37   0
  12   6  -3   24.30    7.96   0
  13   0  -2    0.26    7.28   0
   6  -5  -1  303.07    7.51   0
  10  -5  -1  298.96   11.02   0
  10   1  -3   51.11    7.21   0
  11   2  -3    7.31    6.61   0
  -2  -1   2 3506.91   14.70   0
   2  -1  -1  663.93    5.72   0
   6   2  -3   71.25    5.00   0
   7   1  -3  133.66    6.70   0
   8  -3  -2   43.37    5.57   0
   9  -3  -2   51.94    5.93   0
  11  -2  -2   45.14    7.46   0
  11   3  -3   30.98    7.52   0
  11   7  -3   10.44    7.75   0
  12  -1  -2    1.86    7.33   0
   8   1  -3  207.17    8.43   0
   9  -5  -1   27.68    6.10   0
   9   1  -3   45.77    6.37   0
  11   4  -3    7.12    7.17   0
  11   6  -3   25.25    8.03   0
  -2   5   1  106.53    3.00   0
   7  -5  -1  226.21    7.59   0
  10   2  -3   45.84    6.74   0
  11   5  -3    6.98    7.23   0
   6  -2  -2  195.64    6.62   0
   6   3  -3   81.08    5.14   0
   9   2  -3  222.93    9.50   0
  10   3  -3   22.63    6.57   0
  10   7  -3   94.32    8.47   0
  12   0  -2   13.24    7.86   0
  13   2  -2   14.13    7.98   0
  -2   4   1 2911.38   12.82   0
   5  -4  -1  397.31    7.67   0
   6   4  -3    7.41    3.80   0
   6   6  -3  275.88    8.01   0
   8   2  -3   20.18    5.32   0
  10   6  -3   40.65    7.08   0
  11  -1  -2  109.78    8.90   0
  13   7  -2    2.92    8.57   0
   6   5  -3   27.79    4.30   0
   9  -2  -2  143.69    8.27   0
   9   3  -3   17.28    5.87   0
   9   7  -3   10.54    6.16   0
  10   5  -3    4.31    6.32   0
  12   1  -2    3.18    7.75   0
  13   5  -2    4.55    8.01   0
  13   6  -2    6.29    7.89   0
   7  -2  -2   58.55    5.27   0
   8   3  -3  219.48    8.82   0
   9   4  -3  110.29    7.90   0
   9   6  -3    4.21    5.92   0
  10  -4  -1   23.40    6.33   0
  13  -1  -1   46.06    8.80   0
   7   4  -3   39.51    5.12   0
   7   5  -3   53.16    5.49   0
   7   6  -3   84.62    6.03   0
   8   4  -3  119.99    7.24   0
   8   6  -3  303.63   10.09   0
   9   5  -3    1.68    5.67   0
  11   0  -2   47.45    7.68   0
  12  -2  -1    0.55    7.38   0
  12   2  -2   37.91    8.61   0
  -2   3   1  686.08    6.37   0
   3  -2  -1  578.42    6.71   0
   4  -3  -1   50.85    3.23   0
   8   5  -3  243.56    9.13   0
   9  -4  -1    4.52    5.65   0
  11  -3  -1   40.97    7.55   0
  12   7  -2   -0.59    7.68   0
  13   0  -1   36.98    8.53   0
   6  -1  -2   19.48    3.96   0
   8  -4  -1  153.31    7.46   0
  11   1  -2  107.54    9.06   0
  12   4  -2   36.45    8.48   0
  12   5  -2   11.92    7.98   0
  12   6  -2   16.22    8.01   0
  -2  -4   3   87.45    3.25   0
   3   6  -2 1017.85    9.47   0
   4   1  -2  541.77    8.07   0
   7  -4  -1  184.88    7.20   0
   8  -1  -2   21.34    5.27   0
  10  -3  -1   60.84    7.62   0
  10   0  -2    9.54    6.38   0
  12  -1  -1    7.60    7.64   0
  13   1  -1   60.50    8.91   0
   5   0  -2    8.37    3.25   0
   7  -1  -2  208.53    7.51   0
  11  -2  -1   84.89    8.57   0
  11   2  -2   43.00    7.72   0
  13  -2   0   25.85    8.70   0
   4  -5   0   20.65    2.64   0
   9   0  -2   59.51    6.74   0
  10   1  -2  173.26    9.73   0
  11  -4   0   33.09    7.72   0
  11   3  -2   15.72    7.01   0
  11   4  -2   20.34    7.69   0
  11   7  -2   44.10    8.43   0
  12  -3   0    8.10    7.94   0
  12   0  -1   29.28    8.47   0
  13   3  -1    7.91    8.01   0
  11   5  -2   30.62    8.00   0
  11   6  -2    5.12    7.43   0
  13  -1   0    1.88    7.72   0
  13   4  -1    2.71    7.81   0
  13   5  -1    7.36    8.19   0
  13   6  -1    0.47    7.87   0
  -2   2   1  308.21    4.42   0
   5  -3  -1   90.15    4.46   0
   6   0  -2   11.43    3.49   0
   8   0  -2   51.79    6.01   0
   9  -5   0    1.98    5.57   0
  11  -1  -1   26.04    7.28   0
   7   0  -2   92.99    5.81   0
   9   1  -2   52.41    6.79   0
  10  -2  -1   44.57    7.00   0
  12   1  -1    7.21    8.13   0
  13  -3   1   12.02    8.50   0
   5   1  -2  396.93    7.97   0
   6  -3  -1  246.06    7.29   0
  10   3  -2  106.51    8.57   0
  10   7  -2    9.65    6.73   0
  12  -2   0    6.22    8.19   0
  13   0   0   54.81    9.16   0
   5  -5   0  214.40    5.95   0
   7  -3  -1   89.76    5.87   0
   8  -5   0   55.44    6.24   0
   8   1  -2   15.78    5.26   0
  10  -4   0  143.29    9.09   0
  10   4  -2  148.48    9.37   0
  10   5  -2    2.21    6.32   0
  10   6  -2   82.54    8.26   0
  12   2  -1   -0.80    8.07   0
   4  -2  -1  752.14    9.08   0
   4   3  -2  134.80    4.66   0
   6   1  -2   19.18    4.01   0
   9  -2  -1   12.61    5.62   0
  11   0  -1  273.79   12.06   0
  12   3  -1   93.42    9.94   0
   6  -5   0   89.32    5.24   0
   7  -5   0   20.77    4.85   0
   7   1  -2  196.19    7.66   0
   9   3  -2   60.00    6.89   0
  10  -1  -1    7.64    6.49   0
  12   4  -1    5.38    7.94   0
  12   5  -1   65.53    9.66   0
  12   6  -1   61.84    9.54   0
  13  -2   1   14.38    9.05   0
  13   1   0    0.75    7.81   0
   3  -1  -1 2832.20   14.72   0
   4   6  -2   91.81    4.25   0
   9   4  -2  112.93    8.13   0
   9   7  -2  207.78    9.66   0
  11   1  -1   24.40    7.52   0
  12  -1   0   28.68    8.45   0
  -1   4   0    3.64    1.10   0
   2  -3   0  442.55    4.45   0
   4   5  -2  850.27   10.19   0
   9  -4   0  211.47    9.53   0
   9   5  -2   30.79    6.62   0
   9   6  -2   11.95    5.97   0
  13   2   0   29.38    8.68   0
   7   2  -2   51.58    5.38   0
   8  -2  -1   39.78    5.61   0
   8   3  -2   58.04    6.19   0
   8   7  -2   46.94    6.54   0
  11   2  -1   86.63    8.94   0
  12  -3   1    3.71    7.95   0
  13  -1   1    2.37    8.41   0
   5  -2  -1  934.10   11.54   0
   5   3  -2   30.65    3.73   0
   8   4  -2  295.68    9.94   0
  10  -3   0   49.21    7.05   0
  10   0  -1   -0.57    6.26   0
  11  -4   1   38.16    7.81   0
  12   0   0   41.24    8.85   0
  13   4   0    8.97    8.19   0
  13   5   0   10.01    8.28   0
   1   5  -1  275.57    2.83   0
   7  -2  -1  365.77    9.54   0
   7   3  -2  336.75    9.52   0
   7   7  -2  144.66    7.39   0
   8   5  -2  501.20   12.36   0
   8   6  -2  123.34    7.52   0
  11   3  -1   30.57    8.03   0
  11   7  -1    1.96    7.60   0
  -2   1   1  832.45    6.98   0
   5   5  -2   27.30    3.86   0
   5   6  -2  570.22    9.73   0
   6  -2  -1  763.20   11.75   0
   6   7  -2   37.66    4.75   0
  11   4  -1   14.36    7.83   0
  11   5  -1    5.95    7.51   0
  11   6  -1   54.52    8.70   0
  12   1   0   23.13    8.73   0
   6   4  -2   -0.78    3.69   0
   6   6  -2   29.07    4.63   0
   7   4  -2   79.59    5.71   0
   7   5  -2  621.19   12.39   0
   7   6  -2  138.39    7.04   0
  10   1  -1    5.97    6.03   0
  11  -1   0   25.96    7.59   0
  12  -2   1   -0.19    7.74   0
  12   2   0   10.97    8.01   0
  13  -2   2   -1.80    8.86   0
   7  -4   0  226.94    7.91   0
   9  -3   0   55.55    6.75   0
  10  -2   0   28.26    6.71   0
  10   2  -1   39.26    7.29   0
  13   1   1    5.42    7.95   0
   4  -1  -1  138.99    4.35   0
  10  -4   1   41.47    7.43   0
  11   0   0   11.99    7.18   0
  12   3   0    9.01    8.00   0
   7  -1  -1  432.25   10.21   0
  10   3  -1   64.93    7.97   0
  10   7  -1  204.15   10.55   0
  12  -1   1  101.97   10.31   0
  12   4   0   26.74    8.53   0
  12   5   0   54.38    9.22   0
  12   6   0    9.72    8.47   0
   8   0  -1  160.78    7.84   0
   9   1  -1  113.25    7.55   0
  10   4  -1   25.27    7.04   0
  10   6  -1   49.17    7.50   0
  12  -3   2    5.15    8.08   0
  13   3   1   28.17    8.68   0
   5  -1  -1  827.27   10.85   0
   6  -1  -1  116.12    5.40   0
   8  -3   0   87.07    6.68   0
  11   1   0   24.70    7.37   0
  13   4   1    9.13    8.27   0
  13   5   1    0.50    8.21   0
   8  -5   1  108.54    7.16   0
   9  -2   0   70.74    6.87   0
   9   2  -1   10.16    6.03   0
  11  -2   1   48.09    8.23   0
  12   0   1    1.64    7.61   0
  11   2   0   67.25    8.69   0
  13   0   2    1.80    7.88   0
   7   0  -1  141.63    6.74   0
   8   1  -1  121.24    7.30   0
   9   3  -1   37.21    6.36   0
  13  -2   3   -7.67    8.65   0
   9  -4   1   11.95    5.70   0
   9   4  -1   10.23    6.01   0
   9   5  -1   27.46    6.34   0
   9   6  -1  160.36    8.90   0
  10   0   0  444.83   13.39   0
  11   3   0    6.17    7.42   0
  11   7   0   35.03    8.32   0
  12  -2   2    9.00    8.14   0
  12   1   1  100.11    9.95   0
  11  -1   1   51.37    8.19   0
  11   4   0   28.01    7.95   0
  11   5   0    6.07    7.39   0
  11   6   0   12.49    7.73   0
  -2   0   1 6938.97   19.48   0
   6   0  -1  269.69    7.38   0
   7  -5   1  155.06    6.89   0
   8   2  -1   33.75    5.54   0
   9  -1   0   67.89    6.91   0
  12   2   1    3.71    6.85   0
  12   8   1   -2.95    7.92   0
  13   2   2    6.62    8.08   0
  -3   5   1  982.30    8.75   0
   5   0  -1   10.58    2.88   0
   7   1  -1  433.83   10.24   0
   8  -2   0  146.61    7.41   0
  10   1   0  192.64    9.95   0
  11  -3   2    6.57    7.54   0
  12  -1   2    4.77    7.63   0
  12   3   1    0.60    7.27   0
  13  -1   3   -2.54    7.87   0
  13   3   2    1.49    7.90   0
   8   3  -1   80.20    6.48   0
   8   7  -1   46.38    6.32   0
  12   4   1    3.87    7.45   0
  12   5   1   19.86    8.12   0
  -3   4   1  716.80    7.51   0
   8  -4   1   22.01    5.40   0
  10  -4   2   63.52    7.36   0
  10   2   0   29.93    6.96   0
  11   0   1    7.53    6.71   0
   6  -5   1   99.77    5.26   0
   6   1  -1  115.65    5.54   0
   7   2  -1  356.10    9.41   0
   9   0   0    5.29    5.48   0
  13   0   3   -0.10    7.88   0
   7  -2   0   64.19    5.21   0
  10   3   0   53.14    7.38   0
  10   7   0  189.20   10.17   0
  11   1   1   51.25    8.34   0
   7   3  -1   80.58    5.72   0
   8  -1   0  321.97    9.69   0
  10   5   0   57.99    7.62   0
  12  -2   3   16.27    8.32   0
   9   1   0   74.81    7.03   0
  10  -1   1  118.31    8.46   0
  11   2   1   51.31    8.21   0
  12   1   2    3.36    7.39   0
   9  -2   1    0.98    5.02   0
  10  -3   2   73.43    7.45   0
  11  -1   2    5.20    6.83   0
  11   3   1   10.95    7.27   0
  11   7   1   -0.34    7.50   0
  12  -1   3    6.02    8.01   0
   8   0   0    1.29    4.48   0
   9   2   0   54.95    6.57   0
  10   0   1  336.14   11.73   0
  11  -3   3    0.86    7.09   0
  11   4   1   44.10    7.98   0
  11   5   1   12.98    7.56   0
  11   6   1   49.97    8.17   0
  12   3   2   15.39    7.65   0
   9  -4   2    4.22    5.17   0
  12   4   2   20.64    7.53   0
  12   5   2    5.87    7.09   0
  12   6   2   12.78    7.46   0
   3  11  -8   29.02   10.30   0
   4   0  -3 1014.19   12.06   0
   5  14  -9    4.24   11.40   0
   6  12  -9   25.53   11.73   0
   7   7  -8   88.91   11.75   0
   7  11  -9   29.35   11.90   0
   8   7  -8   70.01   11.43   0
   9   7  -8    5.68   10.96   0
   9  11  -9   32.21   12.35   0
  -3   2   2 2261.48   13.82   0
   1   2  -3  422.12    7.45   0
   1   5  -5  221.39    8.60   0
   3   3  -5  618.52   12.99   0
   3   7  -7   75.68    9.32   0
   4   4  -6  182.50    9.29   0
   4   6  -7  210.20   11.93   0
   4   9  -8   78.43   11.11   0
   5  13  -9   18.03   12.32   0
   6   3  -6  134.26    9.69   0
   0   9  -6  243.57   11.63   0
   1   7  -6  134.65    9.03   0
   5  12  -9   14.86   12.55   0
   6   7  -8   55.04   11.09   0
   6  11  -9    0.10   11.21   0
   7  10  -9   39.00   13.26   0
   8  10  -9   -2.59   11.13   0
   9  10  -9   27.91   12.80   0
   2   8  -7   60.52    9.18   0
   3  10  -8  113.82   12.17   0
   5   5  -7   48.25    8.98   0
  10  10  -9    7.21   13.13   0
   2  12  -8   24.77   11.58   0
   4  14  -9    8.00   13.78   0
   5  11  -9  117.51   15.21   0
   6  10  -9   11.19   12.88   0
   8   9  -9   32.94   13.14   0
   4   8  -8   38.88   11.06   0
   4  13  -9   16.99   13.14   0
   5   7  -8  137.45   12.94   0
   7   9  -9   13.71   12.95   0
   8   4  -7  209.05   13.56   0
   8   6  -8   18.89   11.06   0
   9   6  -8   71.80   13.57   0
   9   9  -9   38.66   13.90   0
   2   0  -2   43.97    2.85   0
   4   2  -5  127.47    7.69   0
   4  12  -9   62.35   14.30   0
   7   4  -7  128.31   11.26   0
  10   9  -9    6.38   13.76   0
   2  11  -8   24.21   11.36   0
   3   9  -8  111.43   11.91   0
   5  10  -9    2.58   13.11   0
   6   9  -9    4.27   12.58   0
   7   1  -5  429.28   13.10   0
  -1   4  -3   64.73    4.32   0
   0   8  -6   65.90    8.60   0
   1   9  -7  219.93   12.84   0
   2   5  -6   29.36    7.25   0
   3   4  -6  191.81   10.12   0
   3   6  -7  207.08   12.13   0
   6   4  -7   46.38    9.36   0
   6   6  -8   22.26   10.70   0
   8   8  -9    7.04   13.12   0
   9   8  -9   11.46   13.27   0
   2   7  -7   41.11    8.98   0
   4   5  -7  228.82   12.17   0
   4  11  -9   -1.81   12.30   0
   6   0  -4  466.90   11.34   0
   2  10  -8   -0.67   10.03   0
   3  13  -9    5.19   13.57   0
   4   7  -8   -1.95    9.85   0
   5   9  -9  216.87   16.36   0
   6   1  -5  626.32   14.41   0
   7  12 -10   15.84   14.41   0
  10   8  -9   21.75   14.17   0
   1   6  -6  301.59   11.82   0
   3   8  -8   26.70   10.74   0
   4  10  -9   15.06   12.08   0
   5   6  -8   13.90   10.25   0
   6   8  -9   55.21   12.88   0
   6  13 -10    8.69   14.30   0
   8   5  -8   29.07   11.00   0
   8  11 -10   38.49   15.03   0
   3  12  -9   16.30   13.38   0
   4   3  -6   32.57    6.78   0
   5   4  -7  489.85   16.36   0
   6  12 -10   52.60   15.02   0
   7  11 -10   -1.36   13.24   0
   9   5  -8   20.44   11.05   0
  -1   7  -5  213.14    9.67   0
   0  -1   2  490.84    6.89   0
   1  -2   3  402.18    7.66   0
   1   4  -5  254.81    9.57   0
   1   8  -7   66.22    9.80   0
   6   2  -6   38.93    7.97   0
   8   7  -9    7.16   12.68   0
   9   7  -9   15.84   13.95   0
   9  10 -10    6.91   15.03   0
   2   9  -8    6.62   10.21   0
   3   1  -4  127.85    6.42   0
   5  13 -10   21.16   14.53   0
   6  11 -10    5.10   13.25   0
   7   7  -9    9.29   12.00   0
   8   3  -7   56.56   10.80   0
   8  10 -10   43.62   14.77   0
  -2   1   2 3603.98   18.08   0
   3   0  -3    0.63    2.98   0
   4   9  -9  134.30   14.44   0
   5   1  -5   30.00    6.16   0
   5   8  -9    7.15   10.75   0
   5  12 -10   11.59   13.64   0
   6   5  -8   92.02   11.32   0
   7   3  -7   50.58    9.56   0
   7  10 -10   28.28   13.89   0
  -1   5  -4   77.52    5.93   0
   0   7  -6   36.38    7.54   0
   3   5  -7  193.56   11.73   0
   6   7  -9    4.29   11.13   0
   2   6  -7  428.78   14.80   0
   3  10  -9   48.75   12.43   0
   4   4  -7  339.50   13.86   0
   4   6  -8   57.22    9.91   0
   4  14 -10   -2.45   14.33   0
   5   2  -6    4.13    6.50   0
   5  11 -10   17.28   13.93   0
   8   9 -10    5.72   13.27   0
   9   9 -10   12.20   14.04   0
  10   9 -10    2.97   14.85   0
   4  13 -10    2.20   13.99   0
   5   5  -8   51.77   10.52   0
   8   6  -9  193.37   16.66   0
   9   6  -9    3.33   13.23   0
  -3   2   3  216.11    6.13   0
  -1   0   2  360.21    6.06   0
   1  10  -8  129.28   12.77   0
   2   4  -6  716.69   15.84   0
   2   8  -8  174.88   13.23   0
   4   8  -9   -0.74   10.74   0
   4  12 -10    7.15   14.21   0
   8   4  -8  128.40   12.94   0
   1   5  -6  514.39   13.88   0
   1   7  -7   95.20    9.78   0
   5  10 -10   54.28   14.64   0
   6   9 -10   75.66   15.50   0
   7   4  -8  101.15   12.00   0
   8   8 -10   59.82   14.59   0
   9   8 -10    8.24   13.74   0
  -2   5  -3 1314.57   13.54   0
   2  11  -9    8.21   11.29   0
   3   9  -9  187.74   14.91   0
   5   3  -7   20.78    8.10   0
  10   8 -10    3.79   14.14   0
   4   1  -5 1060.62   16.69   0
   4  11 -10   19.81   13.55   0
   6   4  -8  113.10   11.46   0
   6   6  -9   39.04   11.15   0
   7   8 -10    2.54   13.05   0
   1   9  -8  131.04   12.34   0
   3   6  -8  101.00   10.91   0
   7   1  -6  143.69   10.06   0
  -1   6  -5   80.14    6.83   0
   2  10  -9    9.03   11.30   0
   4   0  -4 2167.48   20.24   0
   5   9 -10   73.92   14.43   0
   6   8 -10   37.71   13.73   0
   6  12 -11    2.87   13.31   0
   7  11 -11   -2.34   12.50   0
   8   5  -9   74.24   12.49   0
   9   5  -9   28.34   12.75   0
   0  -1   3  856.16   10.34   0
   0   6  -6   26.36    6.59   0
   0   8  -7  162.74   11.35   0
   2   5  -7  141.75   10.07   0
   2   7  -8   17.66    9.17   0
   3  -1  -2  196.53    4.44   0
   3   4  -7   88.50    9.14   0
   3  12 -10   10.50   13.28   0
   4   7  -9   59.21   10.73   0
   4  10 -10   27.47   12.78   0
   7   2  -7  204.38   11.97   0
   7   5  -9   36.21   11.31   0
   8   7 -10    3.63   12.69   0
   8  10 -11   16.71   13.91   0
   9   7 -10   29.77   13.69   0
   1   2  -4  267.57    7.64   0
   3   8  -9   17.44   10.61   0
   5   4  -8  195.43   12.37   0
   6   0  -5   91.20    7.35   0
   6   1  -6  141.17    9.06   0
   6  11 -11   14.35   13.30   0
   3  11 -10   11.31   13.31   0
   5  12 -11    4.42   13.60   0
   7  10 -11   10.64   13.29   0
   8   3  -8    3.58    9.34   0
  -2   1   3 1093.63   11.50   0
   0   2  -3  531.01    8.16   0
   1   3  -5  679.06   12.94   0
   1   6  -7  739.90   17.39   0
   4   9 -10    3.26   11.70   0
   5   8 -10   32.57   12.38   0
   6   2  -7  107.41    9.60   0
   6   5  -9   66.17   11.56   0
   7   3  -8  100.90   11.36   0
   8   9 -11   22.21   13.41   0
   1   1  -3  217.22    5.62   0
   1   8  -8  390.76   15.24   0
   2   2  -5  830.98   14.12   0
   2   9  -9   48.17   10.91   0
   6  10 -11    5.28   12.33   0
  -1   0   3    3.01    2.81   0
   4  13 -11    2.42   12.43   0
   5  11 -11   -0.05   11.97   0
   7   9 -11   49.57   13.29   0
   8   6 -10   15.66   11.91   0
   9   6 -10   20.52   13.35   0
   0   4  -5   37.66    5.21   0
   2   3  -6  245.44    9.64   0
   3   5  -8   84.65    9.66   0
   3  10 -10   13.97   11.85   0
   5   1  -6   25.70    6.11   0
   6   3  -8    4.97    8.16   0
   8   4  -9   33.74   10.59   0
  -1   7  -6  583.61   13.91   0
   2   6  -8  129.03   10.54   0
   4   4  -8   83.64    9.40   0
   4  12 -11    1.30   12.58   0
   5   5  -9   23.17    9.66   0
   6   9 -11   -0.16   11.40   0
   7   6 -10    5.11   11.13   0
   8   8 -11   16.10   12.11   0
   9   8 -11    7.93   12.10   0
   0   7  -7   94.72    8.51   0
   2   8  -9   82.79   11.25   0
   3   1  -5  150.95    7.10   0
   4   8 -10   49.24   11.26   0
   5   2  -7  214.36   10.54   0
   5   7 -10   18.47   10.46   0
   5  10 -11   10.66   11.61   0
   7   4  -9   46.31   10.10   0
  -1   4  -4 1367.99   14.66   0
   3   2  -6  245.96    9.21   0
   3   9 -10  248.59   15.44   0
   4  11 -11   -1.93   11.79   0
   6   6 -10    3.71    9.78   0
   7   8 -11    6.65   11.38   0
   1   7  -8   26.78    7.91   0
   2   4  -7   30.20    6.89   0
   2  11 -10    4.15   10.84   0
   0   5  -6   62.04    6.28   0
   2  -2   3 1238.82   11.40   0
   3   3  -7   66.40    7.60   0
   5   3  -8   98.59    9.32   0
   5   9 -11   22.10   11.90   0
   6   4  -9   23.55    9.33   0
   6   8 -11    4.05   11.21   0
   9   5 -10   15.08   11.82   0
   9   7 -11    4.42   12.03   0
  -1   5  -5  299.58    8.70   0
   3   0  -4  227.04    6.61   0
   4  10 -11   15.20   11.58   0
   7   1  -7   49.19    7.81   0
   8   7 -11   17.26   11.84   0
   1   9  -9  138.05   11.48   0
   2  10 -10   15.78   10.75   0
   3  12 -11    1.40   11.19   0
   4   5  -9   80.07   10.07   0
   4   7 -10   30.35    9.84   0
   5  -1  -4  450.04    8.99   0
   7   5 -10   41.55   10.52   0
   7   7 -11    8.03   11.18   0
   2   7  -9    5.98    8.02   0
   4   1  -6   87.33    6.68   0
   4   2  -7   84.69    7.57   0
   8   3  -9   98.56   11.23   0
   2   5  -8  241.26   11.14   0
   3  11 -11    4.67   10.79   0
   5   4  -9   19.05    8.40   0
   5   8 -11    5.10   10.91   0
  -1   2  -2  235.09    3.99   0
   0   6  -7   38.05    6.77   0
   0   8  -8   77.60    8.68   0
   4   0  -5 2756.63   22.73   0
   4   9 -11   11.39   11.18   0
   6   0  -6  786.19   14.62   0
   6   2  -8   88.19    8.99   0
   6   5 -10  106.23   11.28   0
   6   7 -11   12.01   11.06   0
   6  10 -12   -0.21   10.96   0
  -1   6  -6   40.03    5.85   0
   2   9 -10    4.46    8.87   0
   4   3  -8    5.76    6.72   0
   5  11 -12    4.54   11.07   0
   7   9 -12   30.13   12.02   0
   8   6 -11   -0.25   10.09   0
   1   0  -2  279.10    4.23   0
   1   6  -8  599.89   15.17   0
   1   8  -9  148.16   10.49   0
   3  10 -11   -0.90   10.13   0
   8   4 -10   82.58   11.16   0
   3   7 -10  101.96   10.51   0
   4   6 -10   57.70    9.71   0
   6   3  -9    9.18    7.87   0
   6   9 -12    8.90   10.41   0
   7   6 -11   25.88   10.69   0
   8   8 -12   18.42   11.17   0
  -2   5  -4  481.44    8.41   0
   1   2  -5  202.42    6.81   0
   1   3  -6   72.15    5.76   0
   2   2  -6  431.61   10.35   0
   4   8 -11   10.30    9.89   0
   5   1  -7   87.83    7.43   0
   5   5 -10  112.73   10.73   0
   5   7 -11   80.77   11.99   0
   5  10 -12   10.68   10.72   0
   7   4 -10   17.94    8.94   0
   7   8 -12   14.30   10.47   0
   2   6  -9    3.10    7.01   0
   4   4  -9  362.87   13.35   0
   4  11 -12   -5.79   10.32   0
   5   2  -8  198.66    9.86   0
   6  -1  -5  611.72   11.12   0
   6   6 -11    0.16    9.58   0
   0   3  -5  167.45    6.21   0
   1   4  -7  267.22    9.43   0
   2   1  -5  175.25    6.36   0
   2   8 -10    6.20    7.98   0
   3   9 -11   62.73   10.75   0
   5   0  -6  330.62    9.54   0
   9   5 -11   18.87   10.33   0
   9   7 -12    0.89   10.13   0
   0   7  -8   99.94    8.01   0
   3  -1  -3 1552.82   11.87   0
   5   9 -12   63.86   11.14   0
   6   8 -12    1.39    9.49   0
   8   5 -11   85.24   11.46   0
   8   7 -12   25.14   10.36   0
  -3   3   3  375.37    6.26   0
   1   7  -9   62.75    8.12   0
   2   4  -8  318.84   11.06   0
   3   1  -6   87.45    5.74   0
   4  10 -12    2.07   10.43   0
   5   3  -9  198.60   10.57   0
   7   1  -8   19.47    6.96   0
   8   2  -9    5.09    7.18   0
   0   2  -4  544.87    8.37   0
   1   1  -4  268.11    6.09   0
   3   3  -8   43.17    6.76   0
   3   6 -10   12.02    7.73   0
   4   7 -11    4.40    8.92   0
   7   2  -9    2.69    7.12   0
   7   5 -11    0.07    8.84   0
   7   7 -12   12.95    9.65   0
   1   9 -10   11.95    7.62   0
   2  10 -11   12.96    9.60   0
   5   6 -11    4.86    8.25   0
   8   3 -10   29.47    8.46   0
  -1   4  -5   66.57    4.59   0
   2   7 -10   45.88    8.13   0
   3   8 -11  156.71   11.75   0
   3  11 -12   -8.00    9.85   0
   5  -2  -3  158.33    4.40   0
   5   4 -10   25.61    7.84   0
   5   8 -12   18.59    9.26   0
   9   6 -12   47.17   10.68   0
   1  -1   3   31.28    2.47   0
   3   0  -5   26.97    3.81   0
   3   4  -9  179.66    9.85   0
   4   9 -12    5.40    9.70   0
   5  -1  -5   21.39    3.95   0
   6   1  -8   42.89    6.61   0
   6   5 -11   43.24    9.60   0
   6   7 -12   17.56    9.05   0
   7   3 -10   17.29    7.61   0
   8   6 -12    7.57    9.17   0
  -1   3  -4    4.84    2.62   0
  -1   5  -6  102.59    5.66   0
   2   0  -4   -0.69    2.42   0
   6   0  -7    4.36    5.14   0
   6   2  -9    5.28    6.44   0
   8   4 -11   14.88    9.41   0
   2   9 -11    1.55    8.15   0
   3  10 -12    0.51    9.33   0
   4   0  -6   30.34    4.33   0
   4   3  -9   51.73    7.11   0
   7   6 -12    6.71    8.87   0
   0   6  -8   77.91    6.70   0
   1   6  -9    2.54    5.98   0
   1   8 -10   23.10    7.37   0
   4   6 -11    5.52    7.52   0
   6   3 -10    9.37    7.12   0
   7   4 -11   12.83    8.30   0
  -1   6  -7  249.51    8.58   0
   3   7 -11  109.27   10.09   0
   4   8 -12    1.93    8.46   0
   5   7 -12   25.64    8.96   0
   5   1  -8   16.03    5.45   0
   5   2  -9  117.93    8.13   0
   6   6 -12    0.05    8.38   0
   9   5 -12    1.58    8.67   0
   1   3  -7   48.59    5.12   0
   2   2  -7  390.20    9.74   0
   2   6 -10   41.29    7.30   0
   3   9 -12    1.64    8.28   0
   5   9 -13   10.29    9.48   0
   6   4 -11   14.81    7.61   0
   6   8 -13   -1.48    8.89   0
   8   5 -12    9.69    8.56   0
  -2   2   3 3283.99   15.73   0
   0   1  -3  756.65    7.44   0
   1   2  -6  250.67    7.22   0
   2   3  -8  142.97    7.54   0
   5   0  -7  185.48    7.52   0
   5   3 -10  169.99    9.70   0
   8   2 -10   19.95    6.90   0
   0   7  -9  136.48    8.48   0
   1   4  -8    6.21    4.97   0
   2   1  -6  244.56    7.07   0
   4  10 -13    3.51    8.02   0
   7   1  -9    4.88    6.10   0
   7   5 -12   20.66    8.57   0
   7   7 -13   25.24    9.12   0
  -2   2   2 4539.42   15.39   0
   0   0   3 1401.76   10.14   0
   0   3  -6   88.51    4.97   0
   0   4  -7   50.56    5.02   0
   1   7 -10   17.88    6.55   0
   3   3  -9   51.92    6.45   0
   3   6 -11    7.63    7.06   0
   4  -1  -5  969.33   11.62   0
   4   5 -11   87.74    8.71   0
   4   7 -12   -1.66    7.94   0
   5   6 -12   65.60    9.96   0
   7   0  -8   -2.47    5.05   0
   7   2 -10   57.71    7.67   0
   1   0  -3    2.09    1.51   0
   3  -1  -4  130.09    4.16   0
   3   8 -12    4.15    7.90   0
   5   8 -13   19.39    8.77   0
  -2   4  -4  675.84    8.12   0
  -1   1   3  252.60    4.54   0
   0   5  -8  162.64    7.58   0
   1   1  -5  258.60    6.25   0
   1   5  -9  188.58    8.73   0
   2   7 -11    9.24    7.39   0
   4   9 -13   -0.73    8.47   0
   5   4 -11   -0.69    6.51   0
   6   1  -9   23.33    6.06   0
   6   7 -13    0.75    7.93   0
   7   3 -11    0.48    7.19   0
   8   6 -13   16.90    8.65   0
   9   4 -12    6.98    8.23   0
   0   2  -5  704.29    9.56   0
   3   4 -10   24.69    6.66   0
   4   1  -8  228.06    8.41   0
   4   2  -9  112.65    7.19   0
   5  -2  -4   49.95    3.39   0
   5  -1  -6   25.22    3.86   0
   6   2 -10   35.99    6.72   0
   8   4 -12    8.76    7.76   0
   2   5 -10   31.49    6.53   0
   2   9 -12    0.30    8.40   0
   3   0  -6  359.34    8.00   0
   4   3 -10   55.34    7.11   0
   7   6 -13    5.69    7.85   0
  -1   4  -6  108.84    5.03   0
   0   0   2   31.05    1.82   0
   3  10 -13   -7.33    7.74   0
   4  -2  -3 1165.31    9.02   0
   4   0  -7  367.07    9.02   0
   4   6 -12   37.53    8.44   0
   6   3 -11   70.60    8.22   0
   7   4 -12   61.50    8.90   0
  -1   5  -7    5.83    3.85   0
   0   6  -9  115.68    7.48   0
   1   8 -11   -2.02    6.89   0
   2   0  -5 1001.86   11.15   0
   3   7 -12    2.89    7.37   0
   4   8 -13   -1.66    7.65   0
   5   5 -12   92.14    9.45   0
   5   7 -13   10.35    7.63   0
  -1   1   2 3968.50   13.74   0
  -1   3  -5 1268.06   12.25   0
   3   5 -11   66.46    7.82   0
   5   1  -9   26.31    5.68   0
   5   2 -10    2.04    5.51   0
   6  -1  -7  239.63    7.77   0
   6   6 -13   24.35    7.96   0
   8   5 -13   13.17    7.78   0
   2   6 -11   43.56    7.20   0
   6   4 -12    4.91    7.23   0
   8   2 -11    0.63    6.87   0
  -1   6  -8   91.58    6.14   0
   2  -1  -3  922.76    7.73   0
   2   2  -8   43.45    5.20   0
   2   8 -12   16.69    8.00   0
   3   9 -13   -1.08    7.59   0
   5   0  -8    6.40    4.35   0
   7   1 -10   45.80    6.63   0
   7   5 -13   11.88    7.46   0
   1   2  -7  380.63    8.68   0
   1   3  -8    1.85    3.78   0
   2   3  -9  382.85   10.40   0
   3   2  -9  212.22    8.43   0
   7   0  -9   93.31    7.00   0
   7   2 -11   36.39    7.28   0
   8   3 -12   52.04    8.41   0
   0   7 -10    0.36    5.61   0
   1   4  -9  143.84    7.38   0
   2   1  -7  149.31    6.12   0
   3   1  -8   17.11    4.56   0
   4  -1  -6   84.52    4.54   0
   4   5 -12   53.50    8.15   0
   4   7 -13    7.08    7.14   0
  -1   1   1  232.98    2.56   0
   0   3  -7  110.48    5.40   0
   0   4  -8  112.45    6.10   0
   1   7 -11  109.15    8.00   0
   2   4 -10   60.35    6.58   0
   3  -1  -5  148.73    4.84   0
   3   3 -10  240.07    9.34   0
   5   4 -12   85.95    8.78   0
   6   1 -10   84.68    7.34   0
   7   3 -12   22.94    7.46   0
  -3   4   3   29.57    2.47   0
  -2   5  -6    1.81    3.40   0
   1   0  -4  124.56    3.75   0
   3   8 -13    5.96    7.45   0
   4   2 -10   21.64    5.74   0
   5  -2  -5  221.88    5.68   0
   5  -1  -7   83.43    5.16   0
   6   2 -11    7.36    5.94   0
   8   4 -13   19.30    7.75   0
   0   5  -9   34.10    5.49   0
   1   1  -6  550.85    9.01   0
   1   5 -10  112.51    7.45   0
   2  -1   3   76.17    2.76   0
   2   7 -12   -2.62    6.84   0
   3   4 -11   32.77    6.49   0
   6   0  -9   65.33    6.03   0
   0   2  -6  165.46    5.41   0
   2   5 -11   32.40    6.48   0
   3   0  -7  553.48    9.96   0
   4  -2  -4   24.32    2.47   0
   4   3 -11   56.91    7.05   0
   6   3 -12   93.53    8.61   0
   7   4 -13   -0.19    6.78   0
  -2   4  -5   76.91    3.72   0
  -1   2  -4  560.78    6.92   0
   2   9 -13   -0.44    7.50   0
   4   0  -8  190.92    7.23   0
   4   6 -13    9.70    6.80   0
  -1   4  -7   27.65    4.04   0
   2   0  -6   28.43    3.17   0
   3  -2  -2 1807.93    8.19   0
   3   7 -13    5.00    7.01   0
   5   1 -10  135.75    7.78   0
   5   5 -13   15.69    6.40   0
   6  -1  -8   41.41    5.25   0
  -1   5  -8  307.20    8.37   0
   0   6 -10   51.98    6.09   0
   1   6 -11   16.71    5.93   0
   4   4 -12   17.06    6.77   0
   5   2 -11   71.62    7.09   0
   6   4 -13   13.45    6.93   0
  -1   3  -6   22.03    3.31   0
   2  -1  -4 1109.36    9.57   0
   2   6 -12    7.38    6.40   0
   5   0  -9    0.62    4.22   0
   7   1 -11    1.44    5.68   0
   1   3  -9   21.80    4.65   0
   2   2  -9  178.61    7.42   0
   2   3 -10  262.17    9.35   0
   2   8 -13    0.75    7.00   0
   5   3 -12    6.44    6.44   0
   7   0 -10    0.55    4.94   0
   7   2 -12    3.63    6.48   0
   8   3 -13    7.57    7.33   0
  -3   4   2  330.61    4.11   0
   1   2  -8  147.76    6.36   0
   2   1  -8   49.48    4.76   0
   3   1  -9   64.02    5.54   0
   3   2 -10    4.56    4.97   0
   4  -1  -7  265.11    7.17   0
   5   6 -14   13.52    7.20   0
   2   4 -11   92.67    7.21   0
   3  -1  -6   82.34    4.21   0
   3   3 -11   81.15    7.11   0
   3   6 -13   16.85    6.95   0
   4   7 -14    6.77    7.09   0
   5  -2  -6    1.34    2.94   0
   5  -1  -8   17.11    4.30   0
   6   1 -11   17.01    5.68   0
   7   3 -13   -3.77    6.50   0
  -1   1  -1 1226.81    4.04   0
   0   1  -5 1193.10   11.09   0
   0   3  -8    7.08    3.77   0
   0   4  -9   16.28    4.49   0
   1   0  -5   58.85    3.39   0
   3   8 -14    4.12    7.29   0
   4  -2  -5  127.08    4.31   0
   4   2 -11   66.07    6.91   0
   5   4 -13   21.81    6.81   0
   6   0 -10   32.97    5.55   0
   6   5 -14   15.82    7.23   0
  -2   3  -4  880.13    8.25   0
   3   0  -8   17.21    4.02   0
   3   4 -12    3.40    6.04   0
   6  -2  -7  103.09    5.34   0
   0   5 -10    6.21    5.06   0
   1   5 -11   36.50    6.09   0
   2   7 -13    5.81    6.71   0
   7   4 -14    0.76    6.54   0
  -2   3   3  458.62    5.49   0
   0   2  -7  553.19    9.47   0
   2   0  -7    9.26    3.34   0
   2   5 -12  293.01   11.04   0
   4   6 -14   11.04    6.94   0
   6  -1  -9   20.60    4.89   0
   0   0  -2   26.65    1.33   0
   5   1 -11  116.15    7.56   0
   5   2 -12   66.70    7.42   0
   8   2 -13    7.50    6.63   0
  -1   4  -8  149.58    6.11   0
   1   0   3    6.47    1.53   0
   2  -1  -5  184.25    4.70   0
   3   5 -13   35.99    7.08   0
   3   7 -14    0.21    6.41   0
   4   4 -13   -3.09    6.19   0
   5   0 -10  126.94    7.17   0
   7   1 -12   43.26    6.98   0
  -1   1  -2  492.83    4.07   0
   2  -1   2  480.50    4.51   0
   4  -1  -8  234.96    7.29   0
   5   3 -13    2.32    6.32   0
   7   0 -11    7.52    5.35   0
   7   2 -13    2.43    6.29   0
  -1   3  -7  200.54    6.09   0
   1   3 -10  112.03    6.66   0
   2   6 -13    0.31    6.03   0
   2   8 -14   -2.05    6.97   0
   3  -2  -4  178.06    4.01   0
   3  -1  -7   21.82    3.48   0
   3   2 -11    0.65    5.07   0
   1   2  -9    8.15    4.10   0
   2   1  -9  612.34   11.63   0
   4  -2  -6   45.11    3.49   0
   5  -1  -9   26.11    4.71   0
   0   1  -6  966.16   10.87   0
   1   0  -6    5.59    2.43   0
   2   4 -12   49.39    6.70   0
   4   5 -14    8.50    6.36   0
   6  -2  -8  101.71    5.59   0
   6   0 -11    0.30    5.06   0
   6   2 -13   54.75    7.36   0
   7   3 -14    6.66    6.56   0
   0   0  -3 1302.84    8.32   0
   0   3  -9   31.35    4.67   0
   1   1  -8  464.72    9.42   0
   1   7 -13    0.35    6.21   0
   3   0  -9   15.65    4.34   0
   3   6 -14    4.73    6.42   0
   4   1 -11   32.24    5.53   0
   5  -3  -4  280.56    4.98   0
  -2   3  -5  177.20    4.47   0
  -1   1  -3   27.96    1.70   0
   0   2  -8   59.80    4.60   0
   0   5 -11   19.88    5.61   0
   1   5 -12    5.11    5.73   0
   2  -1  -6  262.46    6.07   0
   2   0  -8   14.81    3.53   0
   2   7 -14   -0.84    6.79   0
   3  -2  -5  544.08    7.54   0
   4   3 -13   52.57    7.41   0
   2   5 -13   -0.09    5.94   0
   5   1 -12   94.43    7.71   0
   8   2 -14    1.21    6.38   0
  -2   4  -7  328.47    7.28   0
   1  -1  -3  213.13    3.52   0
   4  -2  -7   83.65    4.65   0
   5  -3  -5  350.12    6.24   0
   5  -2  -8  225.42    7.04   0
   5   2 -13    9.05    6.10   0
   7   0 -12    4.01    5.75   0
   0   0  -4 1256.29    9.59   0
   1   6 -13    5.28    6.65   0
   3  -1  -8   18.83    3.89   0
   3   5 -14    3.00    6.03   0
   4   4 -14   13.21    6.41   0
   7   2 -14   11.15    6.85   0
  -1   3  -8   64.78    4.66   0
   0   6 -12   25.75    6.11   0
   1   0  -7  171.28    5.68   0
   2   2 -11    3.94    4.94   0
   5   3 -14    4.08    6.08   0
   6  -2  -9    4.20    4.47   0
  -2   3   2  450.28    4.48   0
  -1   1  -4   30.78    2.19   0
   0   1  -7  195.26    5.78   0
   1  -1  -4  285.44    4.83   0
   1   3 -11    1.37    4.73   0
   2   3 -12   51.69    6.43   0
   2   6 -14   -1.53    6.17   0
   6   0 -12    0.53    5.54   0
  -2   2  -2  272.48    2.95   0
   3  -2  -6  252.67    5.93   0
   3   0 -10   27.89    4.87   0
   3   3 -13    5.10    6.35   0
  -2   3  -6   94.14    3.98   0
   0   3 -10  181.90    7.57   0
   2   4 -13   10.74    6.19   0
   4   0 -11   18.37    5.16   0
   4   2 -13   22.79    6.59   0
   5  -3  -6   73.07    3.97   0
   6  -1 -11   14.39    5.18   0
   0   2  -9    2.17    3.75   0
  -2   2  -3 1147.43    7.49   0
   1   5 -13    1.94    5.87   0
   3   4 -14   13.12    6.19   0
   4  -3  -3  106.67    2.78   0
   4  -2  -8    8.33    3.59   0
   4   3 -14    7.64    5.96   0
   5  -2  -9  135.67    6.31   0
   0   5 -12   12.24    5.86   0
   2   5 -14    2.65    5.94   0
   3  -1  -9   65.40    5.07   0
   4  -3  -4   49.96    2.52   0
   5   0 -12    1.05    5.35   0
   7   0 -13    4.79    6.22   0
  -1   4 -10   21.78    4.92   0
   1   0  -8   -2.39    3.24   0
   5   2 -14    4.96    5.89   0
   6  -2 -10   42.75    5.42   0
   7   1 -14   75.10    7.92   0
  -2   2  -4  348.08    5.12   0
   1   0   2   10.66    1.23   0
   2  -2  -4  430.90    5.81   0
   2  -2  -3 3193.18   12.81   0
   3  -2  -7  189.06    5.83   0
   5  -3  -7   19.44    3.62   0
   1   2 -11   53.80    5.77   0
   2  -1  -8   50.35    4.38   0
   2   1 -11   13.50    4.97   0
   2   3 -13   51.49    6.87   0
   3   2 -13  124.10    8.39   0
  -2   3  -7  223.42    6.10   0
   0   0  -6   56.07    3.44   0
   1   3 -12   19.06    5.60   0
   6   0 -13   91.41    7.73   0
   6   1 -14    4.98    5.77   0
   1  -1  -6  619.84    8.59   0
   1   1 -10   16.77    4.17   0
   2  -2  -5  857.32    9.05   0
   2  -2  -2 4015.08   11.32   0
   2   0   3    3.73    1.51   0
   4  -2  -9  127.11    6.03   0
   4   0 -12    1.17    4.91   0
   6  -1 -12   73.01    7.07   0
  -1   1  -6  120.51    4.29   0
   0   2 -10    3.28    4.04   0
   0   3 -11   16.20    4.94   0
   4  -3  -6   37.04    3.13   0
   4   2 -14    0.75    5.63   0
   5  -2 -10    3.26    4.31   0
  -2   2  -5  878.53    8.90   0
  -1   2   2 3775.91   12.23   0
   0   4 -12    4.99    5.13   0
   3  -1 -10  164.67    7.17   0
   4  -1 -11   35.86    5.34   0
   1   0  -9   53.28    4.74   0
   5   0 -13   68.17    7.24   0
   5   1 -14   35.59    6.50   0
   6  -2 -11   10.89    4.83   0
   7   0 -14   37.58    7.29   0
   0   1  -9  587.47   10.81   0
   0   1   2  530.39    4.63   0
   0   5 -13   -0.83    5.93   0
   2  -2  -6  466.07    7.56   0
   5  -1 -12   97.60    7.23   0
  -1   3 -10   33.35    4.81   0
  -1   4 -11   63.15    5.87   0
   1  -1  -7  208.19    5.80   0
   4  -3  -7  312.68    7.01   0
  -2   3  -8  116.73    5.37   0
   1   2 -12  114.76    7.22   0
   2   1 -12   32.06    5.36   0
   2   2 -13    2.79    5.56   0
   3   1 -13   13.35    5.92   0
   6   0 -14   71.18    7.76   0
  -2   2  -6  551.45    7.91   0
   1   3 -13   21.37    6.22   0
   2   0 -11   36.36    5.39   0
   2   3 -14    5.93    5.70   0
   3   2 -14    3.05    5.48   0
   4  -2 -10   29.50    4.80   0
   5  -2 -11   76.75    6.38   0
   6  -1 -13  139.92    8.43   0
   3  -2  -9  245.89    7.52   0
   4   0 -13    0.72    5.52   0
   4   1 -14   24.70    6.09   0
   5  -3  -9  214.32    7.22   0
   0   2 -11  167.20    7.43   0
   0   3 -12   18.88    5.12   0
   1   1   3   34.76    2.00   0
   3  -3  -4   76.17    2.80   0
   3   3 -15   -0.59    5.86   0
   4  -3  -8   -0.76    3.11   0
   4  -1 -12  105.58    7.10   0
   4   2 -15    9.77    5.95   0
  -3   3  -4  158.00    3.53   0
  -3   3  -3  156.02    2.90   0
   0   0  -8  248.46    6.86   0
   1   0 -10   13.07    4.30   0
   2   4 -15   -5.55    5.81   0
   5   0 -14   12.38    6.23   0
   0   1 -10  196.45    7.35   0
   3  -3  -6  142.95    4.54   0
   5  -1 -13   92.18    7.44   0
   5   1 -15   11.72    5.96   0
  -1   1  -8  130.68    5.37   0
   2  -2  -8   45.46    4.06   0
   3  -3  -3  375.25    4.44   0
  -3   3  -5  129.67    3.77   0
  -2   3  -9   46.06    4.49   0
  -1   3 -11   51.99    5.32   0
   2   1 -13   92.43    7.38   0
   4  -2 -11   80.29    6.08   0
   5  -3 -10  188.27    7.21   0
  -1   2 -10    8.81    4.12   0
   1   1 -12    0.80    4.58   0
   2   0 -12   75.33    6.26   0
   2   2 -14    9.56    5.56   0
   3  -3  -7   70.50    4.03   0
   3  -2 -10    7.43    4.12   0
   3   0 -13   40.15    6.52   0
   4  -3  -9   55.78    4.70   0
   5  -2 -12   64.51    6.47   0
   6  -3 -11   73.57    6.04   0
  -1   0  -4 1763.32   10.86   0
   0   0  -9   12.36    3.67   0
   1  -1  -9  111.11    5.59   0
   3   2 -15    3.40    5.64   0
   4   0 -14   20.97    5.77   0
   5  -4  -7  506.83    8.48   0
   6  -1 -14   -0.15    5.59   0
  -3   3  -2  103.98    1.82   0
   0  -1  -6 1006.12   10.53   0
   0   2 -12    4.50    4.66   0
   1   0 -11    6.72    4.46   0
   3  -1 -12   51.86    5.77   0
   4  -1 -13  170.33    8.58   0
   4   1 -15    3.95    5.69   0
   0  -1  -3  808.11    6.33   0
   1  -2  -5  232.41    4.81   0
   2  -2  -9  171.64    6.43   0
   2  -1 -11   12.17    4.72   0
   3  -3  -8   48.48    4.05   0
   6  -2 -13   53.56    6.60   0
  -1   0  -6   66.38    3.28   0
  -1   1  -9  156.26    6.07   0
   0   1 -11   55.59    5.47   0
   0   4 -14    1.36    5.67   0
   1  -2  -6  283.97    5.90   0
   1   4 -15   -1.01    5.52   0
   5   0 -15    4.24    5.59   0
  -2   3 -10   24.92    4.48   0
   0  -1  -7  181.29    5.43   0
   4  -3 -10   50.17    5.05   0
   4  -2 -12  144.82    7.48   0
   5  -3 -11    5.27    4.28   0
  -1   3 -12    7.59    4.94   0
   3  -2 -11    0.88    3.99   0
   5  -2 -13    7.21    5.57   0
   6  -3 -12  105.96    7.11   0
  -2   1  -5  232.96    4.69   0
  -2   1  -4  976.51    7.92   0
  -2   4   2  281.14    3.58   0
  -1   2 -11   30.72    4.67   0
   0   0 -10  299.92    8.41   0
   1  -1 -10   23.41    4.02   0
   1   1 -13   60.25    6.42   0
   2   0 -13  107.74    7.44   0
   3  -3  -9   54.39    4.48   0
   3   0 -14   28.59    5.81   0
   3   1 -15    4.32    5.90   0
  -2   1  -6  316.87    6.05   0
   1  -2  -3  438.78    4.71   0
   1   2 -14   13.10    5.72   0
   2  -2 -10  275.51    8.21   0
   2   2 -15   -0.79    5.45   0
   3  -1 -13   14.03    5.48   0
   4  -4  -7  363.29    7.24   0
   5  -4  -9   21.66    3.98   0
  -2   2  -9   64.75    4.55   0
  -1   1 -10    1.91    3.87   0
   0  -1  -8  483.24    8.76   0
   0   2 -13   -0.56    5.23   0
   1   0 -12   71.97    5.97   0
   2  -3  -6  259.06    5.62   0
   2  -1 -12   29.03    5.08   0
   3  -3  -2  705.43    4.56   0
   6  -2 -14   81.82    7.22   0
   0   1 -12    0.34    4.34   0
   4  -3 -11   58.29    5.42   0
   5  -3 -12    1.53    4.76   0
  -2   1  -7  169.95    5.11   0
   2  -3  -4  181.92    3.73   0
   3  -2 -12  182.31    7.85   0
   4  -4  -8   88.57    4.58   0
   4  -4  -4  715.91    6.89   0
   4  -2 -13   22.44    5.61   0
   1  -1 -11  230.72    8.12   0
   5  -4 -10   24.11    4.36   0
   6  -3 -13   17.60    5.51   0
  -1   2 -12   73.40    6.17   0
   0  -1  -9  541.97    9.90   0
   0  -1  -2  405.64    3.56   0
   0   0 -11   35.35    4.89   0
   1  -2  -9    7.70    3.42   0
   2  -3  -8  159.54    5.48   0
   2  -2 -11    3.86    4.16   0
   2   0   2  402.88    3.98   0
   5  -2 -14    3.85    5.56   0
  -2   2 -10    1.97    3.68   0
  -1   0  -2    8.59    0.89   0
   2   0 -14   98.04    7.13   0
   2   1 -15    3.37    5.25   0
   3   0 -15    4.66    5.32   0
   4  -4  -9  376.14    8.44   0
  -2   1  -8   42.45    3.71   0
  -1   0  -9    3.70    3.22   0
  -1   1 -11   63.02    5.23   0
   1   0 -13    3.12    4.96   0
   1   1 -14    5.51    5.28   0
   2  -1 -13   80.51    6.73   0
  -3   2  -5  106.11    3.35   0
   3  -4  -6  175.80    4.74   0
   3  -3 -11   83.94    5.73   0
   4  -1 -15    0.74    5.11   0
   5  -4 -11    2.21    4.01   0
   5  -3 -13    7.27    5.32   0
  -3   2  -6  242.42    5.19   0
   0   1 -13   74.15    6.42   0
   0   2 -14    0.95    5.09   0
   1  -2 -10  105.36    5.71   0
   3  -4  -7   95.39    4.17   0
  -3   2  -4   44.34    2.09   0
   0   0 -12   49.70    5.48   0
   1  -1 -12    1.27    4.29   0
   2  -3  -3  386.83    4.37   0
   3  -4  -5  699.18    7.76   0
   4  -2 -14    1.18    4.96   0
  -3   2  -7  133.18    4.56   0
  -2   1  -9  139.11    5.55   0
  -1   0 -10   -0.26    3.50   0
   0  -2  -6  158.45    4.53   0
   2  -2 -12   63.27    5.52   0
  -2   2 -11  128.23    6.34   0
  -1  -1  -6  113.22    3.93   0
   0  -2  -5  734.62    7.97   0
   4  -4  -3  142.84    2.78   0
  -1  -1  -5  132.30    3.65   0
  -1   1 -12   28.33    4.89   0
  -1   3   2 2227.66    9.29   0
   1  -2  -2 2874.83    9.26   0
   2   0 -15   10.59    5.17   0
   3  -4  -9  170.19    6.08   0
   3  -3 -12   52.27    5.41   0
   4  -4 -11   17.45    4.29   0
   4  -3 -13   43.19    5.83   0
   5  -4 -12   90.50    6.46   0
   0  -1 -11   51.83    5.07   0
   1  -3  -7   45.48    3.39   0
   1  -3  -6   65.22    3.20   0
   1  -2 -11   63.00    5.34   0
   1   0 -14   50.78    6.06   0
   3  -1 -15    3.19    5.12   0
   5  -3 -14    0.18    5.07   0
  -1  -1  -8  121.31    4.96   0
   1  -3  -8    0.75    2.94   0
   3  -4  -4  785.13    7.15   0
   3  -2 -14    4.46    4.79   0
  -2   0  -7    7.09    2.57   0
  -1  -1  -4   29.44    1.95   0
  -1   0 -11    4.58    3.97   0
   0  -2  -9    5.56    3.33   0
   0   0 -13  100.50    6.86   0
   0   2 -15   -1.24    4.91   0
   1  -3  -5  667.18    7.58   0
   1   0   1   -0.45    0.51   0
   1   1   2  600.35    4.78   0
   2  -3 -11   34.40    4.80   0
   2  -2 -13    2.50    5.12   0
   3  -4 -10   24.32    4.14   0
   1  -3  -9   17.68    3.55   0
   5  -5 -10  108.99    5.68   0
  -1  -1  -9  140.36    5.49   0
   2  -4  -7   33.69    3.16   0
   3  -3 -13    4.21    4.90   0
   4  -5  -8  147.30    5.47   0
   4  -5  -7  234.66    5.84   0
   4  -4 -12   14.71    4.83   0
   4  -3 -14    6.41    5.12   0
   5  -4 -13   19.40    5.40   0
  -1   2 -14   -0.67    4.86   0
   0  -1 -12    2.47    4.18   0
   1  -2 -12   97.60    6.33   0
   2  -4  -8  327.68    7.38   0
   3  -4 -11   32.61    4.63   0
   4  -5  -9   76.07    4.87   0
   4  -5  -6   56.00    3.30   0
  -2   1 -11   19.33    4.40   0
   0  -2 -10    4.38    3.72   0
   1  -3 -10  105.21    5.69   0
   1   0 -15   64.91    6.67   0
   2  -3 -12   49.79    5.36   0
   2  -1 -15    5.56    5.16   0
   5  -5 -11  146.10    6.69   0
  -2   0  -9   21.13    3.65   0
  -2   0  -4  114.86    2.99   0
  -1  -1 -10    2.54    3.75   0
  -1   0 -12   -0.62    4.34   0
   1  -3  -4 1166.33    8.86   0
   2  -4  -9  367.32    8.34   0
  -3   1  -6  208.31    4.96   0
   2  -4  -5  269.10    5.11   0
   2  -2 -14   17.82    5.18   0
   4  -5 -10  149.26    6.28   0
   4  -4 -13    3.25    4.90   0
  -3   1  -7   76.52    3.81   0
   2  -4 -10   60.60    5.03   0
   3  -4 -12    6.42    4.58   0
  -3   1  -8  267.11    6.75   0
   0  -1 -13   62.94    6.24   0
   1  -3 -11    6.04    4.18   0
   1  -2 -13   64.61    6.35   0
   3   0   2  329.23    3.83   0
   4  -5  -5  183.17    4.33   0
   4  -3 -15   12.12    5.48   0
   5  -5 -12   86.00    6.30   0
  -3   1  -5   12.00    1.94   0
  -1  -1 -11   62.48    5.31   0
  -1   1 -14   -0.27    5.05   0
   2  -3 -13   49.21    6.15   0
   3  -5  -8   92.02    4.70   0
   3  -5  -7  197.03    5.66   0
  -1  -2  -7  244.97    6.08   0
   0  -3  -7  110.64    4.54   0
   0  -2  -3  548.65    5.33   0
   3  -5  -9   33.76    4.15   0
   0  -3  -8    5.54    2.90   0
   1   4   0    1.46    1.28   0
   4   6  -1   27.20    3.25   0
   5  12   2   24.49    5.54   0
   7   0  -3    8.27    3.34   0
   0  -4   0 1772.85    9.29   0
   9   8  -1  117.05    8.16   0
   2   8   1   18.21    3.23   0
  10   5  -2    0.66    5.34   0
  10  12   2    5.78    7.52   0
  11   9   0    4.86    6.80   0
   6  12   2   17.98    6.24   0
   7  11   1  164.34    9.19   0
   8  11   1   54.22    7.76   0
   9   5  -2   23.34    6.00   0
   9  11   1   48.56    8.01   0
  11   7  -1    7.78    7.07   0
   6   7  -1  110.09    6.52   0
   6   9   0  201.35    8.55   0
   8   5  -2  494.24   11.71   0
   9  12   2    0.87    7.23   0
  11   4  -2   18.54    6.34   0
  12   6  -1   70.01    8.80   0
  12   8   0    5.05    7.16   0
   4  11   2  125.99    7.10   0
   5   3  -2   32.15    3.45   0
   6   4  -2    3.65    3.26   0
   7  12   2    3.11    6.65   0
   8  12   2   66.06    8.56   0
   8  13   3    6.31    7.38   0
  10   7  -1  194.62   10.24   0
  10   9   0   79.36    9.02   0
  11  10   1   19.00    7.70   0
   5  10   1    5.84    4.94   0
   7   7  -1  254.04    9.34   0
   7   9   0    2.24    5.61   0
   9   9   0   23.00    7.07   0
   5   6  -1   17.10    4.05   0
   8   7  -1   54.92    6.78   0
   8   9   0    2.05    6.12   0
   9   7  -1   50.60    7.08   0
   4   5  -1   39.21    3.81   0
   9   4  -2  121.98    7.92   0
  10  10   1    3.02    7.21   0
  11   6  -1   43.47    8.07   0
  11   8   0   51.89    8.77   0
  12   5  -1   65.48    9.40   0
   5   8   0   73.55    5.87   0
   5  11   2   72.69    7.11   0
   6  10   1   86.32    7.37   0
   8   4  -2  296.06    9.55   0
  12   7   0   46.61    8.88   0
  13   6   0    6.66    8.02   0
   6   3  -2  507.27    9.86   0
   9  10   1   12.23    7.70   0
   1   6   1  634.54    7.75   0
   1   8   2  229.77    5.77   0
   2   5   0  196.12    4.86   0
   2   9   2  132.22    5.80   0
   4   0  -2  224.97    4.51   0
   4   9   1  120.87    6.49   0
   5   2  -2  417.39    7.75   0
   8  10   1    3.31    6.49   0
   9  13   4   -0.19    7.80   0
  10   3  -2  106.10    7.80   0
  10   6  -1   47.79    7.51   0
  10   8   0    3.03    7.46   0
  11   9   1    4.38    7.65   0
   4   7   0  368.24    8.84   0
   6   8   0   43.67    5.85   0
   6  11   2    7.44    5.92   0
   9  11   2   46.52    8.74   0
   7   3  -2  328.10    8.94   0
   7   6  -1  651.16   13.57   0
   7  11   2    0.26    6.37   0
   8  11   2   30.08    8.30   0
   9   3  -2   58.53    6.40   0
   9   6  -1  159.28    9.21   0
  11   7   0   41.02    8.57   0
  11  10   2    5.22    8.11   0
  12   8   1   10.39    8.06   0
   2   1  -1  704.10    5.86   0
   3   6   0  815.49   10.91   0
   3   8   1  152.61    6.13   0
   7   8   0   52.99    6.71   0
   7  12   3    7.20    7.74   0
   8   3  -2   49.11    5.68   0
   8   6  -1   56.34    6.78   0
   8   8   0  114.01    8.76   0
   8  12   3   -3.33    7.53   0
  10   9   1    0.63    7.63   0
  12   6   0    3.50    8.35   0
  13   5   0    3.18    8.20   0
   2   7   1  300.60    6.74   0
   3   3  -1  515.81    7.28   0
   4  10   2   72.16    6.41   0
   5   5  -1  209.71    7.00   0
   5   9   1  515.05   12.13   0
   6   2  -2  194.45    6.44   0
  10   5  -1  347.79   12.42   0
   5   1  -2  410.29    7.31   0
   9   2  -2  159.48    8.10   0
   9   9   1   16.20    7.76   0
  10  10   2   33.31    8.43   0
  10  11   3    6.39    8.23   0
  11   4  -1   12.58    6.89   0
  11   8   1   15.13    7.79   0
   5   7   0   36.15    5.00   0
   6   9   1    6.32    5.59   0
   8   9   1   40.90    7.58   0
   5  10   2  122.99    7.91   0
   7   2  -2   60.31    5.03   0
   8   2  -2  199.33    7.77   0
   9   5  -1   27.48    6.50   0
   9   7   0    2.58    6.64   0
   9  12   4    0.60    7.97   0
  11   6   0   15.62    8.25   0
  12   5   0   48.10    8.93   0
  12   7   1   69.21    9.67   0
   7   5  -1  225.14    8.64   0
   8   5  -1  395.53   11.52   0
   9  11   3    4.63    8.39   0
  11   9   2    5.37    8.01   0
   3   9   2  219.01    7.45   0
   4  -2  -2  588.65    5.65   0
   5  11   3   83.52    7.65   0
   6   7   0  425.50   11.02   0
   6  10   2   27.28    6.70   0
   8   7   0   88.97    8.06   0
   8  10   2   50.25    8.39   0
   8  12   4    6.65    8.45   0
  10   4  -1   33.39    6.85   0
  10   8   1  126.90   10.50   0
  11   3  -1   31.72    7.38   0
  12   8   2   30.67    8.92   0
   4   6   0  174.09    6.37   0
   5   0  -2   10.06    2.55   0
   6   1  -2   17.36    3.38   0
   7  12   4   -1.08    7.75   0
   8  11   3  133.72   10.75   0
   5   4  -1  442.29    9.07   0
   6  11   3   98.62    8.28   0
   7  11   3    3.83    7.13   0
   8   1  -2   13.70    4.76   0
  10   6   0   36.84    7.56   0
  11   7   1    8.35    7.81   0
  13   5   1   -2.26    8.60   0
   0   6   2  430.99    5.62   0
   2   4   0 1126.61   10.06   0
   7   1  -2  201.54    6.76   0
   9   4  -1    9.06    5.77   0
   9   8   1  108.70    9.23   0
  10   9   2   44.08    8.66   0
  11   5   0    9.60    7.69   0
  12   4   0   16.34    8.53   0
  12   6   1   24.92    9.10   0
   2   8   2   73.01    4.59   0
   3   2  -1  590.17    7.22   0
   3   5   0  246.98    6.18   0
   5   8   1  146.03    7.44   0
  10  10   3   57.83    9.26   0
   3   7   1  181.73    6.18   0
   4   3  -1   52.24    3.63   0
   6   4  -1  152.11    6.54   0
   8   4  -1  165.49    7.99   0
   9   6   0   17.82    6.70   0
   9  12   5  -10.56    8.00   0
  10   3  -1   65.87    7.37   0
  11   8   2   26.15    8.28   0
   4   9   2    6.38    4.46   0
   6   0  -2   13.25    3.13   0
   7   4  -1  198.72    7.95   0
   7   8   1   37.18    6.57   0
   9  11   4    1.52    8.57   0
  11   9   3   30.29    8.73   0
  12   7   2   11.17    8.23   0
   5  -1  -2  401.74    6.22   0
   8   0  -2   49.47    5.05   0
   8   6   0    8.86    5.86   0
   8  12   5    3.14    8.29   0
   9  10   3   55.09    8.95   0
  10   7   1   21.53    7.93   0
   2   6   1   14.07    2.81   0
   4  10   3   55.71    6.21   0
   6   6   0  160.77    7.50   0
   7   0  -2  103.97    5.13   0
   8   9   2   12.42    6.76   0
  10   5   0   61.95    7.77   0
  11   6   1   55.34    8.98   0
  12   5   1   15.76    8.14   0
   5   9   2   -0.24    4.90   0
   8  10   3   39.68    8.10   0
   8  11   4    9.64    7.84   0
   9   3  -1   36.54    6.06   0
   6   9   2   42.48    6.56   0
   7   9   2   33.50    6.73   0
   9   7   1   13.12    6.64   0
  10   2  -1   40.47    6.57   0
  10   8   2   77.68    9.50   0
   5   3  -1   97.34    4.64   0
   5  10   3   18.13    5.74   0
   6  -1  -2   18.32    3.12   0
   7  10   3   72.61    7.94   0
   7  11   4   42.37    8.30   0
   9   5   0    2.48    5.92   0
  10   9   3   19.81    7.86   0
  10  10   4    4.77    7.80   0
  11   7   2   31.68    8.23   0
   3   8   2  152.27    6.22   0
   4   5   0   24.67    3.37   0
   5  -2  -2  391.55    5.70   0
   6  11   4   27.89    6.76   0
  12   6   2   14.68    7.98   0
   6   3  -1  234.18    7.17   0
   7   3  -1   82.92    5.72   0
   8   7   1    1.88    6.00   0
   9   8   2    0.45    6.91   0
   9  11   5    3.48    7.62   0
  10   4   0  133.46    8.87   0
  11   3   0    9.75    6.87   0
  11   8   3   17.50    8.09   0
  12   4   1    1.29    7.58   0
   1   2   0  220.55    3.01   0
   5   7   1   29.81    4.84   0
   8   5   0   48.32    6.22   0
   9   2  -1   11.32    5.08   0
  11   5   1   15.54    7.93   0
  12   7   3    2.68    8.06   0
   4   2  -1  766.58    9.08   0
   9   9   3   12.28    7.74   0
   9  10   4   13.79    7.92   0
  13   4   2   -3.14    8.70   0
   3   1  -1 2859.29   13.81   0
   3   4   0  220.20    5.38   0
   5   5   0  210.94    6.78   0
   7   5   0   27.07    5.20   0
   8   8   2   15.22    6.47   0
   8  11   5    6.65    7.55   0
  10   7   2   14.42    7.68   0
   3   6   1 1174.66   12.84   0
   3   9   3  381.52    9.20   0
   4   8   2  112.42    6.13   0
   6   5   0   96.43    5.91   0
   8   2  -1   37.23    5.25   0
   9   6   1  163.29    9.34   0
  10  10   5   11.28    8.09   0
  12   5   2    5.66    7.81   0
   8   9   3   81.61    8.24   0
   8  10   4   20.72    7.53   0
   9   4   0  222.14    9.48   0
  10   8   3   40.52    8.57   0
  11   6   2    4.06    7.47   0
  12   3   1    2.59    7.65   0
   2   7   2   21.93    3.12   0
   5   2  -1  887.75   10.82   0
   7   8   2   19.81    5.68   0
   9   1  -1  107.14    6.94   0
  10   3   0   54.94    6.89   0
  10   5   1   22.87    6.96   0
  12   6   3   -1.27    8.03   0
  -3   0   2 1069.66    8.04   0
  -1  -4   0    3.02    1.57   0
   4   9   3  113.63    6.65   0
   6   8   2   80.94    6.60   0
   7   2  -1  371.99    8.88   0
   7   9   3   29.75    6.55   0
   7  10   4   86.59    8.11   0
  11   4   1   39.60    7.85   0
  11   7   3   24.85    7.83   0
  11   8   4   28.44    7.87   0
  -2  -1   1  827.27    6.63   0
   6   2  -1  788.13   11.27   0
   8   4   0  117.68    7.02   0
   8   6   1  282.74   10.11   0
   9  10   5  180.01   11.38   0
   5   9   3   46.11    5.81   0
   5  10   4   49.33    6.34   0
   6   9   3   20.90    5.84   0
   6  10   4  127.52    8.32   0
   8  11   6    6.55    7.98   0
  12   4   2    4.33    7.99   0
   4   4   0  310.07    6.83   0
   4   6   1  217.78    6.53   0
   7   6   1   47.24    5.89   0
   8   1  -1  109.94    6.13   0
   9   9   4   31.56    7.85   0
  10   6   2   51.09    8.03   0
   1   6   2  305.64    5.53   0
   7   4   0  229.89    8.10   0
   8   7   2    2.31    5.81   0
   9   5   1  188.42    9.40   0
  10   9   5   31.27    8.26   0
  11   5   2    7.08    7.35   0
  -1  -3   0 3902.54   14.44   0
   2   8   3  315.56    7.32   0
   5   4   0 1115.69   13.34   0
   5   6   1   74.73    4.99   0
   6   6   1  414.86   10.14   0
   8  10   5    3.96    7.09   0
  10   4   1   48.28    7.42   0
  10   7   3   16.59    7.75   0
  10   8   4   21.21    7.48   0
  11   3   1    7.37    6.95   0
  12   5   3    2.22    7.12   0
   3   7   2  105.45    4.94   0
   8   8   3   10.55    6.21   0
   8   9   4   16.47    6.99   0
  11   6   3   14.05    7.48   0
   7   1  -1  450.55    9.08   0
   7   7   2  133.58    7.76   0
   9  10   6    4.48    7.47   0
  11   7   4    4.59    7.32   0
  -4   1   3  665.02    6.71   0
   0   5   2  842.18    6.66   0
   7  10   5  128.60    9.19   0
   8   3   0   96.27    6.29   0
   8   5   1  113.36    7.34   0
   9   6   2  258.81   10.79   0
   4   7   2  141.41    5.98   0
   5   1  -1  818.55    9.65   0
   6   7   2    8.43    4.67   0
   7   8   3   14.74    5.83   0
   8   0  -1  155.24    6.54   0
   9   9   5   35.59    7.94   0
  10   1   0  206.09    8.88   0
  11   4   2    9.51    7.24   0
   3   3   0 1273.68   10.74   0
   3   8   3  211.85    6.82   0
   5   7   2  130.04    6.52   0
   6  10   5   13.83    6.45   0
   7   9   4   31.36    6.52   0
   9   2   0   55.38    5.92   0
   9   7   3   14.70    6.50   0
   9   8   4   13.98    7.21   0
  11   2   1   46.30    7.21   0
   3   5   1   63.68    3.70   0
   8  10   6   10.27    7.22   0
   9   4   1   11.39    5.78   0
  10   3   1   22.95    6.43   0
  12   4   3   -1.89    7.19   0
   3   9   4   81.46    5.39   0
   5  10   5   61.12    6.57   0
   6   8   3  140.16    7.63   0
   6   9   4    6.35    5.43   0
   7   3   0   62.00    5.14   0
   7   5   1  153.71    7.27   0
  10   6   3   11.84    7.25   0
  10   8   5    1.78    6.94   0
  11   5   3   55.90    8.20   0
  12   5   4    3.59    7.06   0
   4   8   3   22.94    4.33   0
   4   9   4   10.57    4.70   0
   5   8   3  142.33    7.04   0
   5   9   4    9.78    5.21   0
   8   6   2   12.22    5.33   0
  10   7   4   43.65    7.73   0
  11   6   4   38.29    7.84   0
   1   7   3  290.99    5.85   0
   6   5   1  107.57    6.01   0
   7   0  -1  138.85    5.33   0
   8   9   5   38.89    7.51   0
   4   3   0  189.81    5.14   0
   4   5   1  103.67    4.56   0
   5   5   1  325.03    7.99   0
   6   3   0   67.44    4.57   0
   7  10   6    2.15    7.03   0
   8   2   0  148.82    6.76   0
   8   7   3   53.13    6.91   0
   8   8   4    3.05    6.07   0
   9   5   2   26.92    6.21   0
  -1  -2   0  276.03    3.54   0
   5   3   0  576.81    9.16   0
   7   6   2  188.68    8.25   0
   8   4   1   23.36    5.10   0
   8  10   7    0.68    7.69   0
   9   1   0   80.02    6.19   0
  10   4   2   64.48    7.33   0
   4   0  -1  478.69    6.01   0
   6   0  -1  262.72    6.06   0
   9   8   5   14.60    6.96   0
  12   4   4   47.14    8.54   0
  -3   1   2  230.41    3.41   0
   5   0  -1    6.20    2.30   0
   6  10   6   24.47    6.47   0
   7   9   5   55.96    7.07   0
   9   3   1  311.91   10.11   0
   9   6   3   17.93    6.18   0
   9   7   4  113.12    9.09   0
  11   4   3    8.11    7.25   0
  -2   0   1 7481.39   16.83   0
   6   6   2   11.81    4.45   0
   7   7   3  118.17    7.54   0
   7   8   4   55.44    6.78   0
  10   5   3   11.70    6.73   0
  10   7   5   66.99    8.28   0
  11   5   4   16.20    7.09   0
  11   6   5   -0.77    6.94   0
   3   6   2  213.64    5.87   0
   7  -1  -1  418.55    7.95   0
   7   2   0   56.50    4.70   0
   7   4   1   82.22    5.77   0
   8   9   6    4.13    6.80   0
   9   9   7    1.98    6.96   0
  10   6   4   34.90    7.64   0
  11   2   2   32.49    7.19   0
   2   4   1   58.12    2.74   0
   2   7   3  135.26    4.87   0
   5   6   2    9.74    3.81   0
   6   9   5   71.96    6.86   0
   7  10   7    0.78    6.82   0
   8   5   2    7.65    4.69   0
   6   7   3   62.82    5.78   0
   6   8   4    3.76    4.98   0
   8   1   0  358.10    8.93   0
   9   0   0    4.87    4.35   0
   9   4   2    5.30    5.31   0
  10   3   2   75.51    7.30   0
   0   6   3   98.58    3.10   0
   2   8   4  283.59    6.99   0
   5   9   5   61.41    6.33   0
   8   3   1   91.72    6.14   0
   8   6   3  144.86    8.40   0
   8   8   5    4.12    6.37   0
   9   8   6   37.77    7.69   0
  10   1   1  108.86    7.28   0
   1   1   0   36.45    1.07   0
   5   7   3  224.64    7.73   0
   6   2   0  240.88    6.57   0
   6   4   1  116.64    5.71   0
   8   7   4   15.39    6.05   0
   9   2   1    2.82    4.63   0
  11   3   3    0.77    6.49   0
   3   7   3   59.26    4.19   0
   4   9   5    3.85    4.50   0
   5   8   4   32.83    5.13   0
   6  -1  -1  113.85    4.16   0
   7   5   2  144.85    7.10   0
   8   9   7    5.36    7.32   0
   9   5   3  207.19    9.53   0
   9   7   5   10.02    6.98   0
  10   4   3  147.11    9.04   0
  10   7   6    1.46    6.73   0
  11   4   4   15.95    7.36   0
   3   2   0  327.58    5.10   0
   3   8   4  302.40    7.76   0
   4   8   4  293.71    8.42   0
   9   6   4   97.80    8.48   0
  10   6   5   28.44    7.13   0
  11   1   2    1.82    5.82   0
  11   5   5    3.41    6.88   0
   5   2   0  749.90    9.73   0
   7   8   5   38.66    6.42   0
  10   5   4   20.20    6.96   0
   5  -1  -1  799.74    8.23   0
   7   1   0  118.49    5.40   0
   7   6   3  847.40   15.11   0
   7   7   4   13.89    5.50   0
   9   8   7    1.63    6.64   0
  10   2   2   35.50    6.45   0
  12   2   4    4.20    7.36   0
   8   0   0   -0.72    3.59   0
   8   4   2  178.36    7.75   0
   8   8   6   85.28    8.46   0
  11   2   3    5.23    6.75   0
  12   3   5   -0.70    6.82   0
   4  -1  -1  131.86    3.10   0
   6   5   2   43.32    4.57   0
   7   9   7    6.80    6.62   0
   8   9   8    7.95    7.38   0
   9   3   2   19.25    5.44   0
   6   8   5   83.20    6.74   0
   8   2   1  100.71    6.14   0
   8   5   3   35.63    6.00   0
   8   7   5   39.16    6.77   0
   9   1   1   69.22    5.86   0
   9   7   6    5.84    6.78   0
  11   3   4   95.80    8.57   0
  11   5   6   -1.06    6.80   0
   5   9   6  111.87    7.27   0
   6   6   3  221.17    8.01   0
   8   6   4  154.28    8.62   0
   9   8   8    0.51    6.73   0
  10   3   3   14.72    6.01   0
  10   6   6   24.17    7.19   0
  11   4   5    9.19    6.70   0
   2   5   2  435.54    6.57   0
   5   5   2  164.58    6.15   0
   6  -2  -1  735.86    8.54   0
   6   1   0  154.01    5.21   0
   6   7   4  294.76    9.45   0
   9   4   3   34.23    5.90   0
   9   6   5    3.66    6.53   0
  10   4   4    4.04    6.36   0
  10   5   5   10.48    6.81   0
   6   3   1  191.85    6.41   0
   7   4   2   10.38    4.33   0
   7   8   6    5.09    5.88   0
   8   8   7   30.26    7.17   0
   9   5   4    5.26    5.85   0
  10   1   2   36.34    6.23   0
  12   2   5   -0.77    6.71   0
   1   6   3    3.60    2.01   0
   4   5   2  361.09    7.62   0
   5   8   5   87.39    6.39   0
   6   9   7    6.33    5.94   0
   7   9   8   41.14    7.57   0
  11   1   3    6.64    6.25   0
  -3  -1   1 3192.46   13.88   0
   5   7   4   26.76    4.64   0
   7   0   0   12.12    3.31   0
   9   2   2  286.58    9.65   0
   9   7   7   61.38    7.94   0
  10   6   7   30.00    7.54   0
   1   7   4  216.02    5.33   0
   7   5   3   52.55    5.66   0
   7   7   5   21.94    5.77   0
   8   3   2  190.85    7.66   0
   8   7   6    4.35    6.31   0
   9   0   1    7.89    4.56   0
  11   2   4    6.51    6.68   0
  11   4   6    8.49    6.96   0
   4   8   5   46.84    4.95   0
   5   1   0  156.18    4.68   0
   5   3   1 1224.13   13.09   0
   7   2   1   59.38    4.77   0
   7   6   4   -0.20    4.99   0
   8   1   1   18.54    4.48   0
   8   8   8   13.61    7.18   0
  10   2   3   35.35    6.40   0
  11   3   5    2.35    6.77   0
   2   6   3   97.35    3.95   0
   3   8   5  191.19    6.89   0
   4   6   3   27.42    3.77   0
   4   7   4  200.71    6.98   0
   6   8   6   26.59    5.88   0
   9   6   6   35.29    7.38   0
  10   5   6  100.36    8.73   0
  12   1   5    2.21    7.14   0
   2   7   4   16.25    3.16   0
   3   6   3  413.10    7.85   0
   6   4   2   66.70    5.00   0
   7   8   7   52.14    7.40   0
   8   4   3  205.91    8.47   0
   8   5   4   50.63    6.43   0
   8   6   5   32.14    6.37   0
   9   3   3  200.31    8.93   0
   9   7   8    1.44    6.78   0
  10   0   2  160.75    8.11   0
  10   3   4   59.15    7.39   0
   2   3   1  209.99    3.97   0
   3   7   4  250.53    6.88   0
   9   4   4  220.16    9.76   0
   9   5   5   39.96    7.18   0
   4   1   0  349.46    5.71   0
   6   7   5   66.46    6.33   0
  11   1   4   -1.98    6.66   0
   5   8   6  200.18    8.32   0
   6   0   0  415.49    7.51   0
   6   5   3  193.07    7.24   0
   7   3   2  113.96    6.15   0
   7   7   6    6.90    6.14   0
   8   7   7   48.61    7.48   0
   9   1   2   17.55    5.13   0
  10   5   7   45.73    7.67   0
   4  -2  -1  702.74    6.02   0
   6   2   1   68.41    4.44   0
   7  -1   0  114.48    4.97   0
   7   8   8   32.93    7.33   0
   8   2   2   44.80    5.18   0
   9   6   7   52.97    7.74   0
  10   1   3   73.74    7.01   0
   5   4   2  112.36    5.02   0
   6   8   7   69.00    7.01   0
  10   4   6   70.63    8.01   0
  -2  -2   0   57.85    2.24   0
   7   4   3  520.48   11.50   0
   7   6   5   25.85    5.86   0
   8   0   1  258.75    7.79   0
   8   7   8   47.55    8.12   0
   9   5   6   28.63    7.24   0
  10   2   4   17.62    6.46   0
  10   3   5    5.47    6.44   0
   5   7   5   65.81    5.63   0
   7   5   4   90.31    6.80   0
   7   8   9    4.63    7.06   0
   9   2   3   28.56    5.62   0
   9   6   8   73.98    8.40   0
   5   5   3  149.09    6.16   0
   5   6   4    8.30    4.15   0
   8   3   3  217.53    8.53   0
   8   5   5  138.44    8.37   0
   9   3   4   27.60    6.04   0
   9   4   5   26.47    6.58   0
  11   0   4    9.48    6.52   0
  11   2   6   97.29    9.08   0
   4   4   2  938.30   11.25   0
   6   7   6   72.95    6.58   0
   7   7   7   63.92    7.77   0
   8   4   4   97.04    7.20   0
   8   7   9    3.26    7.07   0
  11   1   5   10.71    6.75   0
   5  -3  -1   89.41    2.98   0
   5   0   0  178.85    4.67   0
   5   2   1    0.96    2.66   0
   5   8   7   33.05    5.88   0
   6   3   2   29.96    4.15   0
   6   8   8   48.58    7.30   0
   9   0   2   66.89    5.86   0
  10   0   3   25.34    6.00   0
  10   4   7    0.56    6.51   0
   4   7   5   13.61    4.07   0
   8   6   7    7.61    6.62   0
   9   5   7   48.68    7.45   0
   3   4   2   48.30    3.20   0
   4   6   4  116.23    5.71   0
   7  -2   0   69.66    4.18   0
   7   2   2  131.67    6.23   0
   8   1   2   85.86    5.91   0
  10   1   4   17.27    6.11   0
  10   3   6   17.20    7.00   0
  11   2   7    4.75    7.24   0
   0   5   3   51.38    2.17   0
   6  -1   0  151.86    4.73   0
   6   4   3  299.99    8.55   0
   7   7   8   73.85    7.96   0
   8  -1   1   25.51    4.28   0
  10   2   5   15.58    6.53   0
  10   4   8   40.71    7.65   0
  -3   0   1  297.10    4.11   0
   3   7   5    8.14    3.54   0
   6   5   4  135.88    6.80   0
   8   5   6   16.92    6.03   0
   9   1   3  109.56    7.07   0
   9   4   6   23.58    6.95   0
  11   0   5    6.04    6.91   0
  11   1   6   -0.06    6.72   0
   5   7   6   49.09    5.69   0
   6   7   7    9.47    5.48   0
   7   0   1    1.38    3.28   0
   7   5   5    9.36    5.29   0
   8   6   8   75.83    8.31   0
   9   2   4   80.30    7.10   0
   9   3   5   76.84    7.42   0
   9   5   8   24.28    7.23   0
   0   6   4   10.42    2.15   0
   2   7   5   27.20    3.71   0
   3   6   4  152.50    5.50   0
   7   3   3  278.09    8.49   0
   7   4   4   22.73    5.08   0
   7   7   9    5.65    6.92   0
   8   2   3  137.15    7.13   0
   8   4   5    3.85    5.36   0
   9  -1   2   12.63    4.88   0
  10   3   7    0.70    6.34   0
   4   0   0   50.83    2.53   0
   5   3   2   24.87    3.48   0
   8   3   4  229.13    9.12   0
   9   5   9   -1.80    6.72   0
   1   5   3  357.24    5.52   0
   2   5   3 1359.20   11.78   0
   2   6   4  229.79    5.85   0
   5   6   5   93.93    6.00   0
   7   6   7   13.02    5.95   0
   7   7  10    0.82    7.25   0
   8   6   9   15.18    6.91   0
   9   4   7   30.65    7.08   0
  10   0   4   15.68    6.10   0
  10   2   6    2.48    6.36   0
  11   1   7   13.06    7.18   0
   1   6   4   57.07    3.20   0
   8   5   7   38.37    7.22   0
  10   1   5   83.13    8.04   0
  10   3   8   19.14    7.22   0
  11   0   6   10.16    7.24   0
   4   7   6   24.87    4.66   0
   5   4   3   12.18    3.60   0
   5   5   4   27.78    4.48   0
   6   6   6   98.20    6.92   0
   6   7   8  114.96    8.32   0
   8   0   2   22.42    4.52   0
   9   0   3   25.04    5.19   0
   3   2   1   19.00    2.14   0
   4  -3  -1   48.35    1.94   0
   5   7   7   82.60    6.51   0
   6   2   2  183.29    6.30   0
   7   1   2  275.47    7.88   0
   9   3   6  160.76    9.58   0
   7   5   6   84.60    7.21   0
   7   6   8   24.78    6.83   0
   8   4   6    2.08    5.54   0
   9   1   4    4.04    5.13   0
   9   2   5  176.35    9.14   0
   9   4   8   31.13    7.19   0
  10   2   7   18.90    6.76   0
   5   1   1  204.17    5.34   0
   6  -2   0  256.36    5.67   0
   6   5   5   89.96    6.30   0
   6   7   9    8.16    6.55   0
   7  -1   1  149.43    5.73   0
   8   1   3   21.75    4.78   0
   8   5   8   99.62    8.73   0
  11   0   7    6.52    7.02   0
   3   0   0   13.35    1.46   0
   3   7   6   97.87    5.68   0
   6   3   3  131.81    6.11   0
   6   4   4  891.44   14.13   0
   8   3   5   41.35    6.19   0
   9   4   9    1.56    6.68   0
  10  -1   4   18.82    5.78   0
  11  -1   6    3.63    6.56   0
   2   2   1 2103.79   10.94   0
   6   6   7    1.35    5.24   0
   7   4   5  407.60   11.01   0
   7   6   9    1.48    6.39   0
   8   5   9   51.84    7.71   0
   9   3   7   -1.59    6.34   0
  10   2   8    8.90    6.85   0
   1   2   1  354.08    3.68   0
   4   4   3  137.42    5.18   0
   5   6   6   64.81    5.85   0
   5   7   8    5.79    5.28   0
   7   3   4  133.96    6.78   0
   4   7   7   36.93    5.46   0
   7   5   7   37.65    6.37   0
   7   6  10    0.31    7.04   0
   8  -1   2   86.56    5.57   0
   8   4   7   57.81    7.78   0
   8   5  10   -1.35    6.56   0
   9  -1   3  110.15    6.88   0
   7   6  11   -7.54    6.48   0
   3   6   5   42.35    4.12   0
   9   1   5   64.72    6.87   0
   9   3   8   12.28    6.68   0
   5   5   5   81.98    5.72   0
   5   7   9    8.06    6.07   0
   6   5   6   15.60    5.21   0
   6   6   8   21.67    5.94   0
   7   0   2   24.40    3.97   0
   8   3   6  151.11    8.48   0
  10  -1   5   98.32    8.04   0
  10   0   6   62.82    7.73   0
   4   1   1  561.98    7.47   0
   6   1   2   38.14    3.89   0
   7   4   6   45.44    6.20   0
   7   5   8   47.96    7.47   0
   8   0   3    9.78    4.47   0
   8   4   8  161.53    9.43   0
   9   3   9   14.63    6.81   0
  10   1   8    6.98    6.67   0
   3   5   4  143.82    5.18   0
   4   7   8   41.32    5.72   0
   5   3   3   57.32    4.38   0
   5   4   4  224.09    7.27   0
   5   6   7   70.15    6.25   0
   6  -3   0   70.11    3.53   0
   7  -2   1   59.84    4.19   0
   8   2   5   34.26    5.88   0
   9  -2   3   39.92    5.63   0
   9   2   7   91.15    8.37   0
   3   4   3   16.99    2.61   0
   4  -1   0  351.49    5.07   0
   4   6   6  200.94    7.38   0
   6   4   5    9.33    4.58   0
   6   6   9  122.82    8.66   0
   8   1   4   96.94    6.57   0
   8   4   9   24.02    6.79   0
   6   2   3   24.80    4.06   0
   7   1   3  125.32    6.18   0
   7   3   5   25.11    4.89   0
   8  -2   2   49.54    4.88   0
   8   4  10    2.90    6.67   0
   2   3   2 1547.43   10.69   0
   5  -2   0  829.17    8.36   0
   5   0   1   90.76    3.83   0
   6  -1   1  154.36    5.04   0
   6   3   4  643.44   11.76   0
   6   6  10    8.33    6.54   0
   6   6  11   10.33    7.39   0
   7   2   4   98.90    6.00   0
   7   5  10    4.18    6.63   0
   8   3   7   80.16    7.80   0
   9  -1   4    2.71    4.95   0
   9   1   6   60.18    7.30   0
   9   2   8   17.23    6.57   0
  10  -2   5   10.13    5.99   0
   7   4   7   12.44    5.60   0
   7   5  11    0.23    6.39   0
  10   0   8    1.40    6.84   0
   1   6   5   92.35    4.02   0
   4   5   5   44.95    4.51   0
   5   6   8   47.57    6.10   0
   9   2   9   48.07    7.67   0
   2   4   3  966.82    9.55   0
   8  -1   3   20.47    4.72   0
   8   2   6    1.12    5.20   0
   8   3   8   40.87    7.44   0
   3   6   6   61.30    4.71   0
   7  -1   2  275.13    7.43   0
   9   1   7  255.41   10.96   0
  10  -1   7   26.20    7.29   0
   4   4   4  589.12    9.86   0
   5   6   9   27.43    5.85   0
   6   4   6   81.00    6.36   0
   7  -3   1  223.38    6.23   0
   7   3   6  146.60    7.94   0
   7   4   8   77.56    7.37   0
   8   0   4   66.37    5.92   0
   8   1   5   20.29    5.35   0
   8   3   9   54.16    7.44   0
  10  -2   6    0.44    6.20   0
   1   3   2  260.69    3.82   0
   3   1   1  871.56    7.87   0
   4   3   3   49.14    3.46   0
   8   3  10    8.41    6.67   0
   9  -2   4   79.18    6.54   0
   9   0   6    2.09    5.84   0
   9   1   8   43.89    7.11   0
   5   4   5  369.32    9.06   0
   5   6  10    8.48    6.11   0
   6   0   2   94.01    4.67   0
   6   5   9   35.31    6.77   0
   7   2   5  260.57    8.91   0
   7   4   9   34.64    7.03   0
   8   2   7  183.79    9.45   0
   9  -1   5   59.67    6.52   0
  10  -1   8    1.72    6.18   0
  -3   1   1 3603.82   12.26   0
   6   3   5  195.32    7.62   0
   6   5  10   91.08    8.36   0
   9   1   9    2.35    6.32   0
   3   5   5  465.47    8.69   0
   4   6   8   74.77    6.03   0
   5   3   4   63.47    4.73   0
   6   5  11   51.54    7.77   0
   6   5  12   -1.60    6.49   0
   7   3   7   22.19    5.62   0
   7   4  11   -1.60    6.29   0
  10  -2   7   22.65    7.00   0
   0   5   4  693.01    6.86   0
   6  -2   1   66.49    3.78   0
   6   2   4    3.32    3.92   0
   6   4   7  456.09   11.74   0
   8   1   6   73.78    6.79   0
   8   2   8    5.10    6.43   0
   9   0   7    0.46    6.01   0
  10  -2   8    3.20    6.98   0
   3  -1   0  448.30    4.58   0
   4   6   9   24.78    5.68   0
   7  -2   2  137.95    5.66   0
   8  -1   4   97.04    6.50   0
   8   0   5    6.75    4.83   0
   8   2   9    7.04    6.05   0
   9  -1   6   49.12    7.01   0
   9   0   8   22.43    7.01   0
  -1   4   3  557.85    4.04   0
   3   2   2  139.33    3.92   0
   3   4   4   33.98    3.28   0
   4   0   1 1200.23   10.05   0
   7   2   6   36.76    5.73   0
   7   3   8   31.26    6.49   0
   8   2  10    0.29    6.17   0
   9  -2   5  170.42    8.39   0
   5  -3   0  610.62    6.93   0
   5   4   6  266.09    8.33   0
   6   4   8   20.03    5.36   0
   8   1   7   18.94    6.03   0
   9   0   9  133.70    9.17   0
   3   3   3  163.28    4.66   0
   5   5   9   41.74    6.00   0
   6   3   6  111.81    6.38   0
   7   3   9  135.91    8.89   0
   6   4   9  100.15    7.74   0
   7  -1   3  130.53    5.87   0
   7   1   5   17.57    4.77   0
   7   3  10   21.54    6.53   0
   7   3  11    7.94    6.60   0
   5   5  10    2.94    5.77   0
   5   5  11    7.01    6.58   0
   6  -1   2   41.38    3.69   0
   6   4  10    4.00    6.07   0
   6   4  11   27.96    7.22   0
   7   0   4  935.50   14.01   0
   8  -3   3  222.76    7.55   0
   8   1   8  107.37    8.40   0
   2   1   1  195.97    3.17   0
   5   3   5  271.75    7.85   0
   6   2   5   82.69    5.65   0
   8   0   6   10.09    5.28   0
   9  -3   5   73.13    6.64   0
   9  -2   6   40.78    6.40   0
   9  -1   8   56.57    7.37   0
   4   1   2   71.10    3.39   0
   4   3   4   63.41    4.10   0
   5   4   7  103.53    6.44   0
   6   3   7   42.51    5.69   0
   8  -2   4   97.14    6.30   0
   8  -1   5   19.54    4.92   0
   8   1   9   30.82    6.52   0
   6   0   3    1.89    3.17   0
   6   1   4  247.13    7.46   0
   8   1  10   38.69    6.91   0
   9  -1   9    2.70    6.00   0
   4   5   8    6.92    4.51   0
   5   2   4  136.46    5.58   0
   7  -3   2  117.40    5.10   0
   7   2   8    5.81    5.44   0
   9  -2   7   90.81    7.76   0
   5   1   3   15.68    3.06   0
   7   1   6  119.12    7.01   0
   7   2   9   20.01    6.32   0
  -4   1   1  166.23    3.37   0
   4   4   6  126.22    5.82   0
   5   4   8  111.29    6.90   0
   6   3   8  162.94    8.12   0
   7   2  10  105.14    8.14   0
   7   2  11   34.32    6.82   0
   4   5   9  109.36    6.76   0
   6   2   6  615.01   12.19   0
   6   3  12    2.27    6.43   0
   7   0   5  170.39    7.20   0
   8   0   8   56.39    7.02   0
   9  -2   8   10.42    6.20   0
   2   2   2  268.88    4.29   0
   2   3   3 1029.13    9.16   0
   3   5   7  164.38    6.32   0
   4   5  10   55.42    6.09   0
   5   3   6  119.74    6.13   0
   5   4   9  237.82    9.13   0
   5   4  12   -0.35    6.25   0
   6   3   9    9.85    5.63   0
   6   3  11   24.63    6.90   0
   7  -2   3  371.99    8.42   0
   8   0   9   92.45    7.87   0
   5   4  11    8.16    6.27   0
   6   3  10    0.17    5.62   0
   7   1   7  144.01    7.68   0
   8  -3   4  242.75    8.13   0
   8   0  10    9.84    6.12   0
   9  -3   7    5.72    6.07   0
   2   5   6    5.00    2.81   0
   5  -2   1   -0.19    1.89   0
   3   0   1  534.95    5.73   0
   6  -2   2  167.32    5.20   0
   6   1   5 1075.42   14.62   0
   7   1   8   22.42    5.65   0
   8  -1   7   19.71    5.62   0
   4   3   5   82.32    4.60   0
   4   4   7  316.25    8.52   0
   6   2   7    5.72    4.14   0
  -3   0   0   14.86    1.48   0
   3   3   4  151.17    4.71   0
   3   5   8  177.61    6.87   0
   4  -1   1  529.34    6.36   0
   5   2   5  278.34    7.48   0
   5   3   7  179.34    7.35   0
   6  -1   3   69.40    4.25   0
   7   0   6    0.42    4.43   0
   7   1   9   30.29    6.45   0
   7   1  10    0.80    5.48   0
   7   1  11   42.06    6.90   0
   8  -1   8  112.16    7.94   0
   0   5   5  193.25    4.24   0
   1   4   4 1388.02   10.37   0
   6  -4   1  123.87    4.22   0
   6   2   8   76.09    6.40   0
   8  -2   6   -0.32    4.56   0
   8  -1   9   27.38    6.49   0
   9  -4   7   12.03    5.87   0
   3   5   9   27.68    4.90   0
   4   4   8   57.86    5.46   0
   6   2  12   11.46    6.16   0
   7  -1   5   16.55    4.26   0
   8  -3   5   41.21    5.14   0
   8  -1  10   39.88    6.91   0
   3   2   3  722.62    8.38   0
   4   2   4   57.33    3.77   0
   5   1   4  194.14    6.05   0
   5   3   8  254.33    8.78   0
   6   2   9   29.11    5.86   0
   6   2  10   21.90    6.10   0
   6   2  11   64.73    7.31   0
   7  -2   4  100.03    5.63   0
   1   1   1 1466.28    6.25   0
   2  -1   0 2551.16    7.84   0
   2   5   7  428.98    8.39   0
   5   0   3  408.79    7.56   0
   5   3  12   10.92    6.15   0
   6   1   6  151.93    6.59   0
   9  -4   9    0.13    5.99   0
   1   5   6  105.59    4.20   0
   2   4   5   75.31    3.65   0
   4   0   2  481.57    6.81   0
   4   1   3   92.60    3.87   0
   4   4   9  160.72    7.35   0
   4   4  10   15.83    5.37   0
   4   4  11   58.60    6.53   0
   5   3   9    7.28    4.81   0
   5   3  10   99.03    7.35   0
   5   3  11   23.94    6.41   0
   4   3   6   75.13    4.81   0
   7   0   8  172.97    8.20   0
   7   0  11   68.20    7.45   0
   8  -2   8    1.34    5.55   0
   1   3   3  315.46    4.46   0
   6  -3   2   24.26    3.10   0
   6   0   5    7.56    3.72   0
   6   1   7   57.60    5.63   0
   7   0   9   17.80    6.00   0
   7   0  10    4.28    5.55   0
   8  -2   9    9.73    5.95   0
   8  -2  10    1.53    5.67   0
   2   5   8   89.82    5.30   0
   8  -4   5    1.93    4.30   0
   9  -5   9   -1.97    5.94   0
   1   2   2  246.60    3.34   0
   3  -2   0  322.38    3.55   0
   3   4   7  199.79    6.59   0
   5   2  13   10.15    6.29   0
   6   1  12    2.71    5.74   0
   3   3   5  122.45    4.66   0
   5  -3   1 1257.83   10.32   0
   6  -2   3   25.09    3.43   0
   6  -1   4  242.17    6.93   0
   6   1   8   17.76    5.03   0
   7  -1   7  140.29    7.44   0
   8  -3   7   72.34    6.71   0
   4   3   7  109.36    5.66   0
   5   1   5    1.63    3.02   0
   5   2  12   24.59    6.76   0
   6   1   9  114.74    7.33   0
   6   1  10   24.43    6.33   0
   8  -3   8   35.18    6.21   0
   2   3   4  899.32    9.18   0
   3   4   8  130.46    6.19   0
   6   0   6  353.11    9.20   0
   7  -1   8   23.40    5.48   0
   7  -1  11   43.37    6.83   0
   8  -4   6    4.93    4.63   0
   8  -3   9   55.93    7.17   0
   8  -3  10    1.08    5.70   0
   1   5   7    6.93    3.02   0
   4   3  12    7.95    6.10   0
   5   2   8  148.41    7.00   0
   5   2  11  129.60    8.28   0
   7  -1   9   18.43    6.00   0
   7  -1  10    1.53    5.42   0
   2   4   6  246.93    6.11   0
   3   4   9  161.06    6.95   0
   4   3   8  547.08   11.16   0
   5   2   9   36.31    5.50   0
   5   2  10   26.47    5.85   0
   7  -2   6   34.29    5.03   0
   3   4  10   -0.89    4.44   0
   4   3   9   21.45    4.90   0
   4   3  10   11.90    4.91   0
   4   3  11   71.87    6.83   0
   5  -2   2  398.60    6.69   0
   6   0  12    3.19    5.81   0
   8  -4   7   54.15    6.51   0
   1   4   5   70.24    3.15   0
   3   2   4   46.26    3.15   0
   5  -1   3   14.64    2.83   0
   5   1   6  248.25    7.61   0
   6  -1   5  977.21   13.63   0
   6   0   7   13.58    4.68   0
   8  -4   8  158.55    8.68   0
   8  -4  10    1.17    5.81   0
  -2  -1  -1  233.37    3.47   0
   3   3   6   97.21    4.74   0
   4  -2   1  292.80    4.69   0
   6  -4   2   72.25    3.93   0
   7  -3   5   23.54    4.44   0
   7  -2   7    7.82    4.75   0
   2   2   3 1134.51    9.22   0
   4   2   6  642.00   10.74   0
   6   0   9   52.18    6.28   0
   6   0  10  291.39   10.80   0
   7  -4   4   17.64    4.07   0
   7  -2  11   34.22    6.80   0
   2   4   7  308.30    7.39   0
   4   2  13   24.69    6.52   0
   5   1  12   56.05    7.35   0
   6  -3   3  125.91    5.15   0
   6  -2   4    2.95    3.27   0
   7  -2   8    4.95    5.13   0
   7  -2  10   83.51    7.53   0
   4  -1   2   74.95    3.18   0
   4   0   3  261.66    5.72   0
   5   1   7  132.32    6.52   0
   8  -5   7   36.04    5.99   0
   8  -5  10   -1.43    6.23   0
   2   1   2  406.57    4.95   0
   3  -1   1  847.76    6.89   0
   3   1   3   36.30    2.73   0
   4   2  12   45.03    7.02   0
   5   1  11   57.13    7.05   0
   6  -1   6  137.54    6.58   0
   6  -1  12    4.73    6.17   0
   8  -5   8   91.45    7.93   0
   5  -4   1   35.79    2.73   0
   5   1   8  106.04    6.64   0
   5   1   9    8.34    5.11   0
   5   1  10   35.15    6.11   0
   2   3   5  181.62    5.03   0
   2   4   8   71.85    4.86   0
   3   0   2  321.98    5.09   0
   4   2  11   28.34    6.50   0
   7  -4   5  416.92   10.08   0
   7  -3   7   29.31    5.80   0
   7  -3  11    9.08    6.36   0
  -1   4   4  559.27    5.09   0
   3   3  11   89.08    7.11   0
   4  -4   0  322.14    4.33   0
   4   2   8  115.73    6.39   0
   7  -3  10   15.22    6.26   0
   8  -6  10   -0.05    6.02   0
   3   3   8   16.90    4.16   0
   4   2   9   57.72    5.92   0
   4   2  10   99.85    7.02   0
   5  -1   4  201.16    6.15   0
   6  -2   5   82.27    5.41   0
   6  -1   8   16.68    5.25   0
   6  -1  10   21.96    6.50   0
   7  -3   8   35.25    6.21   0
   8  -6   9    7.80    6.29   0
   1   3   4    5.21    1.89   0
   3   3   9   62.45    5.60   0
   3   3  10  109.09    6.78   0
   4   1  13    6.01    6.42   0
   5   0  12    2.64    5.86   0
   6  -1   9  109.43    7.41   0
   5  -3   2   27.46    2.96   0
   7  -4  11   -1.22    6.13   0
   0   4   5   42.07    2.66   0
   5  -2   3   31.84    3.34   0
   5   0  11    4.37    6.26   0
   6  -4   3  324.19    7.57   0
   4   1  12   72.39    7.78   0
   5   0   7   99.79    6.43   0
   7  -5   5    2.91    4.86   0
   7  -4   7   13.64    5.33   0
   2   3   6   92.50    4.55   0
   4   0   4   41.09    3.62   0
   5   0   8   12.47    5.16   0
   5   0  10    2.70    5.89   0
   7  -4   8   77.22    7.46   0
   7  -4   9   38.69    7.29   0
  -3   1   0  520.42    5.25   0
   1   4   7   29.91    3.53   0
   3   2   6  266.55    7.29   0
   3   2  12    4.49    6.60   0
   5   0   9   45.03    6.07   0
   6  -2   7    5.19    4.96   0
   6  -2  10   23.39    7.22   0
   7  -5  11   -0.91    6.57   0
   0   2   2 3135.84    9.60   0
   2   2   4  351.40    6.32   0
   4   1  11   24.14    6.52   0
   5  -1   5    5.90    3.76   0
   6  -3  12   20.50    7.23   0
   6  -2   9   31.78    6.70   0
   4   0  13    2.22    6.73   0
   4   1  10   55.88    6.91   0
   7  -5   6   77.23    6.67   0
   7  -5  10    3.84    6.78   0
  -8 -13  -1    3.57   14.10   0
  -6  -9   1  210.95   12.25   0
  -5  -5   2   22.45    5.04   0
  -3  -6   1   14.10    5.15   0
  -2 -13  -3   11.83   10.82   0
  -1 -12  -3    2.36    8.76   0
   0  -9  -2  249.14   10.98   0
   2  -9  -4   19.63    6.85   0
  -4 -10   0   77.52   10.45   0
  -3 -11  -1   -3.93    9.18   0
  -3  -9   0  306.09   13.16   0
  -2 -16  -6   11.13   14.12   0
  -2 -10  -1   41.74    9.21   0
  -6 -13  -1   59.11   14.63   0
  -5 -15  -3   12.94   13.31   0
  -4 -12  -1   42.62   12.29   0
  -3 -16  -5    2.60   14.27   0
  -3 -15  -4   38.90   14.11   0
  -3 -14  -3  159.35   16.15   0
   0 -11  -3    8.59    9.34   0
   1 -11  -4  202.24   12.88   0
   2   3  -2  375.69    7.57   0
  -5 -14  -2   12.20   14.68   0
  -5 -11   0  103.06   13.19   0
  -2  -4   1 2509.69   20.45   0
   3   2  -3  207.00    6.23   0
  -7 -12   0   10.49   12.74   0
  -5  -9   1  114.76   11.43   0
  -4  -8   1   20.70    8.23   0
  -3 -13  -2  114.34   15.26   0
  -2  -8   0  418.78   13.74   0
  -1 -11  -2   38.08   10.49   0
  -1  -6   0  394.97   11.15   0
  -8 -15  -2    5.41   17.47   0
  -6  -7   2   35.45    9.37   0
  -5 -13  -1   65.26   14.73   0
  -4 -16  -4   24.01   16.16   0
  -4  -4   2   28.46    5.17   0
  -2   3   1  659.94    8.58   0
  -1  -9  -1   33.18    7.88   0
   0  -7  -1  846.22   16.03   0
  -6 -12   0   39.25   14.77   0
  -5  -6   2  565.96   14.88   0
  -1 -15  -5    9.04   16.26   0
  -1 -14  -4   41.32   14.30   0
   0 -14  -5   72.41   15.27   0
   2  -4  -2  226.63    6.11   0
  -6 -10   1  119.48   13.52   0
  -3  -7   1  176.16   10.24   0
  -2 -15  -4   54.71   16.77   0
  -1 -16  -6    1.35   16.12   0
   1 -10  -3   79.86   10.42   0
  -7 -14  -1    2.65   16.21   0
  -6 -15  -2    7.62   16.48   0
  -4 -11   0    6.41   11.48   0
  -3 -12  -1   32.76   13.05   0
  -2 -14  -3   44.07   15.01   0
  -1 -13  -3   32.97   13.39   0
   1 -13  -5    0.97   12.40   0
   1   2  -1 5257.43   22.88   0
  -2 -17  -6   -6.26   18.35   0
  -2 -11  -1  213.87   15.11   0
  -2  -5   1  101.52    6.93   0
   0 -10  -2  209.27   12.69   0
   1  -8  -2  408.51   13.38   0
   1  -4  -1  642.73    9.92   0
   2 -10  -4   47.03    9.99   0
   2  -8  -3  135.46    9.53   0
  -5 -12   0   35.59   13.71   0
  -4 -13  -1   12.30   13.97   0
  -3 -17  -5    5.67   18.64   0
  -3 -16  -4   39.48   17.36   0
  -3 -15  -3   25.90   17.09   0
   1 -12  -4   17.47   12.39   0
  -7 -13   0   11.09   16.60   0
  -4  -9   1  173.92   13.18   0
  -4  -5   2  885.97   16.00   0
  -2 -13  -2   92.74   15.75   0
  -2  -9   0   28.01    9.48   0
  -1  -7   0 1010.92   18.94   0
  -6  -8   2   18.90    9.89   0
  -3 -14  -2   82.44   16.18   0
  -1 -12  -2  138.80   14.59   0
   0  -8  -1  365.44   13.36   0
  -5 -14  -1   52.21   17.40   0
  -4 -17  -4   14.54   17.92   0
  -4 -16  -3   19.46   16.88   0
   2  -5  -2  557.13   10.66   0
  -6 -13   0   38.21   15.19   0
  -4 -15  -2    9.56   16.98   0
  -3  -8   1  439.71   15.36   0
  -1 -16  -5    1.70   16.76   0
  -1 -15  -4  111.31   18.33   0
   0 -15  -5    4.98   15.35   0
  -6 -16  -2   21.93   17.40   0
  -4 -12   0    9.51   12.68   0
  -2 -16  -4   15.16   16.97   0
  -1 -17  -6    1.37   18.65   0
   0 -14  -4   -0.56   13.53   0
   1 -11  -3    1.88    9.87   0
   1  -5  -1  324.06    8.77   0
  -4  -6   2   99.85    8.47   0
  -3 -13  -1    1.63   13.58   0
  -2 -15  -3    7.77   16.74   0
  -2 -12  -1   55.09   13.01   0
  -1 -14  -3   33.93   14.70   0
  -1   4   0    4.39    3.75   0
   0 -11  -2  209.20   14.59   0
  -7 -12   1   76.67   15.17   0
  -6 -15  -1    1.55   17.34   0
  -5 -17  -3    1.66   17.49   0
  -5 -13   0    0.76   13.63   0
  -4 -14  -1   41.60   15.26   0
  -3 -17  -4    3.60   16.74   0
   1  -9  -2   71.24    9.18   0
   2  -9  -3   23.39    8.59   0
  -7 -14   0    2.75   16.70   0
  -6  -9   2  173.51   13.94   0
  -5 -16  -2   82.06   18.39   0
  -5 -11   1   28.91   12.42   0
  -5  -8   2  358.73   15.02   0
  -4 -10   1  213.66   14.66   0
  -3 -16  -3   37.21   17.43   0
  -1  -8   0  169.55   10.26   0
   0 -13  -3   -1.64   12.45   0
   1 -13  -4   10.85   12.90   0
  -3 -15  -2   56.02   17.24   0
  -2 -14  -2   45.20   15.13   0
  -1 -11  -1   47.36   11.59   0
   0  -9  -1   85.31    9.90   0
  -6 -12   1   63.73   14.39   0
  -5 -15  -1    7.97   17.31   0
  -4 -17  -3   28.42   18.70   0
  -1 -13  -2   61.46   14.03   0
   2  -6  -2  577.15   12.03   0
  -6 -14   0    2.13   15.54   0
  -4  -7   2   15.03    7.38   0
  -3  -3   2  723.07   10.70   0
   1  -6  -1 2653.11   24.90   0
  -4 -16  -2   65.63   17.14   0
  -1 -17  -5   -5.90   16.40   0
  -1 -16  -4   20.70   17.00   0
   0 -16  -5   13.22   16.92   0
   3   0  -3    1.76    2.50   0
  -6 -10   2   29.90   11.88   0
  -5  -9   2   29.77   10.44   0
  -3 -14  -1   75.15   15.16   0
  -3  -4   2  282.67    8.52   0
  -2 -17  -4    6.51   16.34   0
  -2 -16  -3   38.34   16.65   0
  -2 -13  -1   19.71   12.92   0
  -1 -15  -3    7.81   14.75   0
   0 -15  -4   54.58   16.07   0
   0 -12  -2  157.14   13.84   0
   1 -12  -3   54.23   11.57   0
  -7 -13   1   87.65   16.26   0
  -6 -16  -1    7.51   16.30   0
  -5 -14   0   19.19   15.63   0
  -4 -11   1   64.46   12.09   0
  -3   4   1  766.03   10.61   0
  -2 -11   0   50.84   11.21   0
  -1  -9   0  155.55   10.66   0
  -5 -17  -2    9.64   15.77   0
  -3 -17  -3   24.48   15.61   0
   0 -14  -3   11.17   12.53   0
   0 -10  -1   50.47    9.62   0
  -4  -8   2   48.96    8.84   0
  -3 -10   1  197.50   12.88   0
  -2 -15  -2    3.91   14.25   0
  -2  -8   1  175.11   10.21   0
   0   4  -1 1007.19   13.04   0
   1 -14  -4  122.50   15.36   0
   1  -7  -1  850.93   15.89   0
   2  -7  -2   34.11    5.97   0
  -6 -15   0  104.73   17.90   0
  -5 -16  -1    5.99   15.28   0
  -3 -16  -2   48.52   15.74   0
  -1 -14  -2  148.76   15.92   0
  -6 -11   2   36.90   12.32   0
  -5 -10   2    4.78    9.57   0
  -4 -17  -2    4.63   15.09   0
  -4 -14   0   37.18   13.86   0
  -3  -6   2  990.79   17.06   0
  -1 -17  -4    2.33   16.59   0
  -1 -10   0    7.72    8.61   0
  -7 -14   1  100.30   17.39   0
  -5 -13   1   50.19   13.35   0
  -4 -12   1   24.61   11.90   0
  -3 -15  -1   15.01   14.67   0
  -2 -18  -4    3.80   15.27   0
  -2 -14  -1   -3.13   12.24   0
  -2 -12   0  201.31   14.80   0
  -1 -18  -5   -2.72   15.98   0
  -1  -4   1  609.14   10.14   0
   0 -16  -4   14.41   14.89   0
   0 -13  -2   68.67   12.83   0
   1 -11  -2   57.87   10.24   0
  -6 -17  -1   20.43   15.92   0
  -5 -15   0   13.74   14.98   0
  -4 -16  -1   17.51   15.84   0
  -3 -11   1    6.50    9.76   0
  -1 -16  -3    9.61   14.66   0
  -1   3   0 3548.39   19.58   0
   0 -11  -1   33.01    9.70   0
   1  -8  -1  192.73    9.67   0
   2 -11  -3   43.50    9.78   0
   2  -8  -2   11.35    6.08   0
  -3 -18  -3    1.86   15.64   0
  -1 -13  -1    8.35   11.37   0
   0 -15  -3   18.48   12.80   0
  -3 -17  -2    0.11   14.23   0
  -2 -16  -2   71.38   16.36   0
  -1 -15  -2   94.32   15.26   0
  -1  -2   1 3594.52   16.26   0
   1 -15  -4   -1.51   12.54   0
  -6 -16   0    2.14   15.29   0
  -6 -12   2   14.98   12.52   0
  -5 -17  -1    6.60   15.04   0
  -5 -11   2  105.53   12.76   0
  -1  -6   1 2426.61   24.04   0
  -4 -10   2   38.87    9.67   0
  -3 -14   0   68.51   13.70   0
  -5 -14   1   23.18   13.68   0
  -3 -16  -1   14.58   15.14   0
  -3  -8   2  516.93   14.94   0
  -2 -15  -1   13.00   12.66   0
  -2 -13   0   13.39   11.51   0
   0 -14  -2   -2.27   10.99   0
  -5 -16   0   17.68   15.63   0
  -5  -7   3  107.92    9.28   0
  -3 -12   1    7.40   10.33   0
  -1 -18  -4   -0.14   15.31   0
   0 -17  -4    0.28   15.27   0
   0 -12  -1   81.93   11.35   0
  -6 -15   1   -1.26   14.72   0
  -4 -17  -1    3.39   14.19   0
  -2 -18  -3    3.84   14.55   0
  -1 -17  -3    6.79   14.33   0
  -1 -14  -1   46.89   12.57   0
  -2 -17  -2   18.71   14.91   0
  -6 -17   0    0.61   14.36   0
  -6 -13   2    8.50   12.18   0
  -5  -8   3   87.98    9.58   0
  -3 -18  -2    0.59   14.47   0
  -3  -9   2   62.78    9.15   0
  -2 -11   1   48.21   10.06   0
  -1 -16  -2   14.13   14.05   0
  -1 -12   0  107.77   11.96   0
  -4 -16   0   67.53   15.76   0
  -4 -14   1   27.35   12.68   0
  -3 -15   0    4.61   13.12   0
  -5 -15   1   78.56   16.20   0
  -2 -14   0  210.74   16.49   0
   1 -13  -2   84.64   12.10   0
  -5 -17   0   13.64   14.41   0
  -5  -9   3   42.29    9.50   0
   0 -13  -1   25.64   10.92   0
   0 -10   0    8.00    7.87   0
  -6 -16   1    4.60   15.57   0
  -5 -13   2   -2.32   11.47   0
  -4 -18  -1    9.51   14.91   0
  -3 -10   2   31.23    9.20   0
  -3   3   1  523.24    7.48   0
  -1 -18  -3   -1.89   15.23   0
  -1 -15  -1   45.31   13.20   0
  -1  -9   1  280.85   11.86   0
  -6 -14   2    4.79   13.38   0
  -4 -12   2   51.33   11.70   0
  -2 -12   1   66.43   11.59   0
  -2   4   0 1073.19   12.21   0
  -1 -13   0   37.41   11.57   0
   1   3  -2 1949.35   15.92   0
  -6 -11   3   87.71   12.43   0
  -2 -18  -2    2.47   14.20   0
  -1 -17  -2   -0.58   14.66   0
   0 -17  -3   67.37   16.22   0
   2 -11  -2   72.19    9.62   0
  -4 -17   0    1.32   13.91   0
  -4 -15   1   35.33   14.47   0
  -3 -16   0   -0.06   14.23   0
  -3 -14   1  107.34   14.25   0
  -1 -10   1  508.30   16.35   0
  -4  -8   3   68.04    8.97   0
  -3 -11   2    4.57    9.50   0
  -2 -15   0   92.21   14.74   0
  -2  -8   2    7.66    6.73   0
  -1  -1   1  134.78    2.41   0
   0 -14  -1   23.68   11.55   0
   1 -14  -2  141.57   13.77   0
  -5 -14   2   97.89   15.38   0
  -4 -13   2   21.97   12.08   0
  -4  -3   3   96.68    5.21   0
  -3 -18  -1    6.67   14.87   0
  -2 -17  -1    8.20   14.50   0
   0 -16  -2   61.39   15.15   0
   1 -16  -3    8.00   13.73   0
  -6 -17   1   -3.34   14.07   0
  -6 -15   2   -0.36   15.06   0
  -6 -12   3   45.53   12.41   0
  -2 -13   1  133.10   14.13   0
  -1 -16  -1    6.90   13.75   0
   1 -12  -1   24.00    9.83   0
   2  -6  -1  182.66    7.32   0
  -5 -11   3   18.35   10.28   0
  -4  -9   3   41.07    9.15   0
  -2  -9   2  181.58   11.29   0
  -1 -14   0   19.49   12.30   0
  -1 -11   1   57.67   10.47   0
   2 -12  -2    0.75    9.47   0
   2  -7  -1  415.13   10.92   0
  -4 -16   1   58.09   15.88   0
  -3 -12   2    8.34   10.72   0
   0 -18  -3    1.82   15.08   0
   0 -12   0   97.29   11.66   0
   1  -7   0  896.79   15.83   0
  -5 -17   1   10.58   15.06   0
  -4 -18   0    0.16   15.39   0
  -3 -17   0   11.53   13.26   0
  -2 -16   0    9.33   14.60   0
   1 -15  -2   42.95   13.11   0
   1  -8   0  163.44    9.21   0
  -5 -15   2   25.81   14.80   0
  -5 -12   3   73.49   13.18   0
  -4 -14   2   25.17   13.08   0
  -4 -10   3   49.67   10.41   0
  -2 -10   2   78.10   10.41   0
   0 -15  -1   44.65   13.55   0
   2  -4  -1 2436.51   16.94   0
   3  -7  -2   54.50    6.48   0
   3  -6  -2  954.51   13.70   0
  -2 -18  -1   31.34   15.69   0
  -2 -14   1   12.94   12.29   0
  -1 -12   1   20.40   10.70   0
   0 -17  -2   17.38   15.08   0
   1 -13  -1    3.29   10.50   0
   1  -4   0    4.09    3.00   0
   2 -13  -2  159.36   14.42   0
   2  -9  -1  171.69   10.29   0
  -3 -13   2   -1.94   11.51   0
  -1 -17  -1   14.22   15.65   0
   0  -7   1  826.83   15.84   0
   0  -6   1  678.38   13.26   0
   1  -9   0  144.37    9.85   0
   3  -8  -2  520.73   13.34   0
  -4 -11   3   37.68   11.34   0
  -2 -11   2   69.62   11.61   0
  -1   2   0  288.28    5.26   0
   0  -8   1  353.48   12.15   0
   0  -5   1 1330.81   16.41   0
  -6 -14   3   -1.82   14.75   0
  -5 -13   3   84.10   15.09   0
  -4 -17   1   23.10   15.33   0
  -4  -2   3 1191.54   11.69   0
  -3 -18   0   39.09   16.30   0
  -3 -16   1   59.11   16.64   0
  -3  -7   3  465.60   13.73   0
  -3  -6   3  822.20   16.10   0
   1 -10   0    4.08    8.14   0
   2 -10  -1  189.76   11.59   0
   3  -9  -2   62.32    8.61   0
  -5 -16   2   13.53   15.62   0
  -4 -15   2   12.13   14.57   0
  -3  -8   3  367.64   13.79   0
  -1 -19  -2    4.87   15.82   0
  -1 -13   1    4.60   11.56   0
   0 -19  -3    3.74   16.42   0
   0 -16  -1   14.05   15.45   0
   0  -9   1   94.33    9.03   0
   1 -16  -2    7.42   14.04   0
  -4 -12   3   63.50   13.59   0
  -3 -14   2  173.37   17.06   0
  -3  -9   3   36.20    9.21   0
  -2 -15   1   60.93   15.08   0
  -2  -2   2 3799.09   18.69   0
   1 -14  -1   17.34   12.10   0
   2 -14  -2    0.41   11.94   0
  -2 -12   2    5.51   10.93   0
  -1 -16   0   20.38   15.39   0
   0 -18  -2    3.30   16.03   0
   0 -14   0  249.32   17.75   0
   0 -10   1   55.42    9.91   0
   0  -4   1  927.55   12.45   0
   1 -11   0  335.23   15.43   0
   3 -10  -2   33.44    9.11   0
   3  -4  -2  282.46    6.14   0
  -1  -7   2  536.51   14.24   0
  -6 -15   3   -4.68   16.42   0
  -5 -14   3   10.76   14.48   0
  -5  -8   4    5.11    9.12   0
  -5  -7   4   63.97    9.41   0
  -4 -18   1    5.34   16.45   0
  -1  -8   2  402.12   13.92   0
  -1  -6   2  352.95   11.09   0
   1  -3   0 3310.56   18.31   0
   2  -3  -1  557.86    7.17   0
  -5 -17   2   13.43   16.02   0
  -4 -16   2   15.44   16.04   0
  -4 -13   3   98.71   15.16   0
  -2 -18   0   33.16   16.73   0
  -2 -16   1   86.12   17.91   0
  -2 -13   2  160.44   16.08   0
  -1 -14   1   14.21   12.60   0
  -1  -9   2   84.31   10.06   0
   0 -11   1   41.43   10.79   0
   1 -17  -2    9.05   16.69   0
   1 -15  -1   25.34   13.73   0
   3 -11  -2    8.16    9.96   0
  -3 -15   2    1.21   15.24   0
   2 -15  -2    5.23   13.73   0
   2 -12  -1   74.78   12.03   0
  -5 -10   4   91.22   12.74   0
  -1 -17   0   80.81   18.24   0
  -1 -10   2   52.17   10.62   0
  -1  -5   2 1086.35   16.23   0
  -5 -15   3   18.76   16.38   0
  -1 -19  -1    6.73   18.25   0
   0 -19  -2   -2.28   16.83   0
   0 -12   1   91.59   12.98   0
  -5 -11   4  154.70   15.50   0
  -4 -14   3   11.22   14.36   0
  -3 -18   1    8.43   16.86   0
  -3 -12   3   34.75   12.86   0
  -2 -14   2   -4.60   13.57   0
  -1 -15   1   24.54   14.52   0
   1 -13   0   45.58   12.54   0
   1   2  -2 3765.95   21.13   0
  -4 -17   2   34.11   17.04   0
  -3 -16   2   31.53   17.44   0
  -2 -17   1    9.37   16.10   0
  -2   3   0  597.64    9.17   0
   0 -18  -1    2.69   17.00   0
   0 -16   0  156.19   19.02   0
   0 -13   1   24.33   13.33   0
   0  -3   1 1990.74   15.92   0
   1 -18  -2   -0.06   17.82   0
  -5 -12   4    1.65   12.67   0
  -4  -8   4   16.59    9.46   0
  -2  -9   3   16.25    9.37   0
  -1 -18   0   13.07   16.61   0
  -1 -12   2  215.96   15.46   0
  -6 -17   3   -0.73   18.01   0
  -4 -15   3   18.17   16.31   0
  -4  -9   4   -0.05    9.67   0
  -2 -15   2   17.05   15.70   0
  -2  -7   3   19.36    7.48   0
  -1 -16   1   65.40   17.81   0
  -1  -4   2  131.23    6.23   0
   1 -14   0   16.57   13.56   0
   2 -14  -1   13.89   13.72   0
  -4 -18   2   11.38   18.92   0
   0 -14   1   35.55   14.63   0
  -4 -11   4   -0.35   12.43   0
  -3 -14   3   39.25   15.29   0
  -2 -18   1   53.89   18.32   0
  -2 -11   3   38.78   11.91   0
  -1 -13   2   86.08   13.92   0
   1 -17  -1   24.69   18.37   0
  -5 -17   3   -1.64   18.14   0
   1  -9   1   41.94    9.21   0
   2  -9   0   31.17    8.64   0
  -4 -16   3  101.88   19.24   0
  -2 -16   2   21.56   17.82   0
  -2 -12   3   24.01   13.01   0
  -1 -19   0   12.42   19.51   0
   1 -15   0   39.66   15.34   0
   2 -15  -1   75.65   16.58   0
   2  -7   0  265.02   10.66   0
  -5 -14   4   10.63   15.76   0
  -4 -12   4    1.99   12.57   0
  -1 -17   1   38.35   18.09   0
   2 -11   0   60.20   11.49   0
  -4 -13   4   32.81   14.72   0
  -4  -1   3  633.79    7.20   0
  -3 -18   2   23.95   18.31   0
  -2 -13   3  148.81   16.86   0
   3 -11  -1   13.87   10.70   0
  -5 -15   4   82.29   19.65   0
  -4 -17   3   11.22   17.04   0
   1 -12   1  103.24   13.59   0
  -3 -16   3   17.27   17.34   0
  -3 -10   4  125.84   13.29   0
  -1 -18   1   67.43   18.59   0
   0 -16   1   36.79   17.20   0
   3 -12  -1    9.43   11.50   0
  -4 -14   4  110.92   17.52   0
   1 -13   1    3.24   12.85   0
   2 -13   0   22.77   12.84   0
  -5 -16   4    5.72   17.86   0
  -4 -18   3   15.62   17.79   0
  -3 -12   4   78.31   14.45   0
  -1 -16   2   14.63   17.29   0
  -1 -10   3   82.36   12.23   0
  -1  -9   3    3.67    9.32   0
   0 -13   2   74.33   14.81   0
   1 -19  -1    3.20   17.97   0
   1 -17   0   78.17   18.45   0
   1  -2   0  242.27    4.36   0
  -4 -15   4   27.44   16.74   0
  -3 -17   3    2.28   16.07   0
  -2 -18   2   14.97   17.14   0
  -2 -15   3    5.59   15.77   0
  -2  -4   3   86.09    6.38   0
  -2  -1   2 3083.29   13.37   0
  -1 -11   3    3.48   10.82   0
   0 -17   1   46.40   17.67   0
   2  -5   0  206.72    7.77   0
  -5 -11   5   48.72   13.46   0
  -3 -13   4   54.56   14.44   0
  -1 -19   1    4.46   17.28   0
  -5 -17   4    3.78   17.30   0
  -5 -12   5   10.42   13.17   0
  -3  -6   4    2.07    6.58   0
  -1  -7   3   58.73    8.40   0
   0 -14   2    4.65   13.83   0
  -4 -16   4   46.25   17.32   0
  -3 -14   4   22.53   14.84   0
  -3  -2   3  189.32    5.45   0
  -2 -16   3   83.98   19.10   0
  -1 -17   2    3.31   15.53   0
  -1 -13   3   51.63   14.43   0
   1 -18   0   -3.90   17.40   0
   1 -15   1   57.06   15.08   0
   2 -15   0   83.30   15.34   0
  -3 -18   3    3.62   16.61   0
   0 -18   1    5.58   16.07   0
   0 -15   2  189.61   18.31   0
  -1 -14   3   62.25   14.64   0
   0  -2   1  141.59    3.96   0
   3  -5  -1 1001.69   13.28   0
  -3 -15   4   96.35   17.50   0
  -2 -11   4   46.40   11.48   0
  -2 -10   4   50.07   11.01   0
   1 -16   1   19.94   15.87   0
   2 -16   0   15.64   14.66   0
  -4 -17   4   19.26   15.97   0
  -4 -11   5   40.37   11.89   0
  -4 -10   5   17.11   10.36   0
  -4  -9   5   61.62   11.02   0
  -2 -17   3   90.09   17.46   0
  -2 -12   4   17.28   12.30   0
  -2  -9   4   22.80    8.58   0
  -1 -18   2   30.93   16.22   0
  -4 -12   5  153.53   15.01   0
  -1 -15   3  187.57   17.89   0
   0 -16   2   70.28   16.58   0
   1 -19   0    3.28   15.81   0
   2 -11   1  213.11   13.62   0
   2 -10   1   55.51    9.60   0
  -4 -13   5    8.27   12.26   0
  -4  -8   5    3.02    7.88   0
  -3 -16   4   23.27   15.68   0
  -2 -13   4  168.08   15.40   0
   0 -19   1   24.67   16.32   0
   1 -12   2  147.62   13.39   0
   1 -11   2   31.87   10.12   0
   1  -9   2  338.23   13.68   0
   2 -12   1   62.94   11.54   0
   2  -9   1  152.25   10.35   0
   3 -10   0  336.85   14.04   0
  -4 -18   4    6.35   15.39   0
  -2 -18   3   59.81   16.61   0
  -2 -14   4   85.01   14.38   0
   1  -4   1  982.37   12.54   0
   2 -17   0    5.67   14.90   0
   2 -13   1   26.20   11.57   0
   3 -12   0   27.25   10.77   0
  -5 -16   5   -4.92   14.34   0
  -2  -7   4  260.05   11.12   0
  -1 -16   3   13.33   14.68   0
   0 -17   2   29.30   15.09   0
   1 -13   2   54.25   12.26   0
   2  -8   1   22.91    6.66   0
   2  -4   0 1044.67   11.87   0
   3  -9   0  297.55   11.93   0
  -4  -7   5  207.90   11.02   0
  -4  -3   4   42.75    4.58   0
  -3 -17   4    1.47   13.72   0
   0 -12   3  120.89   13.06   0
   0 -11   3    4.11    8.56   0
   2 -14   1    4.31   11.09   0
   3 -13   0   24.29   10.86   0
  -4 -15   5   52.95   14.74   0
  -3   3   0 1354.63   12.47   0
  -2 -15   4   27.49   13.82   0
  -2  -3   3  390.10    7.72   0
   0 -13   3    6.57   10.98   0
   0  -9   3  451.03   14.89   0
   1 -18   1   13.78   14.60   0
   1 -14   2  140.99   14.43   0
   3 -14   0   53.15   11.92   0
   3  -8   0  203.64    9.34   0
  -5 -17   5   -5.43   14.43   0
  -3 -11   5   61.62   10.95   0
  -1 -17   3    0.97   12.78   0
   0 -18   2    6.82   14.20   0
   2 -18   0   -0.24   13.77   0
   2 -15   1    6.44   11.97   0
  -3 -18   4   21.62   14.15   0
  -3 -12   5   22.12   10.38   0
  -2 -16   4   16.51   13.38   0
   0 -14   3   19.72   11.18   0
   0  -8   3  407.10   12.99   0
   1 -15   2   75.46   13.08   0
  -4 -16   5    1.66   13.02   0
  -1 -11   4  199.59   12.83   0
   3 -15   0    1.25   10.03   0
  -3 -14   5   46.56   12.68   0
  -1 -18   3    4.70   12.50   0
  -1 -12   4   23.10    9.40   0
   0 -15   3   13.18   11.37   0
   1 -19   1    1.15   13.12   0
   1 -16   2   18.14   12.08   0
   2 -16   1   15.35   11.92   0
  -4 -17   5    0.66   12.35   0
  -3  -8   5    7.42    6.99   0
  -2 -17   4    3.78   11.70   0
  -1  -9   4   23.24    7.34   0
   0 -19   2    8.77   12.57   0
   0 -16   3   80.92   13.36   0
   4  -8  -1   16.21    5.21   0
   1 -17   2    4.10   11.48   0
   2 -17   1    9.45   11.42   0
  -3 -16   5    0.80   10.82   0
  -2 -18   4   20.56   11.69   0
  -1 -15   4   12.90   10.63   0
   2  -6   1   12.74    3.89   0
   0 -17   3  113.20   13.34   0
  -2 -13   5   13.64    8.45   0
  -2 -11   5    4.20    6.99   0
  -1 -16   4   11.40   10.45   0
   1 -18   2   11.13   10.68   0
   2 -18   1    0.48   10.42   0
   2 -13   2   57.51    8.97   0
   2 -12   2  112.46    9.46   0
   2 -11   2  200.96   10.16   0
  -4 -13   6   -1.33    7.94   0
  -3 -17   5   14.44   10.41   0
  -2 -14   5   30.74    9.15   0
   1 -12   3    3.03    7.17   0
   1 -11   3   61.29    7.64   0
   2 -10   2  208.45    9.37   0
   3 -13   1    5.22    7.47   0
   3 -11   1    1.43    5.92   0
  -4 -14   6    4.07    8.61   0
  -4 -10   6    1.80    6.53   0
  -1 -17   4    8.82    9.16   0
  -1  -7   4    2.38    4.30   0
   0 -18   3    4.76    9.60   0
   1 -14   3   25.04    8.37   0
  -2 -15   5    0.91    9.18   0
   2 -15   2    7.75    7.89   0
  -4 -15   6    0.40    8.39   0
  -4  -9   6    6.28    5.45   0
   1 -19   2   -0.21    9.06   0
   1 -15   3    1.77    7.94   0
   2 -19   1    1.36    9.31   0
  -2 -16   5   27.95    9.02   0
  -1 -18   4    9.10    8.23   0
   0 -14   4   -1.69    6.75   0
   4 -11   0    1.76    5.02   0
   0 -15   4   47.75    8.33   0
   0 -10   4    2.90    5.02   0
   1 -16   3    9.91    7.60   0
  -3 -13   6   10.69    6.74   0
  -3 -12   6    0.62    5.70   0
  -2 -17   5    1.80    7.11   0
   2 -17   2   10.89    7.26   0
  -3 -11   6    0.39    5.38   0
   0 -16   4   19.72    7.30   0
   1 -17   3    2.89    6.98   0
  -3 -15   6   16.06    6.73   0
  -1 -13   5    0.81    5.69   0
  -1 -15   5    2.94    5.99   0
   0 -17   4   12.50    6.18   0
   2 -18   2    0.71    6.34   0
  -3 -16   6    2.14    6.20   0
   1 -18   3    1.69    5.67   0
  -1 -16   5    1.40    5.19   0
  -3 -17   6   -0.63    4.97   0
   0 -18   4    5.93    5.62   0
   2 -19   2   -1.31    5.23   0
  -1 -17   5    1.68    4.69   0
   2 -13   3    6.63    3.79   0
  -2 -13   6    1.57    3.82   0
   1 -13   4    5.89    3.76   0
   1 -12   4   34.02    4.10   0
   2 -15   3    1.98    4.29   0
  -4 -13   7   -2.17    3.54   0
  -1 -18   5    0.64    4.30   0
  -4 -12   7   -0.51    3.09   0
  -2 -16   6    4.07    4.30   0
   1 -16   4   10.55    4.01   0
  -4 -16   7   -1.16    3.66   0
  -2 -17   6    2.29    3.66   0
   0 -15   5    3.91    3.66   0
   0 -12   5    3.44    2.52   0
   1 -17   4    6.09    3.40   0
   3 -17   2   -1.62    3.28   0
   0 -16   5   45.26    4.08   0
   2 -18   3    2.93    3.14   0
   0 -17   5    6.00    3.32   0
   1 -18   4    1.14    3.05   0
   1  -6   3   -0.43    1.17   0
  -3 -15   7    0.29    2.88   0
  -1 -14   6   -0.42    2.54   0
   0 -18   5    7.52    3.07   0
  -1 -16   6    2.48    2.64   0
  -3 -17   7   -0.07    2.48   0
  -2  -8   6   53.02    2.48   0
  -1 -17   6    1.28    2.60   0
   2 -14   4   10.65    2.39   0
   2 -13   4   27.94    2.80   0
  -2 -14   7    8.50    2.65   0
   0  -1   1  509.87    1.99   0
   1 -15   5    5.44    2.77   0
   1 -13   5    1.32    2.22   0
  -2 -16   7   -0.40    2.58   0
  -2 -15   7    0.67    2.77   0
   1 -16   5   -0.01    2.59   0
   2 -17   4    2.90    2.71   0
  -2 -17   7    2.65    3.08   0
   1 -17   5    1.25    3.03   0
   2 -18   4    0.93    2.87   0
   3 -18   3    0.82    3.43   0
   0 -15   6    7.32    3.34   0
   0 -14   6    4.15    3.00   0
   0 -16   6   19.93    3.73   0
   0 -17   6    3.15    3.39   0
  -1 -15   7    5.10    4.57   0
  -3 -16   8    4.38    5.67   0
  -3 -15   8    2.62    5.24   0
  -3 -14   8   -0.57    5.08   0
  -1 -16   7    3.07    5.09   0
  -1 -13   7    2.74    4.74   0
  -1 -17   7    1.02    5.97   0
  -3 -12   8   11.22    6.15   0
  -1 -12   7    5.69    6.27   0
   2 -16   5   44.35    7.67   0
   2 -15   5   56.66    7.76   0
   2 -14   5   45.45    7.24   0
   3 -15   4   30.05    7.01   0
  -3  -5   6   -0.09    2.67   0
   2 -17   5    9.67    7.69   0
   3 -17   4    1.14    6.89   0
   3 -13   4  101.69    8.36   0
   4 -16   3    6.77    7.97   0
   4 -15   3   23.05    7.50   0
   4 -14   3    2.88    7.79   0
  -3 -11   8   20.01    7.46   0
  -1 -11   7    1.24    5.92   0
   1 -16   6   12.81    8.65   0
   1 -15   6   18.51    8.77   0
   1 -14   6   20.37    8.89   0
   3 -18   4    0.93   10.21   0
   3 -12   4   37.21    7.31   0
   4 -13   3   18.31    8.80   0
  -3  -7   7   78.81    8.29   0
  -2 -16   8    2.10   11.96   0
  -2 -15   8    0.41    9.93   0
  -1  -5   5  208.12    7.34   0
   1 -17   6    5.24   10.08   0
   1 -13   6   32.24    9.32   0
   1  -6   4   48.93    5.39   0
   2 -12   5   20.73    8.26   0
  -2 -14   8    2.81   10.86   0
   0  -9   6  270.10   12.29   0
   2  -8   4  320.08   11.62   0
   4 -12   3   34.07    8.83   0
  -1 -10   7   19.78   10.11   0
   0 -15   7   17.83   12.51   0
   1  -8   5   65.06    8.86   0
   3 -11   4   44.69   10.42   0
   0 -14   7   20.94   12.92   0
   0 -13   7    7.90   13.71   0
   2  -5 -10   41.61    4.55   0
   6  -9  -9    5.24    4.96   0
   6  -9  -5   45.07    4.56   0
   6  -8 -12   -1.34    5.15   0
   7  -9 -11   50.97    6.66   0
   8 -10  -9    4.07    5.27   0
   8 -10  -8   26.46    5.87   0
   5  -8 -10   45.58    5.80   0
   9 -10 -10   -2.88    5.32   0
   4  -7  -3   76.64    3.82   0
   6  -9  -8   18.84    4.71   0
   6  -9  -7   30.89    4.83   0
   6  -9  -6   35.57    4.69   0
   0   3   2 1812.64    9.17   0
   1  -4  -8    9.76    2.98   0
   3  -6 -10   11.31    4.05   0
   4  -7 -10   25.34    4.74   0
   4  -6 -12   34.03    5.52   0
   4  -6  -1   25.00    2.26   0
   5  -8  -4    4.10    3.06   0
   5  -7 -12   25.55    5.54   0
   7  -9 -10   18.82    5.64   0
   9 -10  -8    6.03    5.50   0
   1  -4  -4  577.20    6.90   0
   2  -5  -9   90.98    5.01   0
   2  -5  -3  990.52    9.08   0
   2  -4  -1 2685.61   11.40   0
   5  -8  -9    5.71    4.25   0
   6  -8 -11    4.47    4.96   0
   6  -7 -13    1.54    5.01   0
  10 -10  -9   -1.20    5.97   0
   3  -6  -3  839.86    9.14   0
   8  -9 -11   17.89    5.54   0
   1  -4  -5  246.70    5.10   0
   3  -6  -9  176.72    6.68   0
   3  -5  -1  942.48    7.67   0
   4  -7  -9   52.83    5.17   0
   5  -8  -5    6.14    3.25   0
   5  -6 -13   33.22    5.74   0
   7  -9  -9   11.34    5.05   0
   7  -9  -5   13.29    3.99   0
   7  -8 -12   15.97    5.42   0
   1  -4  -6  124.46    4.14   0
   4  -7  -4  346.75    7.02   0
   5  -8  -7   49.19    4.83   0
   5  -8  -6  223.03    7.06   0
   5  -7 -11   71.48    6.23   0
   5  -7  -2    6.14    2.50   0
   6  -6 -14    0.33    5.02   0
   7  -9  -8   64.87    5.97   0
   2  -5  -8  229.18    6.46   0
   3  -5 -11   67.46    5.31   0
   4  -7  -8    2.65    3.68   0
   4  -6 -11    7.14    4.33   0
   6  -8 -10   38.67    5.75   0
   7  -9  -7   47.31    5.22   0
   7  -9  -6   84.55    5.52   0
   8  -9 -10    2.00    4.81   0
   0  -2  -7  541.20    7.19   0
   2  -5  -4  139.77    4.00   0
   3  -6  -8  110.00    5.34   0
   3  -6  -4    2.92    2.29   0
   6  -7 -12   18.04    5.39   0
   1  -3  -9   18.31    3.39   0
   1  -3  -2 1907.07    9.33   0
   2  -4 -10   66.77    4.69   0
   2   0   3    3.28    0.95   0
   4  -7  -7   21.74    3.86   0
   4  -7  -6  167.56    5.89   0
   4  -7  -5  212.52    5.96   0
   7  -8 -11    5.02    4.84   0
   7  -7 -13   28.16    5.82   0
   8  -8 -12   25.38    5.70   0
  -1   0  -5   12.31    1.38   0
   0  -2  -4  531.00    5.47   0
   2  -5  -6   31.11    3.11   0
   2  -5  -5   99.77    3.87   0
   4  -5   0   19.76    1.79   0
   5  -7 -10   14.41    4.46   0
   5  -6 -12   67.42    6.42   0
   6  -8  -9   46.91    5.32   0
   6  -8  -4   13.37    3.30   0
   8  -9  -8    4.61    5.04   0
   9  -9 -10    6.13    5.16   0
   0  -2  -6  158.08    3.89   0
   3  -6  -6  159.71    5.40   0
   3  -6  -5  173.20    5.08   0
   4  -5 -12   52.64    5.77   0
   8  -9  -6   46.94    5.05   0
   0  -2  -5  699.05    6.87   0
   3  -5 -10   71.27    5.10   0
   4  -6 -10   54.24    5.12   0
   4  -6  -2   90.61    3.44   0
   6  -8  -8   16.88    4.43   0
   6  -8  -5    8.01    3.59   0
   6  -6 -13   28.06    5.76   0
   7  -8 -10   -2.00    4.92   0
   9  -9  -9   38.61    6.12   0
   2  -3   0  458.86    3.64   0
   5  -7  -9   56.30    5.36   0
   5  -7  -3  111.19    4.31   0
   5  -5 -13   22.05    5.43   0
   6  -8  -7  119.99    6.17   0
   6  -8  -6   99.68    5.42   0
   8  -8 -11   15.94    5.30   0
   9  -9  -8   15.57    5.56   0
   1  -3  -8    1.58    2.51   0
   7  -7 -12   16.44    5.24   0
  10  -9  -9    4.39    5.38   0
   2  -4  -2  235.83    3.95   0
   7  -8  -9   20.79    5.19   0
   3  -5  -9   33.50    4.13   0
   3  -5  -2  280.51    4.79   0
   3  -4 -11   36.77    4.65   0
   4  -6  -9   65.65    5.12   0
   5  -6 -11    4.62    4.64   0
   7  -8  -4   79.28    4.91   0
   9  -8 -11    2.40    5.12   0
   4  -5 -11   86.48    5.83   0
   5  -7  -4   65.05    3.95   0
   5  -6  -1   15.09    2.21   0
   6  -7 -10   88.57    6.58   0
   6  -6 -12    1.82    4.94   0
   7  -8  -8   37.84    5.15   0
   7  -6 -13    2.84    5.06   0
   8  -8 -10   73.41    6.56   0
   1  -3  -7   43.82    3.10   0
   1  -3  -3 1330.20    8.73   0
   4  -6  -3  254.83    5.53   0
   5  -7  -7   57.31    4.80   0
   7  -8  -5    2.01    3.69   0
   7  -7 -11   16.89    5.21   0
   8  -7 -12   27.39    5.76   0
   0   2   2 3614.96   11.57   0
   2  -3 -10  247.14    7.09   0
   4  -6  -8   64.55    4.83   0
   5  -7  -6   77.12    4.76   0
   5  -7  -5  260.83    6.72   0
   5  -5 -12   82.56    6.69   0
   7  -8  -7  119.95    6.29   0
   7  -8  -6  132.68    6.23   0
   8  -8  -9    9.16    5.04   0
   9  -8 -10    0.73    5.09   0
   1  -3  -6   66.48    3.26   0
   3  -5  -8   85.21    4.76   0
   4  -4 -12   15.37    4.82   0
   5  -6 -10   66.26    5.60   0
   6  -7  -9    3.11    4.30   0
   6  -5 -13   66.10    6.54   0
   1  -3  -4 1170.37    9.08   0
   4  -6  -7  194.55    6.37   0
   8  -8  -8    1.99    4.96   0
  10  -8 -10    5.72    5.28   0
   1  -3  -5  666.94    7.56   0
   2  -4  -7   33.88    3.32   0
   2  -4  -3   83.71    3.01   0
   3  -5  -3  676.34    7.85   0
   3  -4 -10   27.22    4.23   0
   4  -6  -4  477.59    7.78   0
   4  -5 -10  151.17    6.69   0
   5  -4 -13   18.93    5.44   0
   6  -7  -3   46.47    3.64   0
   6  -6 -11    4.45    4.88   0
   7  -7 -10  116.09    7.30   0
   8  -8  -5   48.10    4.83   0
   8  -7 -11   22.95    5.77   0
   9  -8  -9   28.52    5.62   0
   0  -1  -2  385.27    3.14   0
   3  -5  -7  189.93    5.94   0
   4  -6  -6   62.19    4.21   0
   4  -6  -5  201.82    5.80   0
   6  -7  -8   53.60    5.19   0
   7  -6 -12    9.65    5.09   0
   8  -8  -7   27.25    4.87   0
   8  -8  -6   43.67    4.90   0
  -2   4  -1   69.57    1.86   0
   5  -6  -9  171.09    7.14   0
   9  -8  -8   11.70    5.13   0
  10  -8  -9   55.56    6.71   0
  -1   2   0  293.43    2.67   0
   2  -4  -6  709.66    9.10   0
   2  -4  -4  108.13    3.57   0
   3  -5  -6    1.18    2.71   0
   4  -5  -1   38.21    2.32   0
   5  -6  -2  595.04    7.84   0
   5  -5 -11  153.36    7.31   0
   6  -7  -7   33.02    4.54   0
   6  -7  -4   96.84    4.71   0
   9  -8  -7    2.29    4.89   0
   9  -7 -11    5.07    5.63   0
   2  -4  -5  274.31    5.56   0
   4  -4 -11   17.34    4.76   0
   6  -7  -6  165.38    6.34   0
   6  -7  -5  183.89    6.22   0
   6  -5 -12   43.96    6.02   0
   7  -7  -9   10.39    4.60   0
   7  -5 -13    5.49    5.18   0
   8  -7 -10    4.12    5.04   0
  10  -8  -8    2.70    5.30   0
   1  -2  -8  131.30    4.52   0
   1  -2  -1 4082.16   10.48   0
   3  -4  -9  165.94    6.16   0
   4  -5  -9   71.89    5.12   0
   6  -6 -10   10.20    4.58   0
   7  -4 -14    3.48    5.24   0
   8  -6 -12    9.52    5.35   0
   0  -1  -6  981.28    8.53   0
   5  -6  -8   22.60    4.31   0
   5  -4 -12   91.85    6.89   0
   7  -6 -11   35.63    5.96   0
   1   1   3   33.68    1.45   0
   4  -3 -12  119.00    6.57   0
   6  -4 -13    6.24    5.21   0
   7  -7  -8   94.90    6.21   0
   5  -6  -3  128.29    4.47   0
   8  -7  -9    3.05    4.97   0
   3  -4  -1  763.01    6.56   0
   5  -5 -10  111.82    6.41   0
   6  -6  -9   37.20    5.05   0
   7  -7  -4   26.20    3.87   0
  10  -7 -10    7.49    5.43   0
   0  -1  -5 1217.92    8.63   0
   1  -2  -7  389.36    6.72   0
   3  -4  -8  134.01    5.45   0
   6  -5 -11   39.20    5.77   0
   7  -7  -6  125.66    6.19   0
   7  -7  -5   85.42    5.16   0
   7  -5 -12   25.10    5.79   0
   8  -6 -11    2.59    5.09   0
   0  -1  -4 1226.31    7.76   0
   2  -3  -1  587.13    4.99   0
   4  -5  -2  891.46    8.77   0
   5  -6  -4    7.96    2.83   0
   7  -6 -10    7.67    4.85   0
   8  -7  -8   68.07    5.99   0
   9  -7  -9   21.73    5.67   0
   7  -4 -13   -1.99    5.28   0
  10  -7  -9    4.64    5.36   0
  -1   1  -5  128.51    2.52   0
   5  -4 -11    1.48    4.49   0
   6  -6  -8   25.19    4.69   0
   6  -6  -2   31.38    3.12   0
   6  -4 -12    1.61    5.03   0
   7  -3 -14    8.40    6.01   0
   8  -7  -7   34.07    4.97   0
   9  -7  -8    4.57    5.08   0
   9  -6 -11   83.79    7.17   0
  11  -7  -9    2.77    5.80   0
   2  -3  -7  458.73    7.86   0
   4  -3 -11   59.94    5.58   0
   5  -5  -9   16.68    4.13   0
   8  -7  -6   20.45    4.42   0
   8  -6 -10   11.65    5.57   0
   8  -5 -12   10.41    5.40   0
  10  -6 -11    8.06    6.08   0
   1  -2  -6  268.84    5.27   0
   3  -4  -7  102.71    4.59   0
   4  -5  -3  202.16    4.92   0
   6  -5 -10  110.43    6.79   0
   6  -3 -13   15.96    5.88   0
   7  -6  -9   92.59    6.50   0
   7  -5 -11    4.62    5.24   0
   9  -7  -7   75.22    6.18   0
  10  -7  -8   56.56    6.62   0
   2  -2  -9  161.32    5.64   0
   4  -4  -9  377.80    9.09   0
   5  -3 -12    3.13    4.83   0
   6  -6  -7   10.98    4.06   0
   1  -2  -2 3070.44   11.03   0
   3  -4  -2  310.86    4.87   0
   3  -3  -9   47.54    4.38   0
   9  -6 -10   32.61    6.11   0
   9  -5 -12    2.97    5.46   0
   1  -1  -8  470.53    7.66   0
   2  -3  -6  255.71    5.70   0
   3  -4  -6  192.69    5.58   0
   5  -5  -1  221.35    4.60   0
   6  -6  -6  149.75    6.14   0
   7  -6  -8    6.57    4.44   0
  -1   1  -4   27.93    1.21   0
   1  -2  -5  226.63    4.54   0
   4  -4   0  327.82    4.26   0
   5  -4 -10   25.10    4.73   0
   6  -6  -5    0.84    3.30   0
   6  -6  -4  452.57    8.52   0
   7  -4 -12   78.35    7.05   0
  10  -6 -10    8.15    5.38   0
  11  -6 -10   11.96    5.90   0
   2  -3  -2  368.61    4.64   0
   6  -4 -11   12.44    5.09   0
   7  -3 -13    1.61    5.76   0
  -1   3   2 2332.34   10.85   0
   1  -2  -4  283.89    4.53   0
   1  -2  -3  428.31    4.87   0
   3  -4  -3   33.16    2.38   0
   4  -4  -8   90.39    5.16   0
   4  -3 -10   54.74    5.06   0
   7  -6  -7   41.73    5.08   0
   7  -5 -10   43.74    5.80   0
   9  -6  -9   19.46    5.91   0
   3  -4  -4  856.24    9.31   0
   3  -2 -10   11.42    3.83   0
   5  -5  -7   60.40    4.50   0
   6  -3 -12  107.51    7.54   0
   8  -6  -8   20.63    5.11   0
   9  -5 -11   36.92    5.98   0
  10  -6  -9  112.25    7.73   0
  11  -6  -9    8.07    6.16   0
   2  -3  -4  189.17    4.33   0
   2  -3  -3  439.97    5.66   0
   2  -2  -8   43.27    3.60   0
   3  -3  -8   48.76    4.09   0
   5  -3 -11    5.41    4.53   0
   6  -2 -13   15.01    6.21   0
   7  -6  -6   64.68    5.13   0
   7  -6  -3   89.48    4.72   0
   8  -4 -12    8.34    5.40   0
  10  -5 -11   54.14    7.17   0
   4  -2 -11   69.57    5.71   0
   5  -5  -2   29.32    2.64   0
   7  -6  -5   50.33    4.71   0
   8  -5 -10   22.79    5.87   0
   8  -3 -13    6.74    5.99   0
   9  -6  -8   78.93    6.68   0
   0   0  -6   57.85    2.59   0
   5  -4  -9   19.57    4.49   0
   5  -2 -12   56.89    6.05   0
   7  -4 -11   17.49    5.66   0
   8  -6  -7   50.88    5.33   0
   9  -4 -12   17.05    6.01   0
  10  -6  -8   64.68    6.94   0
  11  -6  -8   25.81    6.29   0
   1  -1  -7  202.16    4.99   0
   7  -5  -9   35.78    5.09   0
   5  -5  -3  286.11    6.05   0
   8  -6  -6   33.84    4.81   0
   9  -6  -7    6.33    4.69   0
   9  -5 -10   22.54    5.91   0
   4  -3  -9   54.47    4.81   0
   8  -6  -5   14.15    4.23   0
   8  -6  -4   68.88    5.05   0
  10  -6  -7   -1.22    5.11   0
  10  -5 -10   12.38    5.62   0
  11  -5 -10   39.87    6.53   0
   0   1   2  551.06    4.28   0
   2  -2  -7  419.61    7.39   0
   3  -3  -7   64.92    4.06   0
   3  -2  -9  231.33    6.87   0
   4  -4  -1  925.01    7.91   0
   8  -5  -9   89.83    6.64   0
   8  -4 -11   20.73    5.93   0
   5  -3 -10  181.70    7.41   0
   6  -3 -11   77.81    6.42   0
   7  -5  -8    9.19    4.54   0
   3  -3   0 1338.81    7.09   0
   7  -4 -10   13.34    4.94   0
   9  -5  -9   46.86    6.20   0
   9  -4 -11   68.02    6.91   0
  12  -5  -9   11.50    6.06   0
   4  -2 -10   26.88    4.34   0
   6  -5  -6  102.34    5.37   0
   6  -1 -13  -15.09    6.13   0
   8  -1 -14   -0.13    5.92   0
  10  -5  -9    6.43    5.41   0
  10  -4 -11   10.05    5.67   0
  11  -5  -9   52.11    6.81   0
   0   0  -5 1093.57    7.88   0
   1  -1  -6  605.43    7.42   0
   1   0  -8   -0.89    2.61   0
   3  -1 -10  156.71    6.27   0
   5  -2 -11   72.95    5.91   0
   6  -5  -2  464.46    7.43   0
   8  -5  -8   42.38    5.45   0
   8  -2 -13    0.47    5.55   0
   3  -3  -6  141.52    4.83   0
   4  -4  -2   28.91    2.44   0
   4  -3  -8    3.16    3.36   0
   6  -5  -5   22.79    3.73   0
   7  -5  -7    9.76    4.23   0
   7  -3 -11    3.14    5.16   0
   8  -4 -10   84.66    7.02   0
   9  -3 -12    1.38    5.43   0
   2  -2  -6  430.87    6.95   0
   4  -4  -4  739.39    9.18   0
   4  -1 -11   29.38    4.60   0
   6  -5  -4   14.39    3.14   0
   6  -5  -3   30.93    3.36   0
   9  -5  -8   22.83    5.44   0
   9  -2 -13   -0.69    5.57   0
  10  -3 -12   10.50    5.85   0
   5  -4   0 1180.17    8.58   0
   6  -3 -10    9.75    4.57   0
   7  -4  -9   46.26    5.54   0
   7  -2 -12    1.42    5.28   0
  10  -5  -8   40.74    6.17   0
  11  -5  -8   61.88    6.81   0
   2  -1  -8   49.63    3.61   0
   3  -2  -8  175.80    5.81   0
   5  -3  -9  213.59    7.31   0
   7  -5  -6   92.63    5.44   0
   7  -1 -13   -0.48    5.35   0
   8  -5  -7   14.08    4.59   0
   9  -4 -10   71.99    6.97   0
   3  -3  -5  646.52    8.51   0
  10  -4 -10   48.98    6.54   0
  11  -4 -10    2.04    5.50   0
   5  -4  -6   -0.19    3.12   0
   6  -2 -11    6.36    4.71   0
   7  -5  -5  445.46    9.19   0
   9  -5  -7  170.33    7.60   0
  10  -5  -7   17.35    5.30   0
   4  -3  -7  310.37    7.39   0
   4  -2  -9  108.64    5.55   0
   8  -5  -6  499.92   10.66   0
   8  -4  -9   36.10    5.42   0
   8  -2 -12    2.06    5.57   0
   8  -1 -13   -2.12    5.77   0
   8   0 -14   -2.33    5.59   0
   9  -3 -11    2.21    5.16   0
   0   0  -4 1201.51    7.21   0
   2  -2  -5  820.56    8.68   0
   3  -3  -1  513.15    5.19   0
   5  -2 -10    7.49    4.21   0
   7  -5  -3   62.90    4.08   0
   7  -3 -10   18.84    4.96   0
  10  -3 -11   26.55    6.11   0
  11  -3 -11    2.88    5.54   0
  12  -4  -9   46.17    6.83   0
   3  -3  -4   73.48    3.26   0
   3  -1  -9   61.42    4.39   0
   7  -4  -8  101.79    6.25   0
   9  -5  -6    6.71    4.22   0
   9  -4  -9   -3.32    5.05   0
   9  -2 -12   -0.06    5.31   0
  10  -5  -6   61.51    5.70   0
  10  -4  -9   10.83    5.51   0
  11  -4  -9   22.33    6.22   0
   1   0  -7  163.89    4.43   0
   2  -2   0   50.12    1.27   0
   4  -1 -10  363.10    9.00   0
   5  -1 -11  125.86    6.60   0
   6  -3  -9    6.50    4.31   0
   8  -5  -4    3.51    3.75   0
   9  -1 -13   -5.07    5.42   0
  10  -2 -12   -0.43    5.72   0
  -2   3   0  603.94    4.70   0
   3  -3  -3  375.97    5.66   0
   3  -3  -2  784.99    7.13   0
   3  -2  -7  196.82    5.66   0
   3   0 -10   22.87    4.07   0
   5  -4  -1  432.60    5.93   0
   7  -2 -11   50.22    6.22   0
   8  -3 -10   41.50    6.01   0
   9  -5  -5   30.53    4.63   0
   2  -1  -7  157.47    4.73   0
   7  -1 -12    0.87    5.50   0
   7   0 -13    1.88    5.61   0
   8  -4  -8  119.03    6.74   0
  -1   2   2 3610.26   12.45   0
   2  -2  -4  421.59    5.79   0
   4  -3  -6   38.42    3.48   0
   9  -4  -8    0.38    4.71   0
   9  -3 -10    5.08    5.55   0
  11  -4  -8    1.02    5.51   0
  11  -3 -10   10.99    5.99   0
   0   1  -6  942.38    7.76   0
   1  -1  -4  284.26    4.23   0
   1   0   3    6.16    1.02   0
   5  -4  -3  301.53    5.95   0
   5  -4  -2  733.73    8.22   0
   6  -2 -10   38.75    5.13   0
   7  -3  -9  107.61    6.51   0
   8  -2 -11    0.79    5.22   0
  10  -4  -8    2.99    5.10   0
  10  -3 -10   10.38    5.51   0
   4  -2  -8    6.81    3.34   0
   5  -2  -9  133.32    6.20   0
   8  -1 -12   78.70    7.16   0
   8   0 -13  -14.17    5.80   0
   0   0  -3 1258.83    6.19   0
   5  -3  -7   14.11    3.62   0
   6  -3  -8    3.95    3.84   0
   6  -1 -11    9.85    4.74   0
   6   0 -12   -0.30    4.79   0
   9  -2 -11    9.97    5.44   0
  11  -4  -7   59.57    6.54   0
   2  -2  -3 3148.22   13.72   0
   8  -3  -9   81.48    6.24   0
   9  -1 -12    2.01    5.29   0
   9   0 -13   -1.63    5.41   0
  10  -2 -11   18.90    5.76   0
  11  -2 -11   16.88    6.02   0
  12  -3  -9   40.54    6.48   0
   3  -2  -6  247.86    5.74   0
   3  -1  -8   19.05    3.19   0
   4  -3  -5  496.28    7.86   0
   5  -1 -10  136.33    6.49   0
   7  -4  -6   25.54    4.03   0
   7  -2 -10   66.58    5.88   0
   9  -4  -7  109.23    6.45   0
  10  -1 -12   -1.23    5.54   0
  -2   3   1  684.72    5.57   0
   2  -2  -1  265.13    3.14   0
   4  -1  -9  198.01    6.56   0
   6  -4  -1  148.31    4.11   0
   9  -3  -9   13.58    5.55   0
  10  -3  -9   35.80    6.09   0
  11  -3  -9   19.19    5.80   0
   1  -1  -3  219.89    3.28   0
   1   0  -6    4.83    1.94   0
   2  -2  -2 4055.05   13.73   0
   5   0 -11   78.27    5.64   0
   6  -4  -4   24.96    3.19   0
   7  -1 -11   -1.12    4.70   0
   7   1 -13   -0.39    5.27   0
   8  -4  -6   11.44    4.05   0
   3   0  -9   12.84    3.46   0
   6  -4  -3    6.49    2.65   0
   6  -4  -2    3.42    2.35   0
   6  -2  -9    6.86    4.13   0
   7  -4  -5   12.76    3.55   0
   7   0 -12   -0.25    5.02   0
   8  -2 -10   22.07    5.35   0
  10  -4  -6   31.66    5.05   0
  12  -3  -8   12.83    5.61   0
   4  -3  -4   48.94    3.08   0
   4  -2  -7   77.34    4.35   0
   4   0 -10   59.61    4.73   0
   5  -3  -6   73.62    4.16   0
   6  -3  -7  112.58    5.57   0
  11  -2 -10   38.02    6.43   0
   5  -2  -8  214.28    6.81   0
   8  -3  -8    8.53    4.40   0
   8  -1 -11   72.12    6.69   0
   8   1 -13   -0.94    5.37   0
   9  -2 -10    6.80    5.40   0
  10  -2 -10   12.96    5.49   0
  11  -3  -8   95.90    7.17   0
   6  -1 -10   84.32    5.85   0
   7  -4  -4  160.39    5.57   0
   8  -4  -5  221.37    6.95   0
   8   0 -12   -0.02    5.16   0
   9  -4  -5    6.78    4.17   0
   9  -3  -8   54.93    5.75   0
  10  -3  -8   10.69    5.11   0
   3  -2  -5  533.61    7.35   0
   6   0 -11    1.20    4.64   0
   7  -2  -9    4.08    4.29   0
   9  -1 -11   33.33    5.95   0
   9   0 -12   10.07    5.69   0
   9   1 -13   -2.83    5.21   0
  10  -1 -11   43.56    6.20   0
  11  -1 -11    2.26    5.42   0
   4  -3  -3  110.39    3.55   0
   7  -4  -3   41.25    3.48   0
   7  -4  -2   74.66    3.89   0
   7  -3  -7   52.36    4.84   0
   8  -4  -4   58.08    4.50   0
  10   0 -12   -2.42    5.30   0
  12  -2  -9   47.21    6.43   0
   3  -1  -7   21.27    2.90   0
   4  -3  -1   51.14    2.20   0
   5  -3  -5  358.53    7.11   0
   5  -1  -9   22.41    4.05   0
  11  -3  -7   53.08    6.28   0
   1  -1  -1  154.37    1.83   0
   1   1  -7  185.39    4.46   0
   4  -3  -2  147.15    3.53   0
   6  -3  -6  140.66    5.56   0
   8  -4  -3  112.49    4.91   0
   8  -2  -9    8.51    4.51   0
  11  -2  -9    5.26    5.27   0
   4  -2  -6   42.74    3.38   0
   5   0 -10  118.28    6.03   0
   5   1 -11  124.98    6.55   0
   6  -2  -8   93.70    5.21   0
   7   1 -12   10.64    5.50   0
   8  -3  -7   54.81    5.06   0
   9  -3  -7   55.95    5.63   0
   9  -2  -9    6.59    4.88   0
  10  -3  -7   68.80    5.96   0
  10  -2  -9   53.43    6.26   0
   0   0  -1   40.30    0.56   0
   5  -2  -7  204.29    6.34   0
   7   0 -11    8.45    4.89   0
   8   2 -13   -3.81    5.32   0
   1   0  -5   51.84    2.35   0
   3  -2  -4  177.32    4.22   0
   4   0  -9  273.52    7.35   0
   8  -1 -10   72.85    6.20   0
  11  -1 -10   16.94    5.54   0
  12  -2  -8   25.17    5.83   0
   5  -3  -4  290.06    5.94   0
   7  -3  -6   10.89    3.53   0
   7  -2  -8  139.58    6.50   0
   8   0 -11  125.46    7.51   0
   8   1 -12  -15.09    5.31   0
   9  -1 -10    1.90    5.14   0
   9   2 -13   -0.16    5.15   0
  10  -1 -10   55.85    6.35   0
  -1   2  -4  499.73    3.41   0
   2   1  -8   49.05    3.41   0
   4   1 -10  352.73    8.46   0
   6  -3  -5   32.39    3.52   0
   9   0 -11   -1.71    4.97   0
   9   1 -12    1.11    5.00   0
  10  -3  -6  111.11    6.34   0
  11  -2  -8   33.90    5.84   0
  11   0 -11   12.33    5.64   0
   3   1  -9   67.45    4.31   0
   8  -3  -6  219.53    7.17   0
   9  -3  -6  103.63    5.92   0
  10   0 -11    1.08    5.02   0
  10   1 -12    3.85    5.51   0
   5  -3  -3   80.11    3.38   0
   6   0 -10   37.68    4.80   0
   6   1 -11   15.68    4.57   0
   8  -2  -8  213.81    7.64   0
   9  -2  -8   85.89    6.15   0
  10  -2  -8   12.40    4.97   0
  12  -1  -9   99.36    7.34   0
   3  -1  -6   82.78    3.60   0
   5  -1  -8   16.50    3.57   0
   6  -2  -7   97.95    4.95   0
   7  -3  -5   84.53    4.62   0
   7  -1  -9    9.81    4.32   0
  -3   4   0  236.47    3.44   0
   4  -1  -7  271.10    6.49   0
   5  -3   0  563.79    5.71   0
   5  -2  -6    0.55    2.76   0
   6  -3  -4   10.68    2.73   0
   7   2 -12   -1.69    4.84   0
   8   3 -13   -0.56    5.27   0
  10  -3  -5  257.54    8.01   0
  11  -1  -9   79.25    6.93   0
   5  -3  -2   31.01    2.36   0
   7   0 -10   -1.22    4.17   0
   8  -3  -5    1.87    3.37   0
   8  -1  -9   28.71    4.87   0
   9  -3  -5   96.37    5.47   0
  11  -2  -7  107.42    6.96   0
   1   0   4 1812.80    8.20   0
   2  -1  -4 1096.54    8.48   0
   5  -3  -1   88.78    2.92   0
   5   0  -9   -2.35    3.28   0
   5   2 -11   61.78    5.26   0
   7  -2  -7  209.91    7.03   0
   7   1 -11   -1.41    4.57   0
   9  -1  -9   10.17    4.79   0
   9   3 -13   -1.56    5.28   0
  10  -1  -9   45.83    6.05   0
  -3   4  -1  366.95    3.69   0
   2   0  -6   27.93    2.44   0
   5   1 -10  129.94    6.12   0
   8   0 -10   18.80    4.95   0
   8   2 -12    1.32    5.09   0
  10  -2  -7   95.49    6.30   0
  11   0 -10    3.82    5.23   0
  11   1 -11    4.04    5.31   0
  12  -1  -8   58.35    6.50   0
   6  -3  -3   68.04    3.61   0
   6  -1  -8   39.43    4.29   0
   7  -3  -4  539.83    8.88   0
   8  -2  -7   43.18    4.79   0
   8   1 -11   54.57    6.10   0
   9  -3  -4  403.67    8.82   0
   9  -2  -7   48.80    5.09   0
   9   0 -10    6.77    5.27   0
   9   2 -12    1.53    5.03   0
  10   0 -10    5.12    5.02   0
  10   2 -12   -4.17    5.23   0
   1   1  -6  535.69    6.37   0
   3  -2  -2 1911.91   10.21   0
   4   0  -8  197.69    5.97   0
   9   1 -11    9.54    5.44   0
  10   1 -11   16.36    5.66   0
  11  -2  -6   37.27    5.51   0
   3   0  -7  530.86    8.00   0
   4  -2  -4   27.14    2.59   0
   6  -2  -6   36.28    3.57   0
  12   0  -9    8.83    5.36   0
   1   0  -4  115.14    2.64   0
   4   1  -9  191.15    6.25   0
   4   2 -10   23.53    4.03   0
   5  -2  -5  219.50    5.60   0
   5  -1  -7   87.68    4.62   0
   6   0  -9   69.83    5.17   0
   6   2 -11   -0.46    4.17   0
   7  -1  -8   26.28    4.49   0
   3  -1  -5  143.36    4.08   0
   6  -3  -1  231.82    4.67   0
   6   1 -10   86.67    5.66   0
   8  -3  -3  214.97    6.15   0
   9   4 -13   -2.01    5.20   0
  10  -2  -6   64.65    5.48   0
  10  -1  -8   43.54    5.98   0
  12  -1  -7   53.64    6.49   0
  13   0  -8    0.12    5.37   0
  -1   1   0   59.95    1.07   0
  -1   1   1  222.22    2.45   0
   3  -2  -1  552.96    4.93   0
   3   1  -8   15.49    2.96   0
   4  -1  -6   90.27    4.03   0
   7  -2  -6  138.92    5.54   0
   8  -1  -8   79.58    5.74   0
   9  -1  -8   -0.79    4.25   0
  11   0  -9   18.75    5.61   0
   3  -2   0  308.32    3.17   0
   3   2  -9  215.84    6.19   0
   7   0  -9   84.02    5.75   0
   7   2 -11   31.98    5.45   0
   8  -2  -6    7.31    3.64   0
   8   3 -12  -11.37    5.07   0
   9  -2  -6  191.84    7.13   0
   2  -1  -3  900.67    6.92   0
   7   1 -10   46.91    5.21   0
   9   3 -12    1.00    5.09   0
  10   0  -9  115.23    7.40   0
  10   3 -12   -1.90    5.20   0
  11   1 -10   16.44    5.53   0
  11   2 -11    0.85    5.30   0
   2   2  -8   38.40    3.12   0
   5   0  -8    6.77    3.05   0
   6  -2  -5   12.10    3.06   0
   6  -1  -7  233.09    6.88   0
   8   0  -9   59.46    5.37   0
   8   2 -11    1.00    4.83   0
   9   0  -9   36.16    5.44   0
  10   1 -10   57.93    6.29   0
  10   2 -11    0.63    5.13   0
  12   0  -8   51.37    6.37   0
  -1   1   2 3858.17   11.64   0
   4  -2  -3 1188.44    9.73   0
   5   1  -9   23.59    3.84   0
   5   2 -10    3.26    3.82   0
   8   1 -10   77.53    6.25   0
   9   1 -10    2.62    5.14   0
   9   2 -11    2.55    5.22   0
  10  -1  -7  108.61    6.63   0
  12   1  -9  110.77    7.88   0
   2   0  -5  966.56    8.56   0
   4   0  -7  366.14    7.28   0
   7  -2  -5   58.59    4.20   0
   7  -1  -7   47.20    4.58   0
   8  -2  -5  134.61    5.64   0
   9  -2  -5  171.87    6.53   0
  11   0  -8    0.58    5.00   0
  -2   2   1  294.13    3.42   0
   5  -1  -6   23.15    3.26   0
   6   0  -8  124.18    5.82   0
   6   3 -11   67.44    5.64   0
   8  -1  -7  135.53    6.37   0
  11  -1  -6    5.25    4.93   0
  13   1  -8   15.58    5.59   0
  -2   2   2 4317.08   14.11   0
   0   0   2   37.19    1.23   0
   3   0  -6  345.23    6.20   0
   8   4 -12   -1.06    5.08   0
  12   0  -7   86.90    7.07   0
   1   0   5   11.09    1.70   0
   3  -1  -4  129.53    3.55   0
   4  -1  -5  947.78   10.02   0
   4   1  -8  223.71    6.29   0
   6  -2  -4  168.96    5.07   0
   6   1  -9   24.70    4.29   0
   6   2 -10   33.85    4.53   0
   9   4 -12   -2.86    5.11   0
  10   0  -8   27.28    5.48   0
  11   1  -9   69.44    6.70   0
  11   2 -10   33.66    5.98   0
  11   3 -11    2.15    5.46   0
  -1   1   3  241.14    3.46   0
   4  -2  -2  585.88    6.36   0
   4   2  -9  108.32    5.12   0
   7   0  -8   -0.05    3.40   0
   7   3 -11    0.50    4.68   0
   9  -2  -4    3.15    3.58   0
   9   0  -8    0.60    4.23   0
  10   3 -11    7.13    5.40   0
  -2   2   0   56.46    1.52   0
   5  -2  -3  163.69    4.32   0
   6  -1  -6  152.97    5.58   0
   7  -2  -4  124.31    5.02   0
   7   1  -9    8.87    4.20   0
   7   2 -10   62.72    5.57   0
   8  -2  -4  368.15    8.06   0
   8   0  -8  195.51    7.34   0
   8   3 -11   10.54    5.59   0
   9   3 -11    1.17    5.14   0
  10  -1  -6  177.48    7.36   0
  10   1  -9   41.28    6.07   0
  10   2 -10   13.40    5.30   0
   1   0  -3    2.18    1.01   0
   5   0  -7  192.36    6.00   0
   8   1  -9   29.80    4.92   0
   8   2 -10   18.72    5.11   0
   9   1  -9    6.80    4.79   0
   9   2 -10    8.93    5.26   0
  12   1  -8   54.52    6.61   0
   0   2  -5  678.86    5.67   0
   3   1  -7   21.64    2.85   0
   7  -1  -6  131.14    5.60   0
   9  -1  -6   21.62    4.37   0
  12   2  -9   45.26    6.36   0
   2   1  -6  246.66    4.93   0
   3   2  -8  156.04    5.20   0
   5   3 -10  165.20    6.72   0
   8  -1  -6   78.95    5.20   0
   4  -2  -1  715.64    6.35   0
   5   1  -8   17.59    3.64   0
   6  -2  -3   77.12    3.61   0
   6   4 -11    6.48    4.41   0
   8   5 -12   -2.66    5.13   0
   9   5 -12   -1.96    5.28   0
  10   0  -7  107.86    6.72   0
  13   2  -8    6.71    5.74   0
  -3   3   1  536.42    5.27   0
   0   0   3 1480.19    7.14   0
   5  -1  -5   23.56    2.81   0
   5   2  -9  111.54    5.54   0
   6   0  -7    3.33    3.37   0
   8  -2  -3   24.59    3.49   0
  10  -1  -5  103.64    6.06   0
  11   3 -10   16.93    6.06   0
   4   0  -6   33.62    3.15   0
   5  -2  -2  392.91    5.89   0
   7  -2  -3   50.34    3.56   0
   9   0  -7   80.41    5.92   0
  10   4 -11   -1.10    5.22   0
  11   2  -9    7.95    5.21   0
  12   1  -7   45.70    6.43   0
   1   2  -6  252.89    4.59   0
   6   3 -10    7.14    4.23   0
   7   0  -7   72.33    5.11   0
   8   0  -7  131.00    6.43   0
   9   4 -11   20.33    6.06   0
  10   1  -8   38.66    5.88   0
  11   0  -6    5.29    5.04   0
   4  -2   0  204.64    3.18   0
   6  -1  -5  629.49    9.54   0
   6   1  -8   39.87    4.38   0
   6   2  -9    6.52    4.01   0
   9  -1  -5   36.20    4.46   0
  10   2  -9   51.03    6.50   0
  10   3 -10   12.68    5.37   0
   2   0  -4    0.56    1.51   0
   3   0  -5   28.90    2.60   0
   7   3 -10   12.43    4.78   0
   8  -2  -2  203.12    5.76   0
   9   1  -8    5.00    4.56   0
   9   3 -10    3.90    5.25   0
  10  -1  -4   50.13    5.00   0
  12   2  -8   32.76    6.16   0
  13   2  -7   48.95    7.05   0
   0   1  -3  721.33    4.41   0
   4   1  -7  271.54    6.51   0
   4   3  -9   58.03    4.56   0
   6  -2  -2  180.04    4.60   0
   7  -2  -2   52.87    3.50   0
   7   1  -8   23.68    4.51   0
   7   2  -9    2.61    4.25   0
   8   1  -8   72.00    5.91   0
   8   3 -10   34.97    5.70   0
   9   2  -9   12.87    5.38   0
   9   6 -12  -13.16    5.89   0
   4   2  -8    6.99    3.19   0
   5  -2  -1  863.03    7.82   0
   8   2  -9    7.25    4.57   0
  10   0  -6  573.19   11.95   0
  11   1  -7   82.95    6.80   0
  -3   3   0 1442.83    7.62   0
   5   0  -6  323.04    7.02   0
  10   5 -11   -1.42    6.04   0
  11   0  -5   48.61    5.47   0
  11   4 -10    3.23    5.41   0
  12   1  -6   80.49    7.12   0
   2  -1  -1  664.08    4.57   0
   5   4 -10   32.20    4.66   0
   9  -1  -4   55.55    4.64   0
   9   0  -6    2.57    4.15   0
  11   2  -8   35.12    6.14   0
  11   3  -9   20.10    5.72   0
   5  -1  -4  454.94    7.26   0
   6  -2  -1  762.76    8.16   0
   7  -2  -1  370.04    6.44   0
   7   5 -11   -3.37    5.09   0
   9   5 -11   -1.97    5.69   0
  10   1  -7  107.61    6.88   0
   3   1  -6   88.13    3.73   0
   5   1  -7   85.22    4.72   0
   6   0  -6  783.27   11.22   0
   8   0  -6    2.67    3.76   0
   9   7 -12   -1.22    5.89   0
  10   4 -10   15.17    5.92   0
  12   2  -7   31.24    6.30   0
   6   4 -10  200.75    7.75   0
   7   0  -6  221.37    6.99   0
  10   2  -8   13.23    5.77   0
  10   3  -9   35.49    6.36   0
  12   3  -8   24.57    5.93   0
  12   4  -9   48.34    6.89   0
   3   3  -8   42.63    3.78   0
   5  -2   1   -0.38    1.44   0
   6  -2   0  250.78    4.63   0
   7   4 -10   16.53    5.32   0
   9   4 -10   65.90    6.87   0
  10   0  -5  133.51    6.66   0
  11   1  -6    3.73    5.28   0
  13   3  -7   -1.15    5.78   0
   4  -1  -3  604.77    7.20   0
   6   1  -7  237.93    7.22   0
   6   3  -9    5.79    4.20   0
   8   4 -10   76.74    6.77   0
   9  -1  -3   54.08    4.68   0
   9   3  -9    8.54    5.43   0
  10   6 -11    0.59    6.08   0
   1   1  -4  261.14    3.88   0
   2   1  -5  168.90    4.03   0
   3  -1  -2  212.41    3.68   0
   6   2  -8   95.95    5.58   0
   7   1  -7   43.34    4.76   0
   8   1  -7  135.11    6.45   0
  11   5 -10   35.38    6.54   0
   7   2  -8  129.47    6.60   0
   7   3  -9  104.27    6.44   0
   8   3  -9   81.02    6.46   0
   9   0  -5   37.05    4.78   0
   9   6 -11   13.07    6.35   0
  11   4  -9   16.02    5.90   0
   1   0  -2  277.76    2.96   0
   8   6 -11   -0.45    5.44   0
  10   1  -6  180.89    7.85   0
  11   3  -8   94.01    7.58   0
  12   2  -6   14.13    6.10   0
   3   0  -4  224.85    4.67   0
   5   0  -5  443.42    7.87   0
   8  -1  -3  213.89    6.34   0
  10   0  -4   35.90    4.89   0
  10   5 -10   13.76    5.75   0
   2   2  -6  428.57    6.59   0
   4   1  -6   92.17    4.08   0
   5  -1  -3  444.45    6.85   0
  11   1  -5    3.35    4.58   0
  12   3  -7   25.76    6.46   0
  12   4  -8    2.66    6.00   0
   2   0  -3  431.11    5.03   0
   2   3  -7  451.25    7.18   0
   4   3  -8    3.11    3.32   0
   6  -1  -3   84.94    3.95   0
   6   5 -10  108.14    6.59   0
   7  -1  -3  132.71    4.97   0
   7   0  -5   75.43    4.86   0
   9   5 -10   17.46    5.94   0
  10   2  -7   98.20    6.87   0
  10   3  -8   11.09    5.69   0
  10   4  -9   14.25    5.91   0
  13   4  -7    6.20    6.25   0
   4   2  -7   86.99    4.48   0
   7   5 -10   43.15    5.82   0
   8   5 -10   28.58    5.95   0
   9   1  -6   21.64    4.72   0
  11   6 -10   47.25    7.09   0
   5   4  -9   17.53    4.18   0
   9   4  -9    2.38    5.48   0
   9   7 -11    2.04    6.04   0
  11   2  -6   37.50    6.11   0
   5   1  -6   30.34    3.41   0
   8  -1  -2   24.35    3.64   0
   8   1  -6   82.51    5.67   0
   8   7 -11   -1.59    5.69   0
   9   0  -4   48.30    4.72   0
   9   2  -7   48.05    5.72   0
   9   3  -8   59.43    6.14   0
  11   5  -9   53.11    6.95   0
   0   2  -4  536.79    4.69   0
   4  -1  -2  567.73    6.55   0
   5   3  -8   99.43    5.53   0
   6   4  -9   24.15    4.88   0
   8   4  -9   29.30    5.61   0
  10   6 -10    1.05    5.61   0
  11   3  -7   59.55    6.81   0
  11   4  -8    1.62    5.65   0
   1   3  -6   70.15    3.10   0
   4   0  -4 2215.56   14.80   0
   6   1  -6  140.91    5.64   0
   7   1  -6  137.53    5.96   0
   7   4  -9   40.94    5.52   0
   8   2  -7   43.18    5.34   0
   8   3  -8    7.85    4.84   0
  12   3  -6   47.76    6.74   0
   3   1  -5  151.61    4.26   0
   3   4  -8  141.60    5.43   0
   6   2  -7  108.26    5.65   0
   6   3  -8    7.27    4.22   0
   7  -1  -2  213.59    5.73   0
   7   2  -7  205.46    7.45   0
   7   3  -8   97.82    6.32   0
   9   6 -10   20.60    6.12   0
  12   4  -7    4.90    6.26   0
  12   5  -8    4.30    5.87   0
  13   4  -6    2.00    6.34   0
   3  -1  -1 2880.19   11.46   0
   9   8 -11    0.43    5.91   0
  10   2  -6   78.23    6.41   0
  10   5  -9    4.46    5.60   0
  -2   1   2 3612.44   13.13   0
   5  -1  -2  405.24    6.23   0
   6  -1  -2   24.31    2.73   0
   6   6 -10    5.20    4.82   0
   8   6 -10    9.01    5.92   0
   9   1  -5   41.30    5.09   0
  10   4  -8    2.32    5.67   0
  -1   3  -4    4.57    1.08   0
   3   2  -6  244.17    5.67   0
   3   3  -7   59.23    3.80   0
   5   0  -4   -1.01    2.42   0
   7   0  -4  128.77    5.35   0
   7   6 -10   12.02    5.45   0
   8   8 -11   -0.85    5.88   0
   9   0  -3    7.81    3.87   0
  11   2  -5   48.26    5.97   0
  11   6  -9   12.51    6.03   0
   0   3  -5  159.38    3.21   0
   9   5  -9   45.31    6.60   0
  10   7 -10    8.00    6.11   0
   5   5  -9   18.41    4.44   0
  11   3  -6   43.56    6.48   0
  11   5  -8   67.83    7.12   0
  12   3  -5   32.07    6.30   0
   4   1  -5 1055.73   11.10   0
   7  -1  -1  462.91    7.42   0
   9   3  -7   68.30    6.22   0
   9   4  -8    1.09    4.91   0
   9   7 -10   44.65    6.86   0
  11   4  -7   65.12    7.11   0
  12   6  -8   19.43    6.40   0
   2   1  -4 1140.02    8.90   0
   3   0  -3    1.16    1.52   0
   6   5  -9   74.46    5.82   0
   7   5  -9   32.55    5.34   0
   8   0  -3    5.10    3.57   0
  10   6  -9  117.69    8.13   0
  12   4  -6   14.78    6.03   0
  12   5  -7   10.79    5.85   0
  13   5  -6   -0.91    6.40   0
  -1   0   3    2.79    1.21   0
   4   2  -6   39.72    3.45   0
   4   3  -7  277.69    6.91   0
   8   2  -6    6.21    4.19   0
   8   4  -8  122.46    7.15   0
   8   7 -10    2.17    5.56   0
  10   2  -5   17.16    4.97   0
   4  -1  -1  136.67    3.16   0
   5   1  -5   29.49    3.16   0
   8   3  -7   58.64    5.72   0
   9   1  -4   59.99    5.32   0
  10   8 -10    7.01    6.00   0
  11   2  -4   24.23    5.17   0
  11   7  -9   27.69    6.62   0
   6   4  -8  116.51    6.21   0
   7   4  -8   97.67    6.34   0
   9   6  -9    9.15    5.73   0
  10   1  -3   47.33    5.17   0
  10   5  -8   31.86    6.43   0
   5   2  -6    0.48    3.10   0
   5   3  -7   15.97    3.77   0
   7   0  -3    7.73    3.04   0
   7   2  -6  150.22    6.35   0
   7   3  -7   56.84    5.25   0
  10   4  -7   20.61    5.81   0
  -2   1   1  860.72    5.74   0
   2   2  -5  813.22    8.23   0
   2   3  -6  249.17    5.25   0
   4   0  -3 1023.93    9.45   0
   6   2  -6   40.22    4.20   0
   9   8 -10   -1.07    5.78   0
  11   3  -5   73.48    6.84   0
  11   6  -8   27.11    6.20   0
   9   2  -5  171.87    7.23   0
   9   5  -8   21.44    5.60   0
  10   7  -9    3.80    5.56   0
  11   4  -6   37.49    6.14   0
  11   5  -7   44.19    6.61   0
  12   4  -5   22.50    6.28   0
   2   0  -2   44.29    1.70   0
   5   0  -3   27.80    2.78   0
   5   6  -9  167.26    7.03   0
   6   0  -3   27.37    3.00   0
   7   6  -9   85.18    6.66   0
   8   0  -2   43.76    3.96   0
   8   1  -4  131.96    5.82   0
   8   8 -10   73.87    7.27   0
  12   5  -6   59.42    7.01   0
  12   6  -7   24.66    6.23   0
  13   6  -6    1.29    5.87   0
  -1   0   2  349.39    3.61   0
   6   6  -9   38.39    5.08   0
   7   8 -10    1.97    5.11   0
   9   3  -6  101.21    6.50   0
   9   4  -7  114.14    6.99   0
  10   2  -4   31.02    4.77   0
   3   1  -4  124.34    3.69   0
   8   5  -8   34.77    5.37   0
  10   6  -8   76.32    7.21   0
   2 -18   4    4.19    4.69   0
   2 -16   5   67.57    6.27   0
   2  -9   5   29.72    3.70   0
   2  -4  -1 2570.50   11.25   0
   3 -10   2   25.28    3.63   0
   3  -8  -3  358.54    6.19   0
   1  -2   1  316.44    3.05   0
   2  -7   4   11.21    2.48   0
   2  -5   2  430.31    5.81   0
   2  -4  -2  230.07    3.35   0
   3 -18  -1    4.60    5.12   0
   3 -18   0   35.30    5.70   0
   3 -17   1   22.77    5.13   0
   3 -16   2   49.63    5.94   0
   1  -6   6   36.03    2.94   0
   2 -17   5   23.39    5.31   0
   2  -4   0 1079.64    7.69   0
   3 -14   3  148.33    7.00   0
   3 -13   3  109.15    6.08   0
   3 -12   3   53.77    4.99   0
   2 -14   6   18.83    4.91   0
   2 -13   6   37.50    4.86   0
   2 -12   6  123.89    6.12   0
   3 -18   1    3.34    4.90   0
   3 -17   2    0.81    4.67   0
   3 -15   3   26.19    5.50   0
   3  -9   2  205.69    5.84   0
   3  -8  -4  144.70    4.21   0
   3  -8   1  155.10    4.78   0
  -1   1  -3   33.28    1.38   0
   2 -11   6   -1.67    3.41   0
   2  -8   5  106.57    4.53   0
   3 -19  -1   -0.12    4.99   0
   3 -19   0    2.88    5.04   0
   3 -16   3   38.11    5.50   0
   3  -7  -2   54.42    2.89   0
   3  -7  -1  169.43    4.35   0
   2  -4  -3   76.22    2.05   0
   3 -18   2    2.52    4.97   0
   3 -10   3  172.11    6.02   0
   3  -7   0  175.45    4.66   0
   2 -10   6   73.04    4.74   0
   3 -17   3   25.86    5.42   0
   3  -7  -3  473.37    6.53   0
   2 -17   6   16.28    5.38   0
   2  -6   4  220.51    5.05   0
   2  -4   1   64.15    2.29   0
   3 -14   4   75.19    6.01   0
   3 -13   4  147.24    6.91   0
   3 -12   4   36.43    4.65   0
   3  -8   2  141.66    4.75   0
   0  -2   5  668.66    4.90   0
   2  -5   3 1323.29   10.34   0
   3 -18   3   -0.37    4.96   0
   3 -11   4   41.83    4.49   0
   3  -9   3  370.24    7.78   0
   2  -9   6    3.72    3.18   0
   2  -7   5   25.92    3.07   0
   3 -16   4   49.53    5.89   0
   4 -15  -1   47.56    5.75   0
   4 -14  -2   30.60    4.72   0
   4 -14  -1   23.63    4.66   0
   4 -13  -2   26.79    4.25   0
   4 -13  -1   23.98    4.26   0
   1  -4   5   64.37    2.65   0
   3 -17   4    4.20    4.97   0
   3 -10   4  259.32    7.23   0
   3  -7  -4  305.75    5.27   0
   4 -15  -2    4.84    4.43   0
   4 -15   0   97.54    6.56   0
   4 -14   0   47.04    5.15   0
   4 -13  -3  111.00    5.68   0
   4 -13   0   33.73    4.57   0
   4 -12  -2   48.11    4.44   0
   4 -12  -1   24.71    4.10   0
   1  -2   2  241.33    2.94   0
   3  -6  -1   18.30    2.22   0
   4 -16  -2    4.01    4.86   0
   4 -16  -1   61.20    6.06   0
   4 -16   0   75.30    6.49   0
   4 -12  -3   61.52    4.69   0
   4 -12   0    5.79    3.43   0
   4 -11  -1   66.00    4.67   0
  -2   2   2 4527.43   11.99   0
   3 -15   5   17.90    5.43   0
   3 -14   5    0.73    4.60   0
   3 -13   5    0.67    4.16   0
   3  -8   3  224.32    6.04   0
   3  -7   2  104.35    4.10   0
   3  -6  -2  992.55    8.95   0
   4 -17  -2   27.98    5.80   0
   4 -17  -1   31.26    5.68   0
   4 -15   1   75.10    6.55   0
   4 -14   1   45.14    5.28   0
   4 -13   1    8.64    4.17   0
   4 -11   0    6.15    3.56   0
   1  -3   4    5.89    1.36   0
   2  -8   6   35.00    3.71   0
   2  -4   2  682.74    6.77   0
   3 -16   5    5.08    5.19   0
   3 -12   5    6.22    4.13   0
   3  -6   0  800.29    8.58   0
   4 -17   0    8.73    5.20   0
   4 -16   1   19.06    5.53   0
   4 -12   1   43.79    4.47   0
   4 -11  -3   38.16    3.99   0
   3  -9   4   85.83    4.68   0
   4 -18  -1    6.36    5.31   0
   4 -17   1    0.52    4.86   0
   4 -14   2   22.90    4.86   0
   4 -10  -2   40.35    3.82   0
   3 -17   5   13.21    5.40   0
   3 -11   5   68.08    5.04   0
   3  -6  -3  794.05    7.83   0
   4 -18   0    2.74    5.04   0
   4 -16   2   57.62    6.05   0
   4 -15   2   11.39    5.14   0
   4 -12   2   60.19    5.24   0
   4 -10  -3   49.54    4.02   0
   4 -10   0   88.13    4.64   0
  -1   1  -2  612.92    4.35   0
   3  -6   1 1150.69   10.54   0
   2  -6   5  269.44    5.70   0
   2  -5   4  452.89    6.50   0
   3 -10   5  212.00    6.95   0
   4 -17   2    4.15    5.07   0
   4 -11   2  126.78    6.06   0
   4 -10   1  218.09    6.58   0
   4  -9  -1  171.73    5.61   0
   3 -15   6   29.59    5.64   0
   3 -14   6   49.97    5.95   0
   3  -8   4  324.22    7.23   0
   3  -7   3   63.08    3.67   0
   4 -18   2   13.51    5.64   0
   4 -15   3   31.94    5.74   0
   4 -14   3    2.53    4.79   0
   4  -9  -2  116.47    4.75   0
   4  -9   0  123.94    5.16   0
  -2   2  -1 2307.03   10.08   0
  -2   2   1  296.91    3.44   0
   2  -7   6    3.94    2.86   0
   3 -16   6    2.25    5.29   0
   3 -13   6   42.73    5.46   0
   4 -16   3   23.45    5.31   0
   3 -17   6    0.45    5.16   0
   3 -12   6  187.96    7.44   0
   3  -6   2  216.44    5.15   0
   4 -17   3   18.50    5.56   0
   4 -10   2   80.67    5.04   0
   4  -9  -3   36.69    3.40   0
   4  -9   1  128.02    5.34   0
  -2   2   0   58.30    1.89   0
   2  -4   3  899.63    8.14   0
   2  -3  -1  556.62    4.90   0
   3  -9   5   78.98    4.74   0
   3  -6  -4    4.18    1.87   0
   4 -11   3   88.89    5.62   0
   2  -3   0  475.65    4.79   0
   3 -11   6   42.57    4.76   0
   4 -15   4    5.85    5.37   0
   4  -8  -1   22.46    3.08   0
   3  -5  -1  946.24    8.58   0
   4 -17   4   16.39    6.02   0
   4 -16   4   18.66    5.43   0
   4 -13   4  107.93    6.63   0
   4  -8  -2   54.21    3.57   0
   4  -8   0  413.01    7.81   0
  -1   1   1  240.75    2.20   0
   1  -2   3  356.90    3.83   0
   2  -3  -2  326.71    3.61   0
   3 -10   6   48.92    4.88   0
   3  -5  -2  263.83    4.60   0
   3  -5   0  228.92    4.60   0
   4 -12   4  103.99    6.30   0
   4 -10   3   47.74    4.61   0
   4  -9   2    6.46    3.09   0
  -1   1  -1 1070.13    5.40   0
   2  -3   1  212.06    3.54   0
   3  -8   5  210.70    6.36   0
   4  -8  -3   67.45    3.83   0
   4  -8   1  135.82    5.17   0
   5 -16  -1   40.65    6.16   0
   5 -15  -2   16.37    5.42   0
   5 -15  -1   67.29    6.38   0
   5 -14  -1   21.29    4.86   0
   3  -6   3  424.88    7.14   0
   3  -5   1   58.49    3.01   0
   4 -11   4   39.44    4.91   0
   5 -17  -1    4.57    5.81   0
   5 -16  -2    8.56    5.61   0
   5 -16   0   22.58    5.72   0
   5 -15   0   25.24    5.60   0
   5 -14  -2  108.41    6.52   0
   5 -14   0   21.75    5.05   0
   5 -13  -2    1.22    4.38   0
   5 -13  -1   46.02    5.26   0
   1  -3   5 1277.32    8.75   0
   2  -6   6  248.06    5.87   0
   2  -5   5  153.10    4.37   0
   4 -15   5    3.97    5.30   0
   4 -14   5   69.31    6.73   0
   5 -17  -2   10.73    5.48   0
   5 -17   0    8.34    5.50   0
   5 -16   1    2.62    5.11   0
   5 -15   1    5.39    5.20   0
   5 -13   0    6.80    4.51   0
   3  -9   6  181.55    6.62   0
   3  -5  -3  675.89    6.86   0
   4 -17   5    0.73    5.39   0
   4 -13   5   28.45    5.44   0
   4  -9   3  110.86    5.40   0
   5 -18   0   57.03    6.80   0
   5 -17   1    8.14    5.40   0
   5 -13  -3   89.24    5.91   0
   5 -12  -2   38.89    4.66   0
   5 -12  -1   19.84    4.35   0
   5 -12   0   41.74    4.99   0
   4 -12   5   58.84    5.63   0
   4 -10   4  188.53    7.02   0
   4  -7  -1   24.38    2.91   0
   5 -15   2   19.24    5.56   0
   2  -4   4  709.56    7.64   0
   3  -5   2 1136.17   10.48   0
   4  -8  -4   13.33    2.87   0
   4  -7  -2   11.93    2.70   0
   4  -7   0  390.26    7.32   0
   5 -17   2    9.27    5.59   0
   5 -16   2   79.78    7.00   0
   5 -14   2    7.50    5.24   0
   5 -12  -3   79.24    5.34   0
   5 -11  -2  123.68    6.07   0
   5 -11  -1   28.98    4.39   0
   2  -3   2 1453.58    9.27   0
   5 -13   2  125.18    7.08   0
   2  -3  -3  374.56    3.65   0
   3  -7   5    8.57    3.09   0
   4 -16   6   -1.06    5.67   0
   4 -15   6    5.35    5.61   0
   4 -11   5   51.99    5.21   0
   5 -15   3   12.24    5.34   0
   5 -12   2   31.67    4.98   0
   5 -11  -3   21.26    4.24   0
   4 -14   6   24.71    5.87   0
   4  -9   4   14.47    3.95   0
   4  -8   3   20.64    3.72   0
   4  -7  -3   82.55    3.79   0
   5 -17   3    6.68    5.57   0
   5 -16   3   13.80    5.60   0
   5 -14   3  101.18    7.36   0
   5 -10  -1  316.91    8.12   0
   3  -8   6   21.26    3.86   0
   4 -13   6   45.81    6.03   0
   5 -13   3   41.89    5.81   0
   4 -10   5   25.11    4.62   0
   4  -7   2  142.63    5.21   0
   5 -11   2   72.20    5.73   0
   3  -5  -4  188.57    3.78   0
   3  -5   3  363.61    6.43   0
   4 -12   6  169.64    7.83   0
   5 -16   4   15.69    5.77   0
   5 -15   4   45.21    6.32   0
   5 -12   3  118.17    6.84   0
   5 -10  -3  203.57    6.67   0
   5 -10   1    6.52    3.62   0
   2  -5   6    5.12    2.59   0
   3  -4  -1  751.04    7.35   0
   3  -4   0  227.75    4.44   0
   4 -11   6   16.22    4.60   0
   4  -8   4  339.13    8.09   0
   4  -7  -4  340.76    6.30   0
   5 -13   4   37.43    6.05   0
   5 -11   3   76.18    5.89   0
   5 -10   2  112.88    6.07   0
   5  -9  -1  120.73    5.55   0
   2  -3   3 1005.54    8.20   0
   4  -9   5    1.64    3.80   0
   4  -6  -1   27.30    2.81   0
   4  -6   0  174.84    5.04   0
   5  -9  -2   29.49    3.90   0
   2  -4   5   77.30    3.28   0
   3  -7   6   89.98    4.89   0
   3  -6   5   38.18    3.58   0
   3  -4   1  343.61    5.60   0
   4  -7   3  174.27    5.81   0
   4  -6  -2   98.17    3.78   0
   5 -12   4  134.62    7.39   0
   5  -9   1  525.48   10.24   0
   6 -17  -1    1.82    5.97   0
   6 -16  -2   34.83    6.72   0
   6 -16  -1   -0.18    5.75   0
   6 -16   0   -3.46    5.43   0
   6 -15  -1   -0.88    5.24   0
   3  -4  -2  300.69    4.62   0
   5 -16   5    2.33    5.74   0
   5 -15   5    1.83    5.34   0
   5  -9  -3   54.49    4.30   0
   6 -17   0    6.09    5.71   0
   6 -15  -2    4.39    5.39   0
   6 -14  -2    4.85    5.36   0
   6 -14  -1   41.44    6.28   0
   6 -14   0    5.71    5.26   0
   4 -10   6   57.70    5.30   0
   5 -14   5   10.30    5.57   0
   5 -10   3   11.77    4.43   0
   6 -17   1   20.43    6.20   0
   6 -16   1   13.12    5.77   0
   6 -15   1    1.42    5.56   0
   6 -13  -1   42.38    5.62   0
  -3   2   2 2290.59   10.71   0
   3  -5   4  158.41    4.74   0
   5 -13   5   53.41    6.64   0
   5 -11   4   10.49    4.63   0
   5  -9   2   -0.30    3.35   0
   6 -14   1  138.52    8.15   0
   6 -13  -2    5.97    4.78   0
   6 -13   0   38.37    5.59   0
   3  -4   2   51.24    2.92   0
   4  -6  -3  261.77    5.48   0
   4  -6   2  111.42    4.58   0
   5  -8  -1  362.77    8.04   0
   6 -17   2   -1.92    5.61   0
   6 -16   2   31.69    6.38   0
   6 -15   2   21.20    5.84   0
   6 -13   1   64.32    6.59   0
   4  -8   5   51.70    4.57   0
   4  -7   4  209.40    6.45   0
   5 -12   5   60.90    6.55   0
   6 -14   2   15.11    5.95   0
   6 -12  -2   12.31    4.48   0
   6 -12  -1   59.80    5.79   0
   6 -12   0   44.33    5.57   0
   1  -1   1 1438.93    5.76   0
   4  -9   6   88.64    5.70   0
   5 -15   6    4.44    5.93   0
   5 -10   4   55.22    5.44   0
   5  -9   3   48.74    4.86   0
   5  -8   1  142.50    5.93   0
   6 -13   2   18.31    5.73   0
   6 -12   1   62.25    5.99   0
   3  -4  -3   31.45    1.98   0
   5 -14   6   39.50    6.79   0
   6 -15   3   35.35    6.31   0
   6 -12  -3   56.68    5.52   0
   2  -3   4  898.18    8.18   0
   4  -6   3   33.13    3.49   0
   5 -13   6   32.12    6.54   0
   5 -11   5   55.56    5.81   0
   5  -8  -3  110.60    4.87   0
   5  -8   2  274.63    7.72   0
   6 -14   3   49.21    6.62   0
   6 -12   2   24.25    5.28   0
   6 -11  -2   45.51    5.09   0
   6 -11  -1  109.28    6.38   0
   6 -11   0   19.82    4.81   0
   0  -1   5 1132.82    5.60   0
   3  -6   6   63.29    4.30   0
   3  -4   3   17.98    2.43   0
   6 -13   3    2.78    5.51   0
   4  -6  -4  477.30    6.95   0
   4  -5   0   22.79    2.74   0
   6 -15   4    9.03    5.82   0
   6 -11  -3  106.84    6.25   0
   2  -2   0   52.52    1.77   0
   3  -5   5  449.46    7.64   0
   4  -5  -1   32.90    2.82   0
   5 -12   6   77.72    6.99   0
   5  -9   4   11.74    4.25   0
   6 -14   4    7.11    5.79   0
   6 -12   3   28.08    5.56   0
   6 -11   2    5.33    4.64   0
   1  -2   5  208.67    3.64   0
   2  -2   1 2089.40   10.00   0
   4  -8   6   90.83    5.59   0
   4  -7   5   15.07    3.71   0
   5 -10   5   63.97    5.81   0
   5  -8  -4    5.89    3.24   0
   5  -8   3  142.44    6.28   0
   5  -7  -1   82.72    4.48   0
   5  -7   0   34.03    3.58   0
   6 -10  -1  116.87    6.23   0
   6 -10   0   20.14    4.71   0
   1  -1   2  510.15    3.88   0
   2  -2  -1  259.77    3.24   0
   4  -5  -2  859.85    9.16   0
   5  -7  -2    5.64    2.90   0
   5  -7   1   31.37    3.95   0
   6 -10  -2   28.64    4.52   0
   6 -10   1   89.23    6.24   0
   4  -6   4  121.15    5.12   0
   6 -15   5    4.93    6.18   0
   6 -11   3  100.33    6.84   0
   7 -17  -1    1.17    5.91   0
   7 -16   0   21.82    6.28   0
  -1   0  -3    4.90    1.09   0
   4  -5   2  400.51    7.30   0
   6 -12   4   42.75    6.32   0
   6 -10  -3   59.29    5.22   0
   6 -10   2   31.61    5.23   0
   7 -16  -2    7.87    6.05   0
   7 -16   1   43.70    7.07   0
   7 -15  -2   74.08    7.60   0
   7 -15  -1   12.59    6.09   0
   7 -15   0   50.67    7.02   0
   3  -4   4   31.09    2.91   0
   5  -9   5   59.89    5.49   0
   5  -7  -3  111.14    4.77   0
   6 -14   5    3.10    5.78   0
   7 -15   1   29.25    6.15   0
   7 -14  -1  102.33    7.94   0
   3  -4  -4  799.61    6.77   0
   5  -8   4   39.06    4.61   0
   6 -13   5   18.37    6.10   0
   6  -9  -1  272.21    8.05   0
   6  -9   0  228.84    7.72   0
   7 -14  -2   89.87    7.43   0
   7 -14   1    1.04    5.66   0
   2  -3   5  174.84    4.19   0
   3  -3   0 1339.90    9.67   0
   4  -5  -3  203.88    4.69   0
   5 -10   6    4.23    4.59   0
   6 -11   4   27.52    5.47   0
   6 -10   3  102.55    6.63   0
   6  -9  -2  186.98    6.88   0
   6  -9   1    6.78    4.32   0
   7 -13   0   18.56    6.06   0
   3  -3  -1  525.90    5.93   0
   4  -7   6   27.71    4.34   0
   4  -5   3  803.55   10.35   0
   5  -7   3  225.10    7.08   0
   6 -15   6    1.75    6.35   0
   7 -13  -2    5.82    5.33   0
   7 -13   1   18.86    6.12   0
   3  -5   6  208.53    5.88   0
   6  -9  -3   16.77    4.19   0
   6  -9   2   40.53    5.26   0
   7 -15   3    7.59    6.15   0
   2  -2  -2 3885.69   11.23   0
   4  -6   5  467.12    8.90   0
   5  -6  -1   17.87    3.12   0
   6 -14   6   -1.80    6.08   0
   7 -13   2   21.94    6.39   0
   7 -12   0   19.86    5.47   0
   3  -3   2  111.26    3.59   0
   5  -8   5   95.61    5.83   0
   5  -7  -4   70.80    4.11   0
   5  -6   1   83.40    4.61   0
   7 -12   1   42.95    6.27   0
   1  -1   3   29.03    1.36   0
   2  -2   3 1110.66    8.21   0
   5  -9   6  105.61    6.48   0
   5  -6  -2  597.65    9.04   0
   6 -13   6    3.92    5.81   0
   6 -11   5   15.41    5.66   0
   6  -9   3   28.78    5.03   0
   6  -8  -1   44.64    4.50   0
   6  -8   0   43.48    4.68   0
   7 -12  -3    4.00    4.96   0
   3  -3  -2  753.32    6.74   0
   5  -7   4   20.60    4.11   0
   5  -6   2    5.37    3.24   0
   6  -8   1  296.75    8.45   0
   7 -13   3   73.61    7.36   0
   7 -12   2    6.74    5.34   0
   7 -11  -1   34.27    5.51   0
   7 -11   0   94.45    6.77   0
   3  -4   5   58.59    3.43   0
   4  -5   4  112.59    4.73   0
   6 -12   6   12.71    6.06   0
   6  -8  -2   22.40    3.99   0
   7 -14   4   35.84    6.64   0
   7 -11  -2   33.79    5.31   0
   4  -5  -4  206.81    4.59   0
   4  -4  -1  906.74    9.32   0
   4  -4   1  107.23    4.04   0
   6  -8   2   82.61    5.72   0
   7 -12   3   15.13    6.07   0
  -2   1   0 3391.65   11.83   0
   0   0   2   18.17    0.39   0
   3  -3   3  146.47    4.07   0
   5  -6  -3  126.04    4.70   0
   6 -10   5   15.06    5.09   0
   6  -9   4    5.63    4.54   0
   7 -13   4    0.69    5.83   0
   7 -11  -3    5.26    4.63   0
   7 -11   2   -0.28    4.91   0
   4  -6   6  204.58    6.66   0
   4  -4   2  934.89   10.37   0
   5  -6   3  313.12    7.80   0
   6  -8  -3    5.49    3.53   0
   7 -10  -1  107.82    6.57   0
   7 -10   0  447.96   11.17   0
   8 -16  -1   -0.53    5.97   0
   5  -8   6  222.08    7.97   0
   6 -11   6   66.04    6.80   0
   6  -8   3  152.50    6.90   0
   7 -14   5    8.64    6.21   0
   7 -10  -2   62.95    5.86   0
   7 -10   1   11.76    4.96   0
   8 -15  -2    0.51    6.28   0
   8 -15  -1    3.05    6.06   0
   8 -15   0   10.64    6.09   0
   4  -4  -2   27.04    2.47   0
   5  -7   5   66.17    5.06   0
   7 -12   4   -0.53    5.73   0
   7 -11   3    5.39    5.44   0
   8 -15   1   43.06    7.18   0
   8 -14  -1   22.52    6.30   0
   8 -14   0   41.03    6.80   0
  -2   1   1  889.11    5.82   0
   4  -5   5   49.73    4.11   0
   6  -7  -1  122.72    5.68   0
   6  -7   0  422.50    9.19   0
   7 -13   5    2.59    5.91   0
   7 -10   2  133.52    7.50   0
   8 -15   2    5.68    6.29   0
   8 -14  -2    0.93    5.74   0
   2  -2   4  328.07    4.88   0
   4  -4   3  124.05    4.49   0
   5  -5   0  209.96    5.83   0
   6  -9   5   66.06    5.97   0
   7 -10  -3  199.68    7.75   0
   8 -13  -1   13.43    6.29   0
   3  -3  -3  341.34    4.45   0
   5  -6   4   12.45    3.68   0
   5  -5  -1  217.14    5.73   0
   5  -5   1  339.04    7.32   0
   6 -10   6   38.21    6.05   0
   6  -8   4    4.57    4.40   0
   6  -7  -2   39.09    4.15   0
   7 -11   4   49.29    6.59   0
   8 -14   2   -2.18    5.73   0
   8 -13  -2   18.37    6.38   0
   8 -13   0   38.54    6.56   0
   8 -13   1    6.85    5.92   0
   3  -3   4  155.06    4.29   0
   5  -6  -4    7.14    2.82   0
   6  -7   2   13.17    3.75   0
   7 -14   6    0.87    6.17   0
   7 -10   3   70.57    6.39   0
   7  -9  -1  133.53    6.80   0
   7  -9   0    6.99    4.16   0
   5  -5   2  173.47    5.78   0
   7  -9  -2   95.96    6.10   0
   8 -14   3    3.21    5.99   0
   8 -13   2    5.12    5.70   0
   8 -12  -1   50.84    6.86   0
   8 -12   0   12.18    5.85   0
  -2   0  -3    1.25    1.35   0
   1  -1   4   29.17    1.50   0
   4  -4  -3  158.59    4.07   0
   5  -7   6   49.49    5.19   0
   5  -5  -2   25.22    2.99   0
   6  -7  -3   50.51    4.33   0
   7 -13   6    3.23    6.19   0
   7  -9   2   28.16    5.31   0
   8 -12   1   88.78    7.63   0
   6  -7   3   63.40    4.95   0
   7 -10   4   87.95    6.99   0
   4  -4   4  531.24    8.46   0
   5  -6   5   97.41    5.54   0
   6  -9   6   12.01    5.15   0
   6  -8   5   76.55    5.93   0
   7 -11   5   64.62    7.01   0
   7  -9  -3  222.16    7.84   0
   8 -14   4   11.72    6.79   0
   8 -13   3   17.49    6.17   0
   8 -12   2   75.50    7.54   0
  -1   0  -2   10.56    1.15   0
   4  -5   6  128.63    5.47   0
   7 -12   6    9.35    6.13   0
   7  -9   3   36.11    5.51   0
   8 -11  -1   21.24    5.52   0
   8 -11   0   33.41    6.27   0
   6  -6   0  158.37    6.04   0
   6  -6   1  456.20    9.38   0
   7  -8  -1  104.33    6.02   0
   7  -8   0   61.79    5.49   0
   8 -12   3    6.74    5.82   0
   8 -11  -2   43.02    5.79   0
   8 -11   1   62.26    7.02   0
   5  -5  -3  285.89    6.03   0
   6  -7  -4   96.48    4.95   0
   6  -7   4  320.42    8.91   0
   6  -6  -1   62.31    4.43   0
   7  -8   1   45.36    4.97   0
   8 -13   4    4.08    5.89   0
   8 -11   2   26.45    6.36   0
   7  -8   2   24.91    5.05   0
   8 -11  -3   18.44    5.37   0
   9 -15  -1   24.56    6.76   0
  -3   1   1 3260.63   13.22   0
   4  -3   0  198.60    4.71   0
   4  -3   1  301.01    5.79   0
   5  -5   4   28.23    3.87   0
   6  -6  -2   27.11    3.68   0
   7 -11   6   35.83    6.69   0
   8 -10   0   93.53    6.93   0
   3  -2   0  336.66    4.77   0
   6  -8   6   29.57    5.12   0
   8 -12   4   61.07    7.18   0
   8 -11   3  124.18    8.32   0
   8 -10  -1    4.51    4.86   0
   8 -10   1    1.75    4.98   0
   9 -14   0   18.47    6.40   0
   3  -2   2  123.04    3.46   0
   4  -3   2   51.82    3.24   0
   5  -6   6   63.19    5.26   0
   6  -6   3  221.49    7.31   0
   7  -8  -3   90.70    5.56   0
   7  -8   3   16.59    5.01   0
   9 -14  -2    1.10    6.28   0
   9 -14   1    5.37    6.27   0
   4  -3  -1   54.20    2.78   0
   6  -7   5   71.77    5.71   0
   8 -10   2   41.71    6.31   0
   9 -14   2   17.11    6.47   0
   9 -13  -1    4.19    6.39   0
   9 -13   0   19.48    6.26   0
   3  -3  -4   66.57    2.25   0
   3  -2  -1  582.88    5.89   0
   6  -6  -3  276.29    6.87   0
   7 -10   6    8.83    5.71   0
   7  -9   5   53.67    6.24   0
   7  -7   0  153.50    6.69   0
   8 -11   4   20.17    6.22   0
   8 -10  -3   22.73    5.44   0
   9 -13  -2   30.42    6.78   0
   9 -13   1   34.00    6.65   0
   5  -5  -4  211.66    5.26   0
   5  -4  -1  422.46    7.29   0
   5  -4   2  119.07    4.85   0
   7  -7  -1  259.64    7.92   0
   7  -7   1  281.57    8.53   0
   8 -12   5    0.41    5.77   0
   8 -10   3   38.03    6.47   0
   4  -3   3   52.55    3.29   0
   5  -5   5   77.58    4.89   0
   6  -6   4  100.58    5.73   0
   7  -8   4   60.45    6.00   0
   8 -13   6   -0.01    6.11   0
   8  -9  -1   82.25    6.39   0
   8  -9   0    7.15    4.90   0
   8  -9   1   36.34    5.62   0
   9 -13   2    2.78    6.07   0
   9 -12   0  104.50    8.17   0
   1  -1   5  131.92    2.76   0
   2  -1   1  196.23    3.07   0
   7  -7  -2  147.72    6.36   0
   9 -12  -1   13.91    6.03   0
   9 -12   1   14.99    6.27   0
   2  -1   2  380.70    4.41   0
   5  -4  -2  690.87    8.84   0
   5  -4   3   16.71    3.30   0
   6  -5   0   88.52    4.64   0
   8 -11   5    2.21    5.90   0
   8 -10   4   18.51    6.03   0
   8  -9   2    9.64    5.13   0
   9 -13   3   11.68    6.37   0
   9 -12   2    3.36    5.90   0
   4  -4   6  130.45    5.25   0
   6  -7   6   82.26    5.94   0
   6  -5  -1  314.12    7.38   0
   6  -5   2   42.18    4.30   0
   7  -9   6   71.17    6.77   0
   7  -7   3  119.39    6.79   0
   8 -12   6    3.39    6.29   0
  -2   0  -2  388.76    4.44   0
   2  -1   0 2602.88    9.85   0
   6  -6  -4  447.71    8.18   0
   7  -8   5   51.05    5.92   0
   8  -9   3   84.74    6.89   0
   9 -11   0    6.77    5.93   0
   4  -3   4   51.44    3.41   0
   6  -6   5  173.88    7.06   0
   9 -12   3   78.12    7.74   0
   3  -2  -2 1985.12   10.16   0
   3  -2   4   40.15    2.65   0
   5  -5   6  169.59    6.56   0
   5  -4   4  218.52    6.46   0
   6  -5  -2  443.50    8.31   0
   6  -5   3  219.99    7.05   0
   8 -10   5    2.03    6.05   0
   8  -8   0  111.49    6.89   0
   8  -8   1  181.27    8.07   0
   9 -11  -2    4.61    5.59   0
   9 -11   2   42.19    6.70   0
   2  -1   3   70.14    2.31   0
   7  -7   4   17.75    4.81   0
   7  -6   0  283.70    8.17   0
   7  -6   1   43.76    4.78   0
   8 -11   6    0.98    6.26   0
   8  -8  -1   70.79    5.93   0
   5  -4  -3  267.77    5.66   0
   7  -6  -1  652.63   11.35   0
   8  -9   4   13.77    5.72   0
   8  -8  -2   98.49    6.26   0
   8  -8   2   14.48    5.09   0
   9 -12   4    0.84    5.93   0
   7  -8   6    6.32    5.30   0
   7  -7  -4   23.75    4.28   0
   7  -6   2  198.15    7.46   0
   9 -10  -1   15.18    5.92   0
   9 -10   0   41.37    6.45   0
   9 -10   1    8.72    6.02   0
   4  -3  -3   99.84    3.19   0
   6  -5  -3   28.37    3.53   0
   6  -5   4  140.67    6.23   0
   7  -6  -2  134.14    6.04   0
   8  -8   3    9.35    5.05   0
   9 -10  -2   51.50    6.43   0
   9 -10   2   52.69    7.07   0
  10 -13   0   31.20    7.24   0
   4  -3   5   83.34    4.04   0
   6  -6   6   91.30    6.04   0
   7  -7   5   23.83    4.99   0
   7  -6   3  860.26   13.93   0
   8 -10   6    9.57    6.29   0
   8  -8  -3   15.20    4.81   0
   9 -12   5    0.55    6.59   0
   9 -11   4    0.43    5.69   0
  10 -13  -1   13.97    6.31   0
  10 -13   1    1.99    6.16   0
   2  -1  -1  683.03    4.76   0
   5  -4   5  345.95    7.87   0
  10 -13  -2    1.86    6.08   0
   3  -2   5  110.90    3.78   0
   5  -3   0  598.34    8.51   0
   8  -7   0   90.69    6.28   0
   9 -10  -3   30.37    5.91   0
  -1   0  -1   -0.70    0.68   0
   5  -3   2   26.28    3.21   0
   6  -4   0  177.30    5.83   0
   6  -4   1  120.71    5.28   0
   7  -6  -3   93.00    5.28   0
   8  -8   4    1.62    5.13   0
   8  -7   1    0.81    4.63   0
   9  -9  -1   62.44    6.42   0
   9  -9   0   28.92    5.72   0
   9  -9   1   17.49    5.93   0
  10 -12  -1   16.01    6.43   0
  10 -12   0   -1.90    5.74   0
  10 -12   1   34.37    6.82   0
   6  -5   5   91.58    5.57   0
   6  -4   2   68.25    4.59   0
   7  -6   4    0.90    4.34   0
   8  -7   2    1.25    4.70   0
   9 -11   5   -1.62    5.70   0
  10 -12   2   23.10    6.59   0
   4  -2   0  220.71    4.78   0
   4  -2   2  297.95    5.73   0
   5  -3  -1   93.84    3.94   0
   6  -4  -1  150.63    5.35   0
   7  -7   6    2.88    5.13   0
   8  -9   6    0.22    6.04   0
   9 -10   4   15.84    6.34   0
   9  -9   2  137.37    8.46   0
   5  -4  -4  212.26    5.02   0
   5  -3   3   53.93    3.80   0
   6  -5  -4   13.26    3.20   0
   7  -5   0   23.42    4.11   0
   7  -5   1  152.35    6.42   0
   8  -7   3   43.62    5.73   0
  10 -11   0   61.71    7.27   0
   8  -8   5    5.95    5.50   0
   9  -9   3    9.99    5.95   0
  10 -11  -1    1.72    5.90   0
  10 -11   1   20.29    6.28   0
   4  -2   3  370.75    6.48   0
   5  -4   6  244.59    7.11   0
   7  -6   5   25.88    4.85   0
   7  -5  -1  230.72    7.14   0
   8  -7  -3  133.79    6.67   0
   9 -10   5  160.37    9.66   0
  10 -11  -2    8.71    5.99   0
  10 -11   2   44.84    6.92   0
  -2   0  -1 5760.10   15.83   0
   4  -2  -1  763.33    7.93   0
   6  -4  -2    3.04    2.76   0
   7  -6  -4  129.49    5.73   0
   8  -7   4   14.05    5.14   0
   9  -8   0  108.76    7.19   0
   9  -8   1   98.93    7.16   0
   5  -3  -2   30.73    2.79   0
   5  -3   4   60.34    4.10   0
   6  -5   6   13.23    4.43   0
   6  -4   4  854.62   12.57   0
   7  -5   3   49.44    5.08   0
   9  -9   4   23.59    6.36   0
   9  -8  -1  135.64    7.64   0
   9  -8   2    2.72    5.43   0
  10 -11   3   30.54    6.80   0
   7  -5  -2  615.57   10.51   0
   8  -8   6   92.81    7.66   0
   8  -6   0    5.78    4.32   0
   8  -6   1  286.66    9.09   0
   9  -8  -2   30.28    5.50   0
  10 -10  -1   -1.02    5.73   0
  10 -10   0   48.12    7.01   0
  10 -10   1    4.72    5.80   0
   2  -1   5  211.50    4.05   0
   4  -2   4   57.94    3.42   0
   8  -6  -1   61.31    5.36   0
   8  -6   2   12.37    4.85   0
  10 -10   2   36.76    6.68   0
   3  -1   1  830.55    7.36   0
   3  -1   2 1384.94    9.87   0
   7  -5   4   96.92    5.99   0
   8  -7   5   42.55    6.04   0
   9 -10   6    3.43    6.21   0
   9  -9   5   32.29    6.91   0
   9  -8   3  128.45    8.20   0
  10 -11   4    7.19    6.05   0
   6  -4  -3    6.80    2.80   0
   7  -6   6   76.63    6.13   0
   8  -6  -2  118.58    6.32   0
   8  -6   3  139.02    7.39   0
   9  -8  -3   62.65    6.29   0
  10 -10   3   66.88    7.46   0
   3  -1   3   41.04    2.50   0
   5  -3   5  258.93    6.81   0
   6  -4   5    7.97    3.77   0
   9  -8   4   12.27    5.90   0
   3  -1   0  441.34    5.23   0
   4  -2  -2  599.61    6.82   0
   9  -7   0    4.39    4.93   0
   9  -7   1   16.18    5.36   0
  10  -9   0   83.85    7.63   0
  10  -9   1   -0.95    5.85   0
  11 -12  -1    3.91    6.34   0
   5  -3  -3   75.50    3.40   0
   6  -3   1  190.65    6.07   0
   7  -5   5    7.43    4.71   0
   8  -6   4  164.52    7.85   0
   9  -7  -1   49.35    5.80   0
   9  -7   2  148.98    8.01   0
  10 -10   4    3.67    6.00   0
  10  -9  -1   30.88    6.40   0
  10  -9   2   41.39    6.71   0
  11 -12  -2    2.14    6.23   0
  -2  -1  -3   77.70    2.39   0
   6  -3   0   68.70    4.21   0
   6  -3   2   24.93    3.67   0
   7  -4   0  229.45    7.17   0
   7  -4   1   81.26    5.05   0
   8  -7   6    4.09    5.75   0
   8  -6  -3  293.93    8.39   0
   9  -9   6   61.65    7.51   0
  10  -9  -2   75.14    7.28   0
   9  -8   5   12.80    6.14   0
   9  -7  -2  204.24    8.23   0
   9  -7   3   19.99    5.61   0
  10  -9   3   19.12    6.21   0
  11 -11  -1    1.67    5.98   0
  11 -11   0    6.13    6.20   0
   1   0   2    8.03    0.89   0
   3  -1   4  212.02    4.61   0
   5  -2   1    0.97    2.26   0
   5  -2   2  399.07    7.40   0
   6  -3  -1  248.53    6.38   0
   7  -4  -1  185.74    6.32   0
   8  -5   0   49.33    5.33   0
   8  -5   1  106.88    6.36   0
   5  -2   0  829.39    9.78   0
   6  -4   6   69.37    5.35   0
   7  -5  -4  206.57    6.54   0
   8  -6   5   29.16    5.48   0
   8  -5  -1  387.84    9.60   0
   8  -5   2   10.98    4.72   0
  10 -10   5    4.74    6.20   0
  10  -9  -3   38.37    6.28   0
  11 -11  -2    7.43    6.41   0
  -2   0   0 9999.99   20.16   0
   3  -1  -1 2923.94   12.59   0
   5  -2   3   30.40    3.32   0
   6  -4  -4   20.80    3.05   0
   9  -7  -3    9.12    4.86   0
  10  -9   4   48.95    7.06   0
  10  -8  -1   82.04    7.33   0
  10  -8   0    9.45    5.88   0
  10  -8   1  127.31    8.52   0
   1   0   3    4.43    0.91   0
   6  -3   4  613.91   10.61   0
   7  -5   6   83.16    6.21   0
   7  -4  -2   86.48    5.00   0
   8  -6  -4   60.25    5.17   0
   8  -5   3   44.28    5.57   0
  10  -8   2   77.92    7.79   0
  11 -10   0   11.27    6.19   0
  -3   0   1  303.37    4.29   0
   5  -2  -1  895.52    9.88   0
   6  -3  -2  489.51    8.30   0
   7  -4   4   19.61    4.39   0
   8  -5  -2  520.32   10.71   0
   9  -8   6   31.43    6.82   0
   9  -6   0    8.98    4.97   0
   9  -6   1  157.58    7.91   0
  10  -8  -2  161.89    8.62   0
  11 -10  -1    4.64    6.26   0
   9  -6  -1  165.68    7.76   0
  10  -8   3   41.63    6.96   0
  11 -10  -2   13.85    6.55   0
  11 -10   2    9.38    6.36   0
   4  -2  -3 1252.68    9.42   0
   8  -6   6  169.12    8.35   0
   8  -5   4   46.08    5.63   0
   9  -7   5    9.74    6.04   0
  10  -9   5   24.48    6.72   0
   3  -1   5   11.64    2.36   0
   4  -1   2   77.30    3.39   0
   5  -3  -4  282.24    5.48   0
   9  -6  -2   13.22    4.86   0
   9  -6   3   23.89    5.40   0
  10  -8  -3   24.44    6.02   0
  11 -10   3   11.71    6.59   0
   4  -1   1  510.86    6.97   0
   8  -5  -3  240.03    7.70   0
  10  -8   4   24.37    6.60   0
  10  -7   0  217.53    9.60   0
  10  -7   1   19.60    6.28   0
  11  -9   0    3.11    5.92   0
  11  -9   1    2.69    6.06   0
  -3   0   3   -0.01    1.37   0
   4  -1   3   95.05    3.79   0
   9  -6   4  121.62    7.89   0
  10  -7  -1  210.37    9.25   0
  10  -7   2   10.24    6.20   0
  11  -9  -1    7.24    6.30   0
  11  -9   2   11.92    6.29   0
   5  -2  -2  407.27    6.71   0
   6  -3  -3   79.47    4.11   0
   7  -3   1  210.43    7.07   0
   7  -3   2  116.33    5.90   0
   8  -5   5  151.44    7.68   0
   8  -4   1   25.27    4.93   0
   9  -7   6    4.72    6.14   0
   9  -6  -3    4.79    4.78   0
  10  -9   6    4.19    6.75   0
  11  -9  -2    0.64    6.30   0
   5  -2   5  272.39    6.89   0
   7  -3   0   62.22    4.52   0
   8  -4   0  104.11    5.88   0
   8  -4   2  187.22    7.73   0
  10  -8   5   -1.16    6.23   0
  10  -7  -2   13.82    5.44   0
  10  -7   3    9.38    6.22   0
  11  -9   3   21.17    6.77   0
   6  -2   1   59.15    4.18   0
   7  -3   3  278.60    8.19   0
   9  -5   0    2.05    4.88   0
   9  -5   1  197.88    8.56   0
   3  -1  -2  207.99    3.46   0
   4  -1   4  751.87    9.19   0
   6  -2   2  168.74    5.76   0
   7  -4   6   45.66    5.50   0
   7  -3  -1   85.76    5.02   0
   8  -4   3  216.94    8.31   0
   9  -5   2   24.16    5.55   0
   6  -2   3   22.72    3.75   0
   7  -4  -4  157.59    5.90   0
   8  -5  -4    6.11    3.99   0
   8  -5   6    9.76    5.49   0
   9  -5  -1   33.69    5.46   0
  10  -7  -3   95.56    7.04   0
  10  -7   4   37.63    6.96   0
  11  -9   4   14.99    6.91   0
  11  -8  -1   33.21    7.08   0
  11  -8   0   50.97    7.40   0
  11  -8   1   20.07    6.41   0
   2   0   2  333.02    4.06   0
   4  -1  -1  147.92    3.83   0
   7  -3   4  118.65    6.27   0
   8  -4   4   99.00    6.65   0
   9  -5   3  208.62    8.99   0
  10  -8   6   -4.69    7.24   0
   2   0   3    2.87    1.31   0
   9  -5  -2   35.92    5.36   0
  10  -6   0   31.23    6.11   0
  10  -6   1   78.40    7.26   0
  10  -6   2   46.27    6.95   0
  11  -8  -2   61.75    7.46   0
  12 -10  -1    5.74    6.59   0
   6  -2   4    2.29    3.71   0
   9  -6   6   36.84    7.01   0
   9  -5   4    6.61    5.34   0
  10  -7   5   54.73    7.49   0
  10  -6  -1   52.07    6.43   0
  11  -8   3    9.02    6.41   0
  12 -10  -2    3.43    6.70   0
  -2  -1  -2  473.76    5.07   0
   4  -1   5  409.36    7.28   0
  10  -6   3   15.96    6.32   0
   6  -3  -4   11.11    3.05   0
   7  -3   5   28.60    4.80   0
   8  -4   5    2.74    4.69   0
  10  -6  -2   95.93    7.15   0
  11  -8  -3   12.22    6.67   0
   1   0   5   12.26    1.50   0
   2   0   4  116.16    2.96   0
   4  -2  -4   24.90    2.11   0
   5  -1   3   16.26    3.17   0
   8  -4  -3  120.67    6.03   0
   9  -5  -3    4.13    4.60   0
  11  -7   0   39.76    7.12   0
  11  -7   1   10.02    6.32   0
  12  -9  -1   10.36    7.25   0
  12  -9   0   18.86    6.99   0
  12  -9   1   14.12    6.85   0
   6  -2  -2  193.05    5.62   0
   8  -3   1  106.63    6.28   0
   9  -5   5   38.44    6.66   0
  10  -7   6   -0.29    6.68   0
  10  -6   4   39.01    7.08   0
  11  -7  -1   11.00    6.39   0
  11  -7   2   40.96    7.03   0
   6  -2   5   73.97    5.10   0
   7  -3  -3  141.47    5.65   0
   8  -3   2  178.02    7.54   0
   9  -4   0  215.08    8.60   0
   9  -4   1   20.47    4.93   0
   9  -4   2    2.58    5.04   0
  10  -6  -3   41.68    6.16   0
  11  -8   5    1.50    6.90   0
  12  -9  -2    2.58    6.78   0
   5  -1   4  204.98    6.08   0
   7  -2   1   55.39    4.79   0
   8  -3   3  214.17    8.26   0
   9  -4  -1    4.20    4.64   0
  10  -5   1   28.07    6.13   0
  11  -7  -2   35.24    6.91   0
  11  -7   3   28.71    6.89   0
   3   0   2  313.69    5.03   0
   4  -1  -2  581.72    6.81   0
   7  -2   2  132.78    6.20   0
   8  -4   6    2.88    5.20   0
   8  -3  -1  105.30    6.07   0
   9  -4   3   34.20    5.88   0
  10  -6   5   19.03    6.65   0
  10  -5   0   63.23    6.72   0
  10  -5   2   66.30    6.99   0
   3   0   3  204.38    4.34   0
   7  -2   0   72.07    4.75   0
   7  -2   3  376.45    9.32   0
   9  -5  -4  121.75    6.80   0
   9  -5   6   13.56    6.58   0
  11  -7  -3    4.72    6.37   0
  11  -7   4    7.90    6.43   0
  12  -8   0    7.46    6.53   0
  12  -8   1    4.78    6.66   0
   3   0   1  576.63    6.33   0
   8  -4  -4   59.19    5.07   0
   9  -4  -2  124.98    6.86   0
   9  -4   4  242.88    9.63   0
  10  -5   3   11.91    6.33   0
  12  -8  -1    2.49    6.30   0
  12  -8   2   24.67    7.16   0
   7  -2  -1  405.41    8.85   0
   8  -3  -2   48.96    4.91   0
  10  -5  -2    3.13    5.08   0
  11  -6   0   18.76    6.75   0
  11  -6   2    4.23    6.14   0
  12  -8  -2    6.62    7.12   0
   2   0   5 2634.50   12.87   0
   5  -1   5    3.67    3.34   0
   6  -2  -3   83.07    4.28   0
  10  -5   4   14.31    6.46   0
  11  -7   5   -3.21    6.64   0
  11  -6  -1   43.19    7.09   0
   3   0   4  167.22    4.17   0
   6  -1   1  152.49    5.65   0
   6  -1   2   44.28    4.13   0
  11  -6   3   13.35    6.60   0
   3  -1  -3 1648.71    8.85   0
   5  -2  -4   50.13    3.07   0
   6  -1   3   72.58    4.71   0
   8  -3   5   42.33    5.61   0
   9  -4  -3  113.65    6.84   0
   9  -4   5   23.36    5.84   0
  11  -6  -2    6.33    6.15   0
  -1   0   1    0.73    0.61   0
   7  -2  -2   61.85    4.74   0
  10  -5  -3    6.86    5.27   0
  12  -7   0   61.23    7.87   0
  12  -7   1   72.92    8.05   0
   3   0   0   15.43    1.65   0
   4   0   2  509.97    7.37   0
   8  -3  -3  242.95    7.67   0
   9  -3   0   60.75    6.13   0
   9  -3   1  336.14   10.37   0
   9  -3   2   15.38    5.58   0
  10  -5   5    4.60    6.38   0
  12  -7   2   19.45    7.10   0
   4   0   3  270.97    5.75   0
   8  -2   1  118.41    6.50   0
  10  -4   0  165.89    8.42   0
  10  -4   2   68.35    7.07   0
  11  -6  -3   27.83    6.76   0
  12  -7   3   -0.85    6.78   0
   3   0   5   82.28    3.57   0
   4   0   1 1242.56   10.87   0
   8  -2   2   50.01    5.14   0
   9  -3  -1   37.63    5.42   0
   9  -3   3  210.53    9.02   0
  10  -4   3  162.31    9.13   0
  11  -5   0    9.43    6.50   0
  11  -5   1   18.73    6.97   0
  12  -7  -2    9.88    6.81   0
   8  -2   3  134.17    7.14   0
  11  -6   5    4.01    6.76   0
  11  -5   2   15.04    6.85   0
   4  -1  -3  659.40    7.06   0
   4   0   4   37.39    3.11   0
   9  -4  -4  149.21    7.24   0
  11  -5  -1    6.96    6.16   0
  11  -5   3   56.49    7.83   0
  12  -7  -3    3.22    6.94   0
   8  -2  -1   41.03    4.90   0
   9  -3  -2   64.30    5.81   0
  10  -4   4    5.82    6.19   0
  12  -6   0    3.12    6.48   0
  12  -6   1   47.25    7.66   0
   4   0   0   55.41    2.86   0
   7  -2  -3   61.28    4.48   0
   7  -1   2  285.98    8.21   0
  11  -5  -2   39.37    6.92   0
  12  -6  -1  112.32    9.10   0
  12  -6   2   30.58    7.33   0
   7  -1   3  133.45    6.42   0
   9  -3   5   67.40    6.81   0
  11  -5   4    9.56    6.78   0
   4   0   5  465.72    7.79   0
   5   0   1   96.84    4.29   0
   5   0   3  413.87    7.86   0
   6  -1  -2   21.16    3.24   0
  10  -4  -3   63.25    6.31   0
  10  -4   5   27.18    7.03   0
  12  -6  -2   15.24    6.83   0
  12  -6   3    7.77    6.96   0
   2   0  -1 6888.76   15.40   0
   3   0  -1  298.43    4.37   0
  10  -3   1   32.59    6.11   0
  11  -5  -3    4.22    6.17   0
   9  -3  -3   13.03    4.66   0
  10  -3   0   57.04    6.74   0
  10  -3   2   90.71    7.48   0
  11  -5   5   -0.14    6.73   0
  11  -4   0   32.98    7.01   0
  12  -6   4   25.49    7.48   0
  13  -7  -1    6.43    7.45   0
   9  -2   1    2.19    4.64   0
   9  -2   2  332.56   10.47   0
  10  -3   3   20.00    6.06   0
  11  -4   2    9.90    6.68   0
  12  -6  -3   16.66    7.03   0
   4   0  -1  558.55    7.04   0
   5   0   0  194.93    5.26   0
   9  -2   0   77.23    6.09   0
   9  -2   3   36.04    5.99   0
  11  -4  -1   17.99    6.37   0
  11  -4   3    5.54    6.84   0
  12  -5   0   71.19    8.11   0
  12  -5   1   29.95    7.16   0
  13  -7  -2    2.03    6.75   0
  -4  -1 -11   14.54    4.23   0
  -3  -1 -14   -2.43    4.04   0
  -1  -3 -14    9.65    4.53   0
   1  -5 -12    1.89    4.15   0
  -2  -2 -14   -1.95    4.62   0
  -1  -4 -10   14.99    4.08   0
  -1  -4  -9  120.65    5.75   0
  -1  -4  -8  129.95    5.06   0
   0  -4 -13   39.59    5.99   0
  -4  -1 -10   50.74    5.01   0
  -4  -1  -7   94.81    4.44   0
  -3  -2 -11    9.49    4.34   0
  -2  -3 -11   16.47    4.55   0
  -2  -3  -7  181.04    5.66   0
   1  -5 -11   41.61    5.04   0
   1  -5  -8  197.20    6.18   0
   2  -5 -13    4.87    4.84   0
   2   2   2  276.99    3.86   0
   3  -5 -14    8.71    5.82   0
  -4  -1  -9    4.33    3.92   0
  -4  -1  -8   29.20    3.91   0
  -3  -2  -7  131.52    5.18   0
  -2  -3 -10   27.18    4.80   0
   0  -4  -6  674.54    9.18   0
   1  -5 -10  113.51    6.22   0
   1  -5  -9  180.31    6.70   0
   1  -4 -14   55.35    6.67   0
   3  -5  -6    3.11    2.50   0
  -3  -2 -10  114.38    6.37   0
  -3  -1 -13    2.08    5.22   0
  -2  -3  -8  114.11    5.49   0
  -1  -3 -13   69.58    7.15   0
  -1  -3  -5 1307.24   11.68   0
  -1  -2  -3  380.16    4.89   0
   0  -4 -12   12.13    5.53   0
   1  -3  -3 1346.37    8.73   0
   2  -5 -12  294.71   10.31   0
   2  -5  -7  135.95    5.31   0
   2  -4 -15   45.39    6.66   0
   4  -5 -14   10.05    6.24   0
  -3  -2  -9   45.61    4.91   0
  -3  -2  -8  332.08    8.28   0
  -2  -2 -13   43.33    6.61   0
   0  -1  -1   11.51    0.62   0
   1  -4  -5  255.30    5.44   0
   3  -5 -13   35.17    6.59   0
   4  -5  -6   60.54    3.68   0
  -4   1  -3   94.33    2.89   0
  -3   0 -14   -2.92    6.48   0
  -1  -3 -12   13.79    5.83   0
   0  -4 -11  171.90    8.06   0
   0  -4  -7   58.72    4.30   0
   0  -3 -14    8.37    5.87   0
   0  -3  -4  757.23    8.12   0
   2  -5 -11   36.60    5.47   0
   3  -4 -15    7.43    6.23   0
   3  -4  -4  867.41    7.98   0
  -4   0  -5  463.33    7.39   0
  -3  -1 -12   61.47    7.20   0
  -2  -2 -12   49.43    6.83   0
  -1  -2 -14    0.22    6.03   0
   1  -3 -15   33.99    6.90   0
   2  -5 -10   39.35    5.32   0
   2  -5  -9   89.93    5.70   0
   2  -4 -14   38.77    6.70   0
   4  -5 -13   99.31    8.02   0
  -2  -1 -14  -11.63    6.08   0
   0  -4 -10   78.88    5.85   0
   0  -4  -9   17.30    4.32   0
   0  -4  -8  113.58    5.78   0
  -3  -1  -5   11.44    2.54   0
  -2  -1  -3   77.64    2.64   0
  -1  -3 -11   59.01    6.14   0
  -1  -3  -6   30.39    3.32   0
   1  -4 -12   79.59    7.16   0
   4  -4 -15    1.19    6.35   0
   4  -4  -4  747.48    7.15   0
  -4   0 -10   79.90    6.44   0
  -3  -1 -11   65.74    6.25   0
  -3   0  -3  208.50    3.86   0
   0  -3 -13   99.90    8.07   0
   3  -5  -8   93.37    5.27   0
   4  -5 -12   56.32    6.60   0
  -3   0 -13   -1.86    6.13   0
  -2  -2 -11  128.96    7.56   0
  -1  -3 -10   37.89    5.34   0
   1  -4  -6  138.59    4.87   0
   1  -3 -14   67.14    7.72   0
   2  -4 -13   16.20    6.40   0
   3  -5 -10   71.34    5.79   0
   3  -5  -9   29.24    4.57   0
   3  -4 -14   16.25    6.57   0
  -2  -1 -13   10.24    5.99   0
  -1  -3  -7  228.65    6.63   0
  -1  -2 -13   71.37    7.36   0
   1  -4 -11  110.52    7.01   0
   4  -5 -11   90.24    6.58   0
  -4   0  -8  223.79    7.22   0
  -4   0  -7    1.38    3.34   0
  -4   2  -2  321.26    3.57   0
  -3  -1 -10   18.06    4.68   0
  -2  -2 -10   -0.19    4.49   0
  -1  -3  -9  224.07    7.71   0
  -3  -1  -6  237.97    6.04   0
  -1  -1  -2  548.73    4.69   0
   0  -3 -12   29.88    5.91   0
   0  -2 -14   12.09    5.84   0
   1  -4 -10  117.81    6.61   0
   1  -4  -7  292.60    7.13   0
   4  -4 -14    6.55    5.97   0
  -3  -1  -9   71.89    5.36   0
  -3  -1  -7   81.52    4.72   0
  -3   0 -12  166.41    8.61   0
  -2  -2  -9   62.46    5.14   0
  -2   0 -14    5.06    5.80   0
  -2   4   2  285.11    3.83   0
   0  -3  -5  181.46    4.79   0
   1  -4  -9  151.27    6.45   0
   1  -4  -8   10.26    3.56   0
   1  -2 -15   13.04    6.21   0
   3  -4 -13   35.99    6.55   0
   3  -3 -15   -2.28    6.04   0
  -3  -1  -8  285.16    7.74   0
  -2  -2  -8   34.57    3.90   0
  -2  -1 -12   80.67    7.13   0
  -1  -2 -12   72.60    6.84   0
  -1  -2  -4  619.46    7.19   0
  -1  -1 -14    0.31    5.43   0
   1  -3 -13   24.11    6.19   0
   2  -3 -14   14.71    5.76   0
  -4   1  -4  746.67    7.76   0
  -1   3   2 2293.35   10.06   0
   0  -3 -11   13.56    4.81   0
   0  -1 -15   20.64    6.31   0
   2  -4 -11   98.52    6.49   0
   3  -4  -5  695.33    7.94   0
   1  -3  -4 1201.24    9.45   0
   1  -2  -2 2876.36    9.68   0
   2  -4  -6  722.13    9.24   0
   4  -4 -13    1.96    5.52   0
   4  -3 -15    6.51    6.10   0
  -3   0 -11   32.14    5.14   0
  -3   1 -13    2.03    5.54   0
  -1  -2 -11   25.78    5.15   0
   0  -3 -10  151.16    6.96   0
   0  -2 -13    3.17    5.61   0
   3  -4 -12    7.88    4.86   0
  -2  -1 -11   17.70    4.75   0
  -2   0 -13  137.62    8.02   0
   0  -3  -6   91.13    3.99   0
   1  -3 -12   15.64    5.03   0
   1  -2 -14   21.84    5.78   0
   2  -4 -10   68.58    5.37   0
   2  -2 -15    2.29    5.52   0
   3  -3 -14   30.72    6.45   0
  -1  -1 -13   13.25    5.52   0
   0  -3  -9   33.20    4.25   0
   0  -2  -3  540.03    5.44   0
   2  -4  -9  371.77    8.68   0
   2  -4  -7   30.62    3.31   0
   2  -3 -13   50.55    6.52   0
   4  -4  -5  260.05    4.84   0
   0  -3  -8    4.97    3.25   0
   0  -3  -7  106.55    4.65   0
   2  -4  -8  313.73    7.46   0
   3  -4 -11   32.77    4.82   0
   4  -4 -12   13.31    4.87   0
  -4   1  -5  387.58    6.26   0
  -3   0 -10   73.92    5.38   0
  -3   1 -12   66.17    6.43   0
  -2   1 -14   75.99    7.24   0
  -1  -2 -10   10.92    3.92   0
  -1  -2  -5  195.42    4.61   0
  -1   0 -14   11.91    5.35   0
   0  -2 -12    4.58    4.69   0
   0  -1 -14   49.00    6.30   0
   1  -3 -11    6.24    4.48   0
   1  -1 -15   12.31    5.60   0
   3  -4 -10   26.03    4.30   0
   3  -2 -15   -1.87    5.23   0
  -4   1  -8   25.54    3.83   0
  -2   0 -12   63.95    6.28   0
  -1  -2  -9  472.79    9.71   0
  -1  -1 -12   27.80    5.28   0
   0   0 -15   32.64    6.29   0
   1  -2 -13   68.23    6.64   0
   2  -3 -12   45.94    5.43   0
   2  -2 -14   15.38    5.73   0
   3  -3 -13    5.43    5.09   0
   4  -4 -11   11.01    4.38   0
  -4   1  -7   99.89    4.63   0
  -4   1  -6  276.81    5.95   0
  -3   0  -9   13.20    3.75   0
  -2  -1  -9  130.21    5.79   0
  -1  -2  -6  243.68    5.63   0
   0   2   2 3518.73   11.83   0
   1  -3 -10  105.87    5.84   0
   1  -3  -5  627.03    7.54   0
  -1  -2  -8   41.24    3.74   0
  -1  -2  -7  226.82    6.02   0
   0  -2 -11  141.94    6.95   0
   2   0   1 5805.85   12.25   0
   3  -4  -8  128.86    5.11   0
   4  -4  -6  166.49    4.53   0
   4  -2 -15    0.40    5.56   0
  -3   0  -8  439.21    8.64   0
  -3   1 -11   51.57    5.27   0
  -2  -1  -8   32.99    3.74   0
  -2   1 -13   17.19    5.45   0
   0  -1 -13   64.11    6.71   0
   2  -1 -15    3.66    5.32   0
   4  -4 -10  240.40    7.48   0
  -3   0  -7   -0.29    2.69   0
  -2  -1  -7  145.76    5.03   0
  -2  -1  -6  290.41    6.03   0
  -1   0 -13    9.83    5.45   0
   1  -3  -9   18.30    3.68   0
   1  -1 -14   13.46    5.25   0
   2  -3 -11   28.70    4.68   0
   2   1   2  429.23    4.39   0
  -2   0 -11    3.28    4.26   0
  -2   2 -14    4.06    5.45   0
  -1  -1 -11   53.95    5.30   0
   1  -3  -8    0.30    2.93   0
   1  -2 -12   99.42    6.46   0
   3  -3 -12   47.93    5.46   0
   3  -2 -14    1.13    5.16   0
   4  -4  -9  345.32    7.98   0
   4  -4  -8   87.61    4.54   0
   4  -4  -7  322.15    6.50   0
   5  -2 -15   -1.24    5.41   0
  -4   2  -3  348.53    4.38   0
  -1   1 -14    5.73    5.43   0
   0  -2 -10    5.55    4.00   0
   0   0 -14   17.63    5.38   0
   1  -3  -7   47.89    3.49   0
   1   0 -15   70.91    7.03   0
   2  -2 -13    3.28    4.97   0
  -1  -1  -3   29.09    1.66   0
   0  -2  -4  506.17    5.98   0
   0   1 -15   16.26    5.76   0
  -3   1 -10   12.91    3.94   0
   0  -1 -12    1.88    4.37   0
   2  -3 -10  245.06    7.65   0
   3  -1 -15    1.78    5.37   0
   4  -3 -12  108.54    6.52   0
   4  -2 -14    0.05    5.08   0
  -2   0 -10  103.66    5.91   0
  -2   1 -12   70.24    6.49   0
  -1  -1 -10    4.82    3.94   0
  -1   0 -12    0.22    4.59   0
   0  -2  -9    1.11    3.33   0
   2  -1 -14   29.63    5.77   0
   3  -3 -11   79.94    5.72   0
   1  -2 -11   49.77    5.04   0
   1  -1 -13   50.59    6.31   0
   2  -3  -9  353.85    8.31   0
   2  -3  -5  262.47    4.97   0
   3  -2 -13  112.44    7.34   0
  -2   2 -13   48.80    6.52   0
  -2   3 -14    4.43    6.00   0
   2  -2 -12   56.99    5.76   0
   2   0 -15   10.52    5.78   0
   4  -1 -15    1.10    5.21   0
   5  -2 -14   -1.20    5.35   0
  -3   1  -9   59.95    4.73   0
  -3   1  -3   33.79    1.91   0
  -3   2 -11    7.18    4.51   0
  -1  -1  -9  141.59    6.10   0
  -1   1 -13   11.39    5.64   0
   0  -2  -8   55.91    4.05   0
   0  -2  -5  702.93    8.07   0
   0   0 -13   95.88    7.31   0
   1   0 -14   47.27    6.31   0
   4  -3 -11   55.93    5.54   0
  -2   0  -9   19.72    4.00   0
  -2   0  -3    2.11    1.24   0
  -1   2 -14   -0.13    5.55   0
   0  -2  -7  541.85    8.84   0
   0  -1 -11   53.14    5.61   0
   1  -2  -3  384.75    4.44   0
   1   1 -15   19.09    6.23   0
   2  -3  -8  149.28    5.45   0
   2  -3  -6  238.22    5.46   0
   3  -3 -10  220.93    7.48   0
   5  -1 -15    0.79    6.29   0
  -2   1 -11   21.57    4.86   0
   0   1 -14   56.32    6.67   0
   0   2 -15    0.01    5.47   0
   1  -2 -10   99.90    5.96   0
   2  -3  -7  439.46    7.91   0
   3  -1 -14   32.82    6.36   0
   4  -2 -13   23.23    5.79   0
  -3   1  -8  259.13    7.20   0
  -1  -1  -4   28.33    2.15   0
  -1   0 -11    6.04    4.56   0
   1  -1 -12    0.45    4.76   0
   2  -1 -13   80.98    7.19   0
   2  -2 -11    0.23    4.41   0
   3  -3  -9   50.87    4.56   0
   4  -3 -10   51.86    5.21   0
   5  -2 -13    4.02    5.41   0
  -3   2 -10  107.16    6.60   0
  -3   2  -1   18.37    0.88   0
  -2   2 -12   41.63    6.18   0
   4  -1 -14   18.84    6.32   0
  -3   1  -7   79.30    4.51   0
  -3   1  -4  215.63    4.48   0
  -2   3 -13   18.77    6.61   0
  -1  -1  -7  122.86    4.93   0
  -1  -1  -5  135.33    4.22   0
  -1   1 -12   28.39    5.94   0
   0  -1  -2  395.71    3.75   0
   0   0 -12   47.52    6.08   0
   1   1   2  606.62    5.24   0
   2   0 -14   92.93    7.78   0
   3  -3  -8   48.81    4.22   0
   3  -3  -5  605.20    7.46   0
   4  -3  -4   47.61    2.47   0
  -2   0  -7    7.53    3.20   0
  -2   0  -4  118.05    3.51   0
  -1  -1  -6  108.00    4.27   0
   1   0 -13    4.53    5.93   0
   2   1 -15    7.00    6.23   0
   4  -2 -12  141.59    7.87   0
   4   0 -15    6.93    6.31   0
   5  -3 -10  174.11    7.28   0
  -3   1  -5   12.84    2.61   0
  -2   1 -10  189.15    7.78   0
  -1   2 -13   66.58    7.47   0
  -1   3 -14    8.77    6.98   0
   0   1 -13   75.05    7.67   0
   1   1 -14   15.75    6.24   0
   1   2 -15    8.30    6.92   0
   2  -2 -10  275.86    8.81   0
   3  -3  -7   61.73    4.07   0
   3  -3  -6  134.60    4.55   0
   3  -1 -13   15.57    6.42   0
   4  -3  -9   58.47    4.94   0
   5  -1 -14    2.98    6.63   0
  -2   0  -6  318.70    6.84   0
  -2   0  -5 2658.65   16.64   0
  -2   3   2  444.66    4.53   0
   0   2 -14    7.15    6.14   0
   1  -2  -4  281.22    4.89   0
   1  -1 -11  212.52    8.68   0
   2  -1 -12   29.60    5.85   0
   3  -2 -11    3.05    4.76   0
   0  -1  -9  539.06   11.18   0
   3   0 -14   23.98    7.31   0
   4  -3  -8    0.33    3.66   0
   5  -2 -12   59.22    6.64   0
   5   0 -15    2.08    6.65   0
  -2   2 -11  131.70    8.18   0
   0   0 -11   28.35    5.74   0
   1  -2  -7  399.83    8.33   0
   3   1 -15    9.85    7.33   0
   4  -3  -5  510.69    7.22   0
  -1   0  -9    0.10    4.17   0
  -1   1 -11   67.10    6.83   0
   1  -2  -5  234.56    5.41   0
   4  -3  -7  313.72    7.45   0
   4  -1 -13  168.98    9.58   0
  -2   1  -9  153.38    7.10   0
  -2   3 -12   17.01    6.45   0
  -2   4 -13    3.13    7.26   0
   1   0 -12   70.97    7.24   0
   2   0 -13  120.90    8.71   0
   4  -3  -6   39.21    3.54   0
   4  -2 -11   82.58    6.72   0
   0  -1  -8  501.14   10.43   0
   1  -1 -10   20.96    5.23   0
   2   1 -14   44.38    7.54   0
   2   2 -15    3.74    6.74   0
   3  -2 -10   12.66    4.82   0
   4   0 -14   17.87    7.32   0
   5  -1 -13   85.97    8.70   0
  -3   3 -10  113.95    7.44   0
  -1   2 -12   80.14    8.12   0
  -1   2   2 3883.46   13.45   0
  -1   4 -14   -2.33    7.36   0
   0   1 -12    1.79    5.81   0
   1   1 -13   58.82    8.19   0
   1   3 -15   11.60    7.53   0
   2  -1 -11   11.25    5.60   0
   4   1 -15   -1.32    6.95   0
   5  -2 -11   80.92    7.25   0
  -1   3 -13   63.70    8.34   0
   0   2 -13   -1.11    6.86   0
   0   3 -14    5.26    6.89   0
   1   2 -14   14.48    7.10   0
   2  -2  -8   47.48    4.84   0
  -2   1  -8   42.96    5.00   0
  -1   0  -8  188.09    7.38   0
   0   0 -10  337.84   10.64   0
   2  -2  -3 3292.30   13.83   0
   3   0 -13   44.71    7.90   0
  -2   2 -10    1.48    5.37   0
  -1   1 -10    1.29    5.29   0
   0  -1  -3  869.57    7.60   0
   3  -2  -9  250.41    8.62   0
   4  -2 -10   28.56    5.70   0
   4  -1 -12  104.57    8.26   0
   5   1 -15    7.23    7.93   0
   1   0 -11    4.89    6.10   0
   3   1 -14   42.13    8.14   0
   3   2 -15    7.69    7.63   0
  -2   3 -11   27.45    6.57   0
   1   0   1    0.60    0.83   0
  -3   3  -9   67.59    6.60   0
  -2   4 -12   12.56    7.60   0
  -1   0  -7  200.35    7.06   0
  -1   5 -14   -1.24    7.91   0
   0   1 -11   64.68    7.63   0
   2   1 -13   96.99    9.53   0
   2   3 -15   11.36    7.98   0
   4   0 -13    1.59    7.01   0
   5  -2 -10    2.28    5.41   0
  -2   1  -7  186.60    6.97   0
  -1   0  -2    8.56    1.33   0
  -1   2 -11   28.50    6.68   0
   0  -1  -4 1368.59   11.46   0
   1   1 -12    1.86    6.45   0
   2   2 -14   13.20    7.68   0
  -1   3 -12   13.93    7.45   0
  -1   4 -13   65.22    9.39   0
   0   0  -9    9.15    5.08   0
   0   4 -14    1.12    7.60   0
   1   3 -14   74.72    9.39   0
   4  -2  -9  124.74    7.18   0
   4   1 -14   24.89    8.41   0
   4   2 -15    8.47    8.04   0
  -2   2  -9   65.00    6.58   0
   0   2 -12    3.87    6.71   0
   0   3 -13   87.19    9.69   0
   1   2 -13   83.27    9.51   0
   4  -1 -11   37.01    7.18   0
  -1   0  -6   69.85    4.61   0
   1   0 -10   11.98    5.86   0
  -3   2  -2  143.47    2.99   0
   2   0 -11   39.15    7.21   0
   3  -1 -10  175.26    8.83   0
   3   3 -15    0.71    8.11   0
   5  -2  -9  137.52    7.50   0
   5   1 -14   38.60    8.93   0
   5   2 -15    6.91    8.27   0
  -3   2  -5  119.03    5.05   0
  -3   3  -8   18.10    5.30   0
  -2   3 -10   23.86    6.26   0
  -1   6 -14   -6.19    8.47   0
   3   2 -14   -2.84    7.55   0
  -1   0  -5   14.56    2.95   0
  -1   0  -3    4.38    1.78   0
   0   0  -8  248.01    8.67   0
   4   0 -12    3.47    7.53   0
   6   1 -14   -0.80    8.12   0
  -2   1  -2  427.07    4.70   0
  -2   4 -11  385.85   13.21   0
  -1   0  -4 1846.72   13.83   0
  -1   2 -10   10.24    6.17   0
   0   1   2  556.16    5.70   0
   0   5 -14   -2.36    8.02   0
   2   1 -12   29.09    7.47   0
   2   3 -14    6.16    7.95   0
  -3   2  -4   47.52    3.30   0
  -3   2  -3  745.32    7.79   0
  -2   2  -8   28.88    5.40   0
  -1   1  -8  127.59    7.09   0
  -1   5 -13    6.17    8.32   0
   1   4 -14   39.80    9.06   0
   2   2 -13    1.32    8.04   0
   3  -2  -3  188.08    3.78   0
   4   3 -15   12.34    8.71   0
  -1   3 -11   52.87    7.62   0
  -1   4 -12   56.37    9.23   0
   0   2 -11  168.03    9.99   0
   0   4 -13   51.27    9.25   0
   1   2 -12  121.44    9.62   0
   1   3 -13   20.30    8.68   0
   4   2 -14    7.94    8.28   0
  -2   1  -4 1013.02   10.46   0
  -2   1  -3   72.38    2.97   0
   5   0 -12    1.43    6.91   0
  -3   3  -7  150.15    7.08   0
   3  -2  -4  184.52    4.60   0
   5   1 -13   81.69   10.23   0
  -2   3  -9   41.85    6.57   0
   0   0  -7  791.01   12.79   0
   3   1 -12   46.68    8.00   0
   3   3 -14   30.56    8.75   0
   5  -1 -10  141.11    8.62   0
   5   2 -14    3.74    8.34   0
   0   1  -9  540.09   12.96   0
   0   6 -14   -1.91    8.35   0
   3   2 -13  115.83   10.59   0
  -2   3   3  429.97    6.04   0
  -2   4 -10  105.44    8.35   0
  -2   5 -11   10.78    7.33   0
  -1   1  -7  119.80    6.22   0
  -1   2  -9  492.67   12.52   0
  -1   6 -13    3.46    8.56   0
   1  -1  -5  271.52    6.50   0
   1   5 -14   14.36    8.98   0
   2   1 -11   11.68    6.76   0
   2   4 -14   25.16    8.67   0
   4  -2  -6   39.35    4.12   0
   4   0 -11   18.08    6.77   0
   5  -2  -7  201.33    7.01   0
   6   1 -13  109.02   10.49   0
   6   2 -14   25.65    9.51   0
  -3   4   3   31.26    2.74   0
   1   1 -10   18.03    6.12   0
   4  -1  -9  178.09    8.45   0
  -1   5 -12    8.68    7.75   0
   0   5 -13    6.79    8.08   0
   1   0  -8   -1.50    4.51   0
   2   2 -12   61.49    8.35   0
   2   3 -13   49.27    9.34   0
   4   1 -12   86.84    9.01   0
   4   3 -14    8.58    7.95   0
  -3   3  -6   81.10    5.13   0
  -1   3 -10   34.28    6.68   0
  -1   4 -11   55.41    7.68   0
   0   2 -10    7.08    6.04   0
   1   2 -11   45.62    7.54   0
   1   4 -13   79.79    9.84   0
   3  -1  -8   22.73    4.81   0
   3   0 -10   28.60    6.19   0
   4   2 -13   18.73    8.34   0
   5   0 -11   77.58    7.94   0
  -1   2   3  420.38    5.85   0
   0   3 -11   12.47    6.65   0
   0   4 -12    6.76    7.51   0
   1  -1  -3  178.14    3.73   0
   1   3 -12   13.55    7.16   0
   2   0  -9  258.23    9.22   0
   5  -2  -6    1.18    3.42   0
  -1   1   1  211.95    2.57   0
   0   7 -14   -1.84    8.01   0
   3   4 -14   16.45    8.23   0
   5  -1  -9   16.62    5.52   0
   5   3 -14   -1.70    8.55   0
  -1   7 -13   -5.38    7.96   0
   0   1  -8  390.93   10.30   0
   1   6 -14    6.68    8.66   0
   3   1 -11  153.41    9.39   0
   5   2 -13    4.72    7.62   0
  -2   2  -6  408.22    8.65   0
  -1   2  -8   39.54    5.36   0
   2   5 -14    3.39    7.83   0
   3   3 -13    7.44    8.34   0
   4   0 -10   45.58    6.47   0
   0   6 -13    3.88    8.13   0
   1   1  -9   75.29    6.50   0
   3  -1   1  780.62    5.47   0
   6   1 -12   67.06    8.32   0
   6   2 -13   27.23    8.69   0
   6   3 -14   98.39   10.45   0
  -2   4  -9  177.42    8.46   0
  -2   5 -10   38.00    6.77   0
  -1   6 -12   53.47    9.03   0
   2   4 -13   14.48    8.15   0
   3  -1  -7   18.88    4.01   0
   4   4 -14    8.48    8.39   0
   1   5 -13    0.68    7.56   0
   2   2 -11    0.24    6.21   0
   2   3 -12   47.62    7.82   0
   3   0  -9   12.86    5.12   0
  -1   3  -9  153.85    7.91   0
  -1   5 -11   40.41    7.15   0
   0   2  -9    5.32    4.92   0
   0   5 -12   14.67    7.49   0
   2   0  -8   11.37    4.52   0
  -1   4 -10   15.80    6.11   0
   1   3 -11    5.70    6.37   0
   1   4 -12   55.25    8.27   0
   1   7 -14   -0.29    7.64   0
   3   5 -14   11.82    7.78   0
   5  -1  -8   12.71    4.48   0
   0   4 -11  113.84    8.48   0
   5   4 -14   13.36    7.77   0
   0   7 -13    0.78    7.47   0
  -1   7 -12    5.95    7.32   0
   3   4 -13   20.63    7.82   0
   5   3 -13    1.54    7.36   0
   6   4 -14    3.83    8.19   0
   1   0  -6    2.22    3.11   0
   1   0   2    9.73    1.51   0
   2   5 -13    6.00    7.44   0
   3   2 -11    1.45    5.86   0
   3   3 -12   36.42    7.43   0
   4   5 -14    2.36    7.43   0
   6   1 -11    8.48    5.95   0
  -3   3  -4   85.09    3.66   0
  -2   6 -10    6.58    6.02   0
   6   2 -12   57.81    8.31   0
   6   3 -13    8.43    7.60   0
  -3   4  -6  144.38    5.93   0
  -2   5  -9   45.23    6.38   0
   0   6 -12   10.20    7.53   0
   2   4 -12   26.65    7.42   0
   2   7 -14    6.36    7.81   0
   3   0  -8   12.64    4.40   0
   3   6 -14    3.34    7.66   0
  -1   6 -11   13.59    6.58   0
   1   5 -12    1.01    7.02   0
   2   0  -7    5.71    3.61   0
   4   4 -13    0.87    7.29   0
   5   0  -9    2.08    4.65   0
   5   5 -14   22.50    8.22   0
   0   8 -13   -0.89    8.00   0
   1   2  -9    7.03    4.91   0
   2   3 -11   20.84    6.29   0
  -1   4  -9   68.38    6.40   0
  -1   5 -10   19.37    6.07   0
   0   5 -11   17.27    6.59   0
   1   4 -11   62.09    7.59   0
   6   5 -14    8.45    8.58   0
   0   3  -9   21.62    5.44   0
   0   4 -10   41.07    6.70   0
   1   3 -10   68.09    7.26   0
   1   7 -13    3.06    7.82   0
   2   6 -13   -2.33    7.33   0
   4   6 -14    8.87    8.08   0
   5   4 -13   13.11    7.89   0
  -2   3  -6   56.90    4.52   0
   3   7 -14    2.92    8.41   0
   7   5 -14    4.75    8.41   0
  -3   3  -3   81.07    3.43   0
   0   0  -2   16.20    1.47   0
   0   7 -12   -0.01    7.92   0
   0   9 -13   -0.97    8.60   0
   3   4 -12    2.83    7.47   0
   5   3 -12    5.34    7.82   0
   6   4 -13    6.19    8.49   0
  -1   7 -11   16.38    7.88   0
   3   2 -10    7.18    6.12   0
   5   6 -14   11.99    8.96   0
   1   6 -12   13.88    8.69   0
   4   5 -13   57.77   10.09   0
  -2   6  -9    9.45    6.78   0
   1   8 -13   -0.22    9.20   0
   6   2 -11    4.20    7.41   0
  -3   4  -5   31.04    4.42   0
   0   6 -11   16.16    8.28   0
   2   7 -13    8.05    9.44   0
   3   6 -13   12.95    9.43   0
   5   0  -8    1.84    4.93   0
   6   6 -14    1.02    9.80   0
  -1   6 -10   73.18    9.14   0
   2   3 -10  168.41   10.83   0
   4   4 -12    6.99    9.51   0
   5   5 -13    9.85   10.90   0
   0   8 -12    0.36   10.26   0
   4   2 -10   18.26    8.61   0
  -1   5  -9   20.13    7.92   0
  -1   8 -11    8.26   10.99   0
   0   5 -10    1.62    8.00   0
   1   4 -10   76.74   10.35   0
   6   5 -13   32.05   13.81   0
   0   3  -8    3.15    6.53   0
   0   4  -9   11.88    8.27   0
   1   3  -9   16.24    7.42   0
   1   7 -12   23.32   12.35   0
   1   9 -13   -3.03   11.76   0
   3   5 -12   55.34   12.72   0
   4   6 -13    7.91   12.50   0
   5   1  -9   21.60    8.45   0
   2   6 -12    0.09   12.53   0
   2   8 -13   -1.72   14.57   0
   3   1  -8   12.08    7.36   0
   7   5 -13    6.12   13.14   0
  -3   3  -2   84.63    4.61   0
   3   4 -11   34.66   12.12   0
   3   7 -13    5.18   13.52   0
   5   2 -10   -4.98   10.16   0
   5   3 -11   -3.45   11.02   0
   0   7 -11   -3.04   12.79   0
   0   9 -12  -13.26   15.39   0
   6   1  -9   20.33   10.38   0
  -1   7 -10    0.29   12.75   0
   1   6 -11    5.97   15.38   0
   1  10 -13   -7.62   17.40   0
   3   3 -10  223.25   16.53   0
   5  -1  -5   20.82    6.11   0
   5   6 -13   18.88   16.43   0
   6   3 -11   63.56   14.85   0
   7   4 -12   48.38   16.73   0
  -2   6  -8   81.97   14.16   0
   1   8 -12   -0.15   18.92   0
   2   9 -13    1.73   19.38   0
   3   6 -12   98.10   21.22   0
   4   7 -13    7.63   19.71   0
   6   6 -13    9.39   20.07   0
  -3   4  -4   38.92    8.49   0
  -1   1   3  232.24    7.97   0
  -1   6  -9  273.39   22.51   0
   0   6 -10   48.83   17.04   0
   0  10 -12    0.70   22.37   0
   2   7 -12    6.68   22.39   0
   3   8 -13   -1.01   20.66   0
   4   4 -11   25.23   18.22   0
   7   6 -13   -1.37   21.70   0
  -2   2  -2  276.35    8.10   0
  -1   3  -6   22.97   10.20   0
   1   2  -7  369.27   18.08   0
   1   5 -10  114.26   20.25   0
   2   3  -9  371.02   22.25   0
   4  -1  -4  235.66   10.37   0
   4   3 -10   54.90   19.94   0
   5   7 -13   20.80   25.11   0
  -1   4  -7   33.55   16.23   0
  -1   5  -8  324.92   23.41   0
  -1   8 -10   24.90   26.65   0
   0   5  -9   40.74   19.14   0
   1   3  -8    3.36   15.88   0
   1   4  -9  135.75   21.01   0
   2  10 -13   -9.71   28.53   0
   5   4 -11   -0.88   26.96   0
   6   5 -12   37.73   28.59   0
   0   4  -8  122.61   20.51   0
   1   7 -11  111.77   29.59   0
   1   9 -12   -1.16   30.07   0
   3   1  -7   25.50   16.12   0
   3   9 -13   -3.10   39.24   0
   4   0  -6   31.32   14.23   0
   4   6 -12   44.79   30.50   0
   4   8 -13   -3.05   29.74   0
   7   5 -12   26.32   33.23   0
   1   0  -3    2.74    5.30   0
   2   6 -11   42.11   24.65   0
   2   8 -12   39.24   33.00   0
   3   7 -12  -10.64   32.68   0
   6   7 -13   16.98   32.57   0
   6   1  -8   43.96   25.74   0
   7   7 -13   18.68   37.43   0
   0   7 -10    9.86   31.39   0
   0   9 -11   47.95   38.76   0
   7   4 -11   17.76   39.58   0
   3   3  -9   47.59   26.67   0
   1   4   1 1016.85    8.32   0
   7   3   2  120.01    7.39   0
  10   5   6  114.17   10.89   0
  10   6   7   26.04    9.45   0
   2   8   3  348.56    8.20   0
   4   0   0   56.56    3.22   0
   7   0   1    1.53    4.02   0
   7   9   6   69.61    9.68   0
   8   4   3  247.25   10.47   0
   8   7   5   40.42    8.14   0
   8   8   6   83.27   10.42   0
   9   2   3   35.69    6.90   0
  10   2   4   15.02    7.76   0
  11   3   6    0.98    9.04   0
   3   4   1  371.87    7.18   0
   6   9   5   73.08    8.34   0
   7  10   7   -0.61    8.34   0
   8   9   7   13.16    8.73   0
  10   4   5   25.28    9.00   0
   3   8   3  244.56    7.83   0
   4   6   2  124.81    5.92   0
   4   9   4    7.62    5.07   0
   5  -1   0  170.93    4.91   0
   6   2   1   68.88    5.11   0
   6  10   6   40.24    8.19   0
   7   7   4   19.49    6.72   0
   8   2   2   46.71    6.06   0
   9   6   5    3.21    7.89   0
   9   7   6    5.28    7.63   0
   9   8   7   -0.34    7.90   0
   2   1   0 2909.45   12.18   0
   6   8   4    2.38    6.04   0
   8  10   8   -4.02    8.53   0
  11   2   5   75.14    9.99   0
   3   1   0  449.85    6.01   0
   9   0   2   68.67    6.99   0
   9   3   3  208.56   10.06   0
  10   3   4   63.76    8.79   0
  11   4   6   14.61    8.78   0
   5  10   5   52.71    7.25   0
   6   5   2   45.79    5.57   0
   7   1   1  154.80    6.73   0
   7   4   2    9.72    5.18   0
   9   5   4    3.47    6.65   0
  10   6   6   23.38    8.30   0
   4   8   3   25.51    4.90   0
   5   9   4   11.63    5.79   0
   6   7   3   69.34    6.55   0
   8   5   3   36.33    6.82   0
  10   5   5    8.84    7.88   0
   5   0   0  186.22    5.21   0
   5   6   2   12.26    4.47   0
   6  -2   0  261.16    6.20   0
   8  -1   1   24.71    4.72   0
   8   3   2  182.97    8.58   0
   8   8   5    1.61    7.30   0
   8   9   6    2.45    7.59   0
  11   3   5    3.26    7.77   0
  -3   0   1  310.23    4.65   0
  -1  -5   0  831.81    7.89   0
   4   1   0  361.47    6.32   0
   6   3   1  193.20    7.08   0
   7   9   5   57.36    7.90   0
   7  10   6    1.01    7.83   0
   8  10   7    7.01    8.64   0
   9   1   2   17.48    5.69   0
   9   7   5   10.43    7.91   0
   9   8   6   46.75    8.56   0
   7   8   4   67.51    7.65   0
   8   7   4   13.42    6.56   0
   9   4   3   36.71    7.05   0
   9   9   7    1.58    7.82   0
  10   4   4    8.99    7.25   0
  11   5   6   -0.81    7.71   0
  -1  -4   0   -0.12    1.62   0
  -1  -3   0 4047.29   14.63   0
   1   1   0   41.64    1.17   0
   2   7   2   21.37    3.24   0
   3   7   2  105.11    5.14   0
   5   8   3  146.07    7.53   0
   6  10   5   13.80    6.28   0
   7  11   7    0.38    7.62   0
   8   0   1  262.78    8.43   0
   9   6   4  105.09    9.30   0
  10   2   3   39.05    7.16   0
  10   7   6   -1.99    7.34   0
  -4   2   2  670.82    6.69   0
   6   9   4    7.61    5.73   0
   7   5   2  160.29    7.96   0
   9   2   2  293.36   10.64   0
  10   6   5   29.23    7.89   0
  11   4   5    9.49    7.99   0
   1   7   2  569.48    7.72   0
   3   5   1   63.82    3.80   0
   6   6   2   13.58    4.88   0
   8   6   3  148.84    8.99   0
   4   7   2  139.05    6.18   0
   4  10   4  186.52    8.20   0
   5   1   0  163.87    5.17   0
   8   1   1   25.75    4.86   0
   8   4   2  188.94    8.71   0
  10   3   3   14.78    7.13   0
  10   5   4   13.25    7.59   0
   3   2   0  325.54    5.45   0
   3   9   3  386.66    9.26   0
   4   5   1  103.54    4.94   0
   6   0   0  423.62    8.10   0
   6   8   3  142.94    8.13   0
   8   9   5   38.18    8.02   0
   8  10   6    3.80    7.59   0
   9   5   3  211.98   10.28   0
   9   8   5    9.57    7.59   0
   9   9   6   58.72    8.85   0
  11   3   4   90.69    9.57   0
   6   4   1  118.60    6.12   0
   7   3   1  206.63    7.80   0
   8   8   4   -2.72    6.76   0
  11   5   5    4.32    7.35   0
   4   9   3  116.23    6.67   0
   5   7   2  130.59    6.71   0
   5  10   4   42.40    6.36   0
   7  -2   0   66.88    4.53   0
   7  10   5  117.99    9.38   0
   7  11   6    4.64    7.78   0
   8  11   7   -0.20    7.71   0
   9   3   2   13.69    5.86   0
   9   7   4  122.65    9.71   0
  10   7   5   64.74    8.78   0
  10   8   6   77.56    9.67   0
  12   3   5   -0.18    8.19   0
   2   2   0   46.45    2.12   0
   5   5   1  324.98    8.27   0
   7   9   4   38.50    6.94   0
   8   2   1  102.63    6.50   0
  10   1   2   40.79    6.84   0
   1   5   1  320.59    4.95   0
   7  -1   0  117.02    5.51   0
   7   6   2  192.74    8.64   0
   8   5   2   13.26    5.77   0
  10   4   3  155.23    9.88   0
  10   6   4   42.76    8.34   0
  11   4   4   23.00    7.85   0
   0  -6   0  787.12    7.16   0
   5   2   0  793.76   10.58   0
   5   9   3   42.68    5.72   0
   6   1   0  150.98    5.55   0
   6  11   5   11.67    6.52   0
   8   7   3   51.65    7.18   0
   9   0   1   11.41    5.06   0
  11   2   3    5.06    6.95   0
  11   6   5    4.02    7.50   0
   6   7   2    9.02    4.91   0
   6  10   4  130.05    8.43   0
   7   4   1   82.34    6.11   0
   7   8   3   13.80    5.97   0
   9   4   2    4.54    5.77   0
   9   6   3   22.29    6.85   0
  10   2   2   36.30    7.00   0
  12   4   5   52.29    8.89   0
   0   7   2  234.20    4.50   0
   7   0   0    8.87    3.83   0
   8  10   5    0.94    7.22   0
   9   9   5   32.37    8.13   0
   9  10   6    0.72    7.33   0
  -4   1   2  598.70    6.80   0
   3   8   2  149.24    5.96   0
   8   9   4   13.21    7.13   0
   8  11   6   -2.02    7.54   0
   9   1   1   72.11    6.45   0
   9   8   4   15.23    7.63   0
  10   5   3    9.60    7.21   0
  10   8   5    4.02    7.34   0
  11   3   3    2.52    7.52   0
  11   5   4   21.86    7.98   0
   4   8   2  111.40    5.98   0
   6   9   3   25.19    6.00   0
  10   7   4   38.16    7.95   0
  12   3   4   12.45    8.61   0
   2   8   2   74.37    4.29   0
   3   3   0 1261.53   10.93   0
   3   6   1 1141.00   12.44   0
   4   3   0  194.49    5.30   0
   4   6   1  216.49    6.64   0
   6   2   0  252.27    6.95   0
   7  10   4   86.99    8.59   0
   7  11   5   10.27    7.46   0
   8   6   2   10.66    5.94   0
  10   3   2   76.95    7.81   0
  11   7   5   57.25    9.17   0
   5   6   1   69.16    5.18   0
   5   8   2  274.87    8.90   0
   7   1   0  119.80    5.84   0
   7   7   2  131.22    7.86   0
   8   8   3   10.93    6.38   0
   9   2   1    2.80    5.17   0
   9   5   2   22.09    6.56   0
   9   7   3   20.94    7.03   0
   7   5   1  159.17    7.63   0
   8  -1   0  322.41    8.63   0
   8   4   1   24.56    5.45   0
  11   4   3    9.16    7.48   0
  11   6   4   53.53    8.58   0
   4  10   3   46.59    5.67   0
   7   9   3   32.42    6.71   0
  10   6   3   15.02    7.56   0
   6   6   1  420.42   10.51   0
   8   0   0    1.14    4.29   0
   9   9   4   26.55    7.97   0
   9  11   6   -7.30    7.96   0
  10   4   2   64.78    7.73   0
  10   9   5   34.46    8.57   0
   1   8   2  226.33    5.59   0
   6   3   0   72.89    4.97   0
   6  11   4   26.55    6.64   0
   7   2   0   63.21    5.14   0
   8  10   4   22.12    7.55   0
   8  11   5    0.44    7.35   0
   9   3   1  312.37   10.69   0
  11   2   2   34.19    7.78   0
   8   7   2    6.09    6.05   0
   9   6   2  270.95   11.18   0
  10   1   1  115.86    7.91   0
  11   5   3   53.59    8.89   0
  12   5   4    7.49    8.35   0
   6  10   3   87.23    7.40   0
   8   1   0  345.84    9.41   0
   9   8   3  116.74    9.93   0
  11   7   4    6.66    7.61   0
  12   3   3    0.61    8.05   0
   4   4   0  312.21    6.87   0
   5   4   0 1118.99   13.68   0
   7   6   1   44.86    6.00   0
   7   8   2   15.92    6.05   0
   7  11   4   47.85    8.32   0
   8   5   1  118.16    7.37   0
   8   9   3   86.61    8.37   0
  10   5   2   65.44    8.22   0
  11   3   2   13.15    7.23   0
  -2   1   1  881.53    5.70   0
   0   5   1 1260.20    7.69   0
   4   7   1  230.39    7.22   0
   4   9   2    4.98    4.28   0
   5   7   1   34.07    4.81   0
   7   3   0   61.17    5.48   0
   9   4   1   18.02    6.09   0
   1   6   1  609.48    7.23   0
   3   4   0  217.03    5.20   0
   3   7   1  169.06    5.76   0
   3   9   2  215.72    7.07   0
   5   9   2   -0.73    4.64   0
   6   4   0  164.76    6.70   0
   8   2   0  149.88    7.26   0
   9  11   5   -2.91    7.28   0
  10  10   5    9.78    8.10   0
  11   6   3   19.73    8.01   0
   7  10   3   72.04    7.92   0
   9   7   2  141.47    9.55   0
   9  10   4   15.02    8.03   0
  10   9   4   49.10    8.76   0
  12   4   3    4.48    7.87   0
   6   7   1   39.23    5.24   0
   6   9   2   44.04    6.34   0
   8   8   2   19.26    6.78   0
   8  12   5    2.18    7.61   0
   9   0   0    6.68    4.87   0
  10   3   1   24.06    6.56   0
  11   4   2    6.29    7.37   0
  11   8   4   21.32    8.39   0
   2   9   2  131.25    5.64   0
   8   6   1  282.15   10.61   0
   8  11   4   10.16    7.78   0
   9   9   3    5.56    7.99   0
  10   6   2   50.85    8.35   0
  10   8   3   38.81    8.37   0
   5  -2  -1  846.44    8.64   0
   5  11   3   84.54    7.36   0
   7   4   0  223.82    8.30   0
   8   3   0  100.62    6.82   0
  12   5   3    7.35    7.70   0
   4   5   0   21.46    3.50   0
   5  -3  -1   83.33    3.22   0
   5  -1  -1  825.87    9.17   0
   5   5   0  203.15    6.90   0
   7   7   1  277.85    9.87   0
   7   9   2   32.73    6.62   0
   8  10   3   50.30    8.22   0
  10   4   1   49.76    7.90   0
  11   5   2    8.74    7.76   0
  11   7   3   21.30    7.98   0
   2   4   0 1067.24    9.51   0
   4  -2  -1  701.72    6.64   0
   6  -2  -1  747.89    9.45   0
   6   5   0   94.26    6.01   0
   6  11   3   84.87    7.83   0
   7  12   4    2.70    7.70   0
   9   2   0   63.36    6.75   0
  10  10   4    1.28    8.32   0
  12   3   2   11.88    8.44   0
   5   0  -1    6.37    2.82   0
   6  -1  -1  114.38    4.66   0
   9   8   2   -0.89    7.13   0
   9  11   4   -2.53    8.04   0
   9  12   5   -2.47    8.04   0
  11   2   1   52.70    7.82   0
   4   8   1  136.06    6.39   0
   5   8   1  140.23    7.08   0
   5  10   2  113.86    7.58   0
   6   0  -1  272.40    6.80   0
   7  11   3    4.75    6.61   0
   8   4   0  114.29    7.47   0
   8   7   1    1.04    6.00   0
   8   9   2   11.25    6.93   0
   9   6   1  161.23    9.52   0
  12   6   3    5.85    7.95   0
   4   0  -1  498.23    6.76   0
   4  10   2   76.02    6.23   0
   7   5   0   24.04    5.31   0
   9   3   0   57.56    6.87   0
   9  10   3   46.99    8.76   0
  10   5   1   29.92    7.23   0
  10   9   3   18.71    7.91   0
  11   3   1   15.57    7.24   0
  11   6   2    5.18    7.74   0
  -2  -3   1  639.33    7.16   0
   5   1  -1  824.03   10.34   0
   6  10   2   33.30    6.41   0
   7  -1  -1  438.02    8.87   0
   8  12   4   13.95    8.63   0
  11   8   3   20.23    8.26   0
   6   1  -1  109.85    5.11   0
   7   0  -1  142.35    6.08   0
   7   8   1   36.85    6.69   0
  10   1   0  194.35    9.28   0
  -2  -2   1  293.91    4.71   0
   5   6   0  103.87    5.88   0
   6   6   0  158.78    7.43   0
   7  10   2  123.46    8.95   0
   8   5   0   45.14    6.26   0
   8  11   3  129.60   10.22   0
  10   8   2   77.70    9.73   0
  11   4   1   44.36    8.30   0
  12   7   3   -1.19    7.92   0
  -2  -1   1  818.35    6.95   0
   4   1  -1  140.83    4.27   0
   4   6   0  163.71    6.12   0
   9   4   0  215.10    9.82   0
   9   7   1   15.80    6.76   0
   9   9   2  143.14   10.66   0
  10   2   0   25.89    6.54   0
  10   6   1   68.32    8.58   0
  10  11   4    9.19    8.43   0
  12   5   2    7.38    8.21   0
   1   7   1   91.52    3.78   0
   5   2  -1  880.91   11.31   0
   6   2  -1  791.22   11.87   0
   7   6   0  267.74    9.62   0
   8   8   1  173.70    9.83   0
   9  12   4    0.55    8.01   0
  10  10   3   62.59    9.30   0
  11   7   2   35.19    8.41   0
   8   0  -1  156.74    7.10   0
   8  10   2   46.55    8.31   0
  10   3   0   56.79    7.19   0
  11   9   3   26.09    8.71   0
   2   5   0  188.52    4.85   0
   2   8   1   19.56    3.43   0
   3  -1  -1 2729.80   11.62   0
   5   9   1  506.33   11.94   0
   6   9   1    8.57    5.55   0
   7   2  -1  368.97    9.35   0
   7  12   3   13.13    7.93   0
   9  11   3    6.73    8.13   0
  11   5   1   17.54    7.88   0
  12   6   2    9.71    8.05   0
   3   6   0  818.72   10.88   0
   4   2  -1  762.30    9.47   0
   5  11   2   62.75    6.91   0
   8   6   0    8.43    5.80   0
   9   5   0    3.55    6.15   0
  12   3   1    3.69    7.79   0
   0   6   1  671.79    6.46   0
   5   3  -1   94.69    4.91   0
   6   3  -1  235.39    7.43   0
   6  11   2    9.17    6.08   0
   7   9   1  450.64   13.25   0
   9   8   1  109.05    9.16   0
  10   4   0  131.62    9.04   0
  10   7   1   18.15    7.94   0
  10   9   2   38.41    8.51   0
  11   8   2   23.70    8.32   0
  -3   2   2 2309.83   10.87   0
   5   7   0   29.55    4.88   0
   6   7   0  414.95   10.89   0
   7   3  -1   80.04    5.93   0
   7  11   2    2.02    6.46   0
   8   2  -1   36.45    5.44   0
   8  12   3   -0.22    7.88   0
   9  10   2   60.82    9.29   0
  11   2   0   69.04    8.23   0
  11   6   1   50.23    9.01   0
  12   4   1    1.50    8.34   0
   3   9   1  418.87    9.46   0
   8   9   1   38.86    7.46   0
  10  11   3   10.78    8.44   0
  12   7   2   10.76    8.39   0
  13   5   2   -2.16    8.33   0
   4   7   0  366.76    8.86   0
   9   1  -1  116.16    7.48   0
   9   6   0   19.24    6.71   0
   9  13   4    1.66    8.15   0
  11   3   0    7.22    7.21   0
   1   4   0    3.48    1.55   0
   4   3  -1   53.97    3.62   0
   6   4  -1  151.56    6.76   0
   8   3  -1   88.95    6.65   0
   8   7   0   88.83    8.01   0
   8  11   2   32.54    8.22   0
   9  12   3   14.86    8.93   0
  10   5   0   61.74    8.17   0
  12   5   1   14.04    8.36   0
   1  -5   0  911.26    6.22   0
   6  10   1   85.43    7.61   0
   7   4  -1  186.47    7.93   0
   9   2  -1   15.89    5.57   0
   9   9   1   16.61    7.83   0
  10   8   1  120.33   10.54   0
  10  10   2   31.22    8.53   0
  11   7   1    3.14    8.05   0
  11   9   2   13.71    8.13   0
   5  10   1    6.24    5.16   0
   7  10   1   14.48    6.50   0
  12   8   2   25.08    8.91   0
   6   8   0   40.00    5.93   0
   8   4  -1  167.19    8.34   0
   9   7   0    4.90    6.58   0
   9  11   2   43.45    8.81   0
  10   6   0   35.69    7.59   0
  12   6   1   32.68    9.39   0
  -3   1   2  236.26    4.09   0
   2   6   0  559.19    8.14   0
   3   7   0  182.14    6.10   0
   5   8   0   73.17    6.08   0
   6  12   2   14.92    6.81   0
   7   8   0   57.05    6.52   0
   8  10   1    2.09    6.83   0
   8  13   3    7.43    8.34   0
   1   8   1  326.46    6.57   0
   2   9   1  150.02    5.85   0
   6   5  -1  325.30    9.11   0
   7   5  -1  218.35    8.73   0
   7  12   2    7.97    7.32   0
  10   9   1    0.69    8.00   0
  11   5   0   10.77    8.12   0
  -3   0   2 1058.74    8.80   0
   9   4  -1    7.43    6.08   0
  10   2  -1   43.82    6.94   0
  11   8   1   20.43    8.18   0
  11  10   2    3.89    8.40   0
   4   8   0  410.47    9.71   0
   8   5  -1  404.93   11.58   0
   9  10   1   10.83    7.91   0
   9  13   3    1.08    8.56   0
  10   7   0  195.99   11.44   0
  10  11   2   21.61    8.64   0
  13   5   1    0.20    8.36   0
   3   3  -1  507.41    7.38   0
   3  10   1  350.01    9.26   0
   9   8   0  116.52    9.37   0
  10   3  -1   63.42    7.33   0
  11   6   0   10.69    8.01   0
  12   4   0   19.91    8.50   0
   6   6  -1   64.81    5.94   0
   6   9   0  205.04    9.15   0
   6  11   1   87.99    7.87   0
   7   6  -1  646.83   13.86   0
   9   5  -1   24.94    6.69   0
   9  12   2    1.03    8.14   0
   4   5  -1   39.32    4.06   0
   5  11   1  155.39    8.69   0
   8   6  -1   55.16    6.90   0
  10   4  -1   25.65    6.94   0
  11   9   1    3.57    8.04   0
   1   5   0  722.79    7.46   0
   5   6  -1   19.78    4.40   0
   5   9   0  204.33    8.54   0
   8   9   0    1.56    6.58   0
   8  11   1   61.75    8.83   0
  10  10   1    3.57    7.87   0
  12   5   0   58.72    9.27   0
  12   8   1    3.21    8.28   0
   0   7   1  865.50    8.01   0
   3   8   0  208.15    6.83   0
  10   8   0    5.57    7.96   0
  11   7   0   42.48    8.97   0
   2   7   0  235.41    6.08   0
   3   4  -1  734.88    9.36   0
   9   6  -1  160.75    9.58   0
   9   9   0   30.55    8.01   0
   9  11   1   51.73    9.49   0
  10   5  -1  331.33   12.50   0
  10  12   2   -1.38    8.36   0
   7   7  -1  261.06    9.95   0
   8  13   2    0.59    8.03   0
  12   6   0    2.84    8.19   0
   6   7  -1  114.28    6.86   0
   7   0  -2  101.56    5.36   0
   7   1  -2  202.12    7.11   0
   8   7  -1   51.34    7.24   0
  11   4  -1    6.46    7.16   0
  11  10   1   13.69    8.56   0
   4   6  -1   31.69    4.17   0
   6   0  -2   14.20    3.45   0
   6  10   0   12.52    6.12   0
   6  12   1   43.50    7.68   0
   7  -1  -2  203.23    6.57   0
   7  10   0  432.81   13.29   0
   7  12   1   27.12    7.42   0
   8   0  -2   58.98    5.33   0
   8   1  -2   14.36    4.61   0
   8  10   0  116.19    9.41   0
   9  13   2   -2.08    8.32   0
  10   6  -1   54.51    8.24   0
  10   9   0   73.10    9.88   0
  10  11   1    9.07    8.05   0
  11   8   0   49.42    9.05   0
   2   1  -1  704.91    6.14   0
   5   7  -1   90.32    6.11   0
   6   1  -2   19.71    3.58   0
   8   2  -2  205.87    8.24   0
   8  12   1   81.75    9.52   0
   9   7  -1   50.00    7.69   0
  11   5  -1    4.34    8.05   0
  12   7   0   53.29    9.20   0
  13   5   0    1.59    8.45   0
   3   5  -1  962.91   11.30   0
   5  10   0  419.87   11.49   0
   6  -1  -2   22.67    3.27   0
   6   2  -2  189.23    6.56   0
   7   3  -2  321.08    9.29   0
   8   3  -2   52.25    5.91   0
   9   1  -2   48.33    6.11   0
   9  10   0   42.55    8.63   0
   7   8  -1  102.74    7.77   0
   8   8  -1   70.91    7.93   0
   9   2  -2  153.89    8.08   0
   9  12   1    8.97    9.11   0
  13   6   0    7.45    8.92   0
   2   2  -1  259.96    4.27   0
   6  -2  -2  187.73    5.37   0
   6   3  -2  496.64   10.15   0
   6   8  -1   45.57    6.15   0
   9   3  -2   53.24    6.72   0
  10   7  -1  207.06   11.10   0
  11   6  -1   45.41    8.62   0
  11   9   0   -0.33    7.77   0
  11  11   1   13.20    8.65   0
  12   4  -1    9.35    8.07   0
  12   8   0    8.85    8.24   0
   2  -1  -1  634.33    4.26   0
   5   0  -2   12.90    3.04   0
   5   1  -2  406.14    7.65   0
   7   4  -2   79.04    5.93   0
   8   4  -2  298.97   10.07   0
  10  10   0   55.56    9.29   0
   2   8   0  432.94    8.21   0
   4   7  -1   15.87    4.10   0
   4  10   0   92.69    6.36   0
   5   2  -2  422.19    8.24   0
   6   4  -2    2.24    4.00   0
   7  11   0  107.35    8.82   0
   8  11   0   18.49    7.85   0
   9   4  -2  123.50    8.37   0
  10   2  -2  144.30    8.72   0
  10  12   1    9.37    8.49   0
  12   5  -1   74.49    9.85   0
  -1   5   1  277.53    2.64   0
   0   2   0 2107.44    5.76   0
   2   3  -1  584.79    6.85   0
   6  11   0   18.41    6.29   0
   7  13   1    7.68    7.89   0
   8   5  -2  518.09   12.99   0
  10   3  -2  104.04    8.13   0
  10   8  -1  100.25    9.85   0
  11   7  -1    4.67    8.03   0
   3   6  -1   17.88    3.31   0
   5   3  -2   25.95    3.78   0
   7   5  -2  657.07   13.30   0
   7   9  -1  135.70    8.74   0
   8   9  -1   91.15    8.48   0
   8  13   1   -1.53    7.95   0
   9  11   0    8.01    8.08   0
  11  10   0   12.82    8.25   0
  12   9   0   34.19    9.22   0
   5  11   0  129.12    8.11   0
   9   5  -2   32.71    6.77   0
   9   9  -1   58.66    8.35   0
   9  13   1    2.54    8.39   0
   6   9  -1  245.99    9.65   0
  10  11   0   71.29    9.45   0
   5   4  -2  700.96   11.23   0
   7   6  -2  146.41    7.93   0
   8   6  -2  121.02    7.79   0
   9   6  -2   11.32    6.37   0
  10   5  -2    3.47    6.41   0
  11   3  -2   16.69    6.71   0
  11   8  -1   36.76    8.69   0
  12   7  -1   14.28    8.27   0
  13   5  -1    5.13    8.31   0
   1  -4   0    2.47    1.13   0
   4   8  -1   20.84    4.43   0
   7  12   0   13.69    7.32   0
   8  12   0    4.56    7.96   0
  10   9  -1   41.00    8.45   0
  11   4  -2   25.21    7.45   0
   3  10   0  340.98    9.06   0
   5   9  -1  123.48    7.19   0
   6   6  -2   28.82    5.30   0
   8  10  -1    4.88    6.64   0
   9  12   0  102.31   10.42   0
  11  11   0    7.01    8.35   0
  13   6  -1   -1.24    8.60   0
   1   7   0  941.16    9.68   0
   4   1  -2  554.32    7.82   0
   4  11   0   10.19    5.13   0
   5   5  -2   30.91    4.33   0
   6  12   0   44.13    7.22   0
   7  10  -1  100.85    8.26   0
   8   7  -2   50.23    7.08   0
   9  10  -1   20.68    7.94   0
  11   5  -2   31.16    8.24   0
  11   9  -1    9.63    7.82   0
  12   8  -1    4.73    8.41   0
   2   9   0   25.12    3.93   0
   3   7  -1  187.47    6.11   0
   4   2  -2  632.67    8.77   0
  10  12   0    0.32    7.69   0
   4   0  -2  229.49    4.93   0
   4   3  -2  135.14    4.98   0
   6  10  -1  126.00    8.02   0
   9  14   1   -2.34    8.18   0
  10   7  -2    9.62    7.31   0
  10  10  -1    3.03    7.82   0
  12   4  -2   17.62    8.07   0
  13   7  -1    9.16    8.15   0
   4   4  -2   24.28    3.48   0
   8   8  -2  106.85    8.58   0
   9   8  -2   34.82    7.30   0
  12   5  -2   17.23    8.54   0
   4   9  -1  174.93    7.21   0
   5  -3  -2   27.57    2.48   0
   5  10  -1  332.27   10.30   0
   7   8  -2  318.42   10.96   0
   7  11  -1   23.38    6.86   0
   7  13   0   11.29    7.27   0
   8  11  -1   32.30    7.63   0
   8  13   0   11.72    8.20   0
   9  11  -1   30.40    8.30   0
   9  13   0   11.94    8.26   0
  11   7  -2   46.11    8.85   0
  11  10  -1    6.77    7.87   0
  10   8  -2  159.23   10.78   0
  12   6  -2   18.64    8.44   0
   3   8  -1  416.75    8.80   0
   8   2  -3   20.80    5.15   0
   9   2  -3  223.24    9.08   0
  10  11  -1    2.77    7.48   0
  10  13   0    4.30    8.16   0
   2   6  -1  193.49    5.28   0
   5   7  -2    7.92    4.32   0
   6   8  -2   25.73    5.48   0
   6  11  -1  113.37    7.99   0
   8   1  -3  207.32    7.67   0
   8   9  -2   63.20    7.75   0
   9   1  -3   46.15    5.90   0
   9   3  -3   20.60    5.74   0
   9   9  -2  112.52    9.17   0
  11   8  -2   52.82    9.00   0
  12   7  -2    6.21    8.59   0
  13   5  -2    2.84    8.49   0
   1   8   0  165.90    4.97   0
   7   2  -3   52.55    5.19   0
   8   0  -3    7.26    4.37   0
   8   4  -3  106.82    7.15   0
   9   4  -3  112.88    7.85   0
  10   2  -3   42.26    6.57   0
  10   3  -3   20.18    6.31   0
  11  11  -1    4.50    7.88   0
   7   1  -3  130.04    6.00   0
   7   3  -3  143.94    6.86   0
   7   9  -2   94.66    7.51   0
   8  12  -1   48.15    8.42   0
   9  12  -1    6.00    8.05   0
  10   4  -3   62.84    7.42   0
  10   9  -2   83.18    9.54   0
  13   6  -2    4.72    8.20   0
  -1   6   1 2311.77    8.49   0
   4   6  -2   93.76    5.17   0
   4  10  -1  213.42    8.00   0
   7   0  -3    7.96    3.72   0
   7   4  -3   37.62    5.38   0
   7  12  -1   76.58    8.50   0
   8   5  -3  238.82    9.42   0
   9   5  -3    3.38    5.82   0
   9  14   0   -7.30    8.58   0
  11   3  -3   20.39    7.01   0
  12   8  -2    5.98    7.69   0
   5   8  -2  342.63    9.65   0
   5  11  -1   28.36    5.75   0
   6   9  -2  183.25    8.55   0
  10   5  -3    4.03    6.38   0
  10  12  -1   10.87    7.81   0
  11   4  -3   10.56    6.69   0
  11   9  -2   -0.86    7.34   0
  13   7  -2    3.05    8.39   0
   3   9  -1  131.27    6.03   0
   7   5  -3   52.50    5.81   0
   8   6  -3  309.54   10.69   0
   8  10  -2   60.66    7.78   0
   9   6  -3    4.57    5.99   0
   9  10  -2   68.44    8.79   0
  11   5  -3   -2.22    7.35   0
   2   7  -1  435.67    7.71   0
   4  -2  -2  562.38    5.95   0
   6   2  -3   74.67    4.84   0
   6   3  -3   77.27    5.18   0
   6  12  -1   65.37    7.37   0
   7  -1  -3  135.96    5.55   0
   7  10  -2   57.62    7.23   0
  10   6  -3   46.87    7.69   0
  10  10  -2   77.39    9.23   0
  12   9  -2   33.17    9.15   0
   4   7  -2   13.26    3.84   0
   6   1  -3   94.73    4.84   0
   6   4  -3    8.35    4.11   0
   7   6  -3   84.26    6.63   0
   9   7  -3   14.10    6.46   0
  11   6  -3   28.09    7.74   0
  11  10  -2   36.95    8.39   0
  12   4  -3   32.01    8.03   0
   8   7  -3  155.31    8.96   0
   8  13  -1   13.05    7.85   0
   9  13  -1    1.80    8.01   0
  10   7  -3   94.61    9.01   0
  12   5  -3    4.16    7.92   0
  -2  -1   2 3438.73   14.65   0
   3   4  -2  293.67    6.29   0
   5   9  -2   30.39    5.18   0
   6   0  -3   25.93    3.37   0
   6   5  -3   27.05    4.74   0
   6  10  -2   20.38    5.73   0
   9  11  -2    5.13    7.38   0
  10  13  -1    3.95    7.79   0
   4  11  -1   72.91    6.16   0
   5  12  -1   16.36    6.03   0
   7   7  -3  134.39    7.84   0
   7  13  -1   96.97    8.81   0
   8  11  -2   42.64    7.76   0
   9   8  -3   66.20    7.78   0
  10  11  -2    8.63    7.42   0
  11   7  -3    7.03    7.43   0
  12   6  -3   16.92    7.81   0
   7  11  -2   36.64    6.93   0
   8   8  -3   15.34    6.37   0
  10   8  -3   16.58    7.65   0
  11  11  -2   13.02    8.12   0
   2   8  -1  173.74    5.59   0
   3   5  -2  267.64    6.21   0
   3  10  -1  205.28    7.29   0
   4   8  -2   55.31    4.96   0
  11   8  -3   19.95    7.90   0
  12   7  -3    2.76    7.70   0
  -3   1   3 1699.16   10.75   0
   6  -1  -3   87.48    4.26   0
   7   8  -3   95.10    7.44   0
  13   6  -3    4.47    8.61   0
   0   6   0  690.66    6.37   0
   1  -6   1  710.51    6.65   0
   5   2  -3  163.71    5.37   0
   5  10  -2    5.47    5.11   0
   6   7  -3   52.98    5.83   0
   8  14  -1   -2.61    7.84   0
   9   9  -3   11.90    6.67   0
   9  12  -2   63.56    8.82   0
   9  14  -1    9.54    8.33   0
  10   9  -3   35.46    8.51   0
  10  12  -2   30.56    8.23   0
   3   6  -2 1031.82   12.09   0
   5   5  -3  271.17    7.73   0
   6  11  -2   35.29    6.21   0
   8   9  -3   72.58    7.68   0
   8  12  -2  135.27    9.84   0
  11   9  -3   16.45    7.56   0
  12   8  -3   58.32    8.79   0
  13   7  -3   -0.99    8.01   0
  -3   2   3  204.10    3.86   0
  -3   3   3  395.45    4.67   0
   1   4  -1  593.89    6.17   0
   6   8  -3    6.43    4.83   0
   7   9  -3  224.00    9.76   0
   7  12  -2   81.76    7.94   0
  12   9  -3    8.07    7.84   0
   5   6  -3  120.81    5.88   0
   9   2  -4    5.61    5.11   0
   9   3  -4  377.20   10.93   0
   9   4  -4  130.00    7.99   0
   9  10  -3   36.43    7.51   0
  10   2  -4   38.85    6.18   0
  10   4  -4   39.61    6.56   0
  10   5  -4   45.04    7.44   0
  10  10  -3    9.16    7.18   0
  11   3  -4   74.81    7.90   0
   2   9  -1  176.50    5.86   0
   3   7  -2   54.76    4.08   0
   5   0  -3   25.42    2.90   0
   6  -2  -3   75.04    3.75   0
   8  10  -3   21.67    6.72   0
   9   1  -4   45.67    5.74   0
   9   5  -4  110.23    7.84   0
   9  13  -2   15.38    7.92   0
  10  13  -2    0.69    7.31   0
  11   4  -4   31.96    7.02   0
  11  10  -3   16.49    7.67   0
   1   5  -1  300.17    4.88   0
   5   7  -3  114.59    6.22   0
   5  11  -2  121.52    7.36   0
   6  12  -2   15.70    6.35   0
   8   2  -4  385.07    9.94   0
   8   4  -4   51.04    5.52   0
   8   5  -4    8.54    5.25   0
   8  13  -2   11.08    7.46   0
   9   6  -4   30.92    6.44   0
  10   6  -4   99.77    8.38   0
   6   9  -3   19.19    5.34   0
   7  10  -3  199.19    9.52   0
   8   1  -4  131.41    6.63   0
  12   5  -4    0.94    7.54   0
   4  10  -2   32.27    4.94   0
   7  13  -2    2.46    6.97   0
   8   6  -4   57.03    6.59   0
   9   7  -4   20.88    6.44   0
   9  11  -3    3.19    7.12   0
  10   7  -4   43.42    7.74   0
  11   7  -4    3.73    7.10   0
  11  11  -3   49.54    8.66   0
  12   6  -4   19.47    7.96   0
   1   6  -1 2504.67   14.40   0
   3   8  -2  534.78    9.65   0
   7   3  -4  542.83   11.14   0
   7   4  -4  147.72    7.10   0
   8  11  -3   21.06    7.11   0
   5  -1  -3  421.63    6.65   0
   5   8  -3  104.05    6.33   0
   7   5  -4  209.57    8.22   0
   8   0  -4  454.14    9.86   0
   8   7  -4    3.69    5.71   0
   9  14  -2    0.61    8.01   0
  10   8  -4  156.50   10.42   0
  12   7  -4   21.93    7.93   0
  -1   0   1    0.89    0.76   0
   4   5  -3  188.54    6.08   0
   6  10  -3   53.28    6.31   0
   7   6  -4  116.43    7.04   0
   9   8  -4   41.92    6.79   0
  11   8  -4   29.60    7.78   0
  13   6  -4    1.27    7.74   0
  -2   1   2 3523.74   12.29   0
   5  12  -2   30.02    5.95   0
   6  13  -2    3.26    5.67   0
   7   1  -4   37.00    4.31   0
   7  11  -3    5.32    6.06   0
   8   8  -4  111.06    8.15   0
   8  14  -2   -0.05    7.07   0
   9  12  -3    7.38    7.28   0
  10  12  -3    7.83    7.37   0
  12   8  -4   64.35    8.75   0
   4   6  -3  255.53    7.19   0
   7   7  -4   19.44    5.37   0
   8  12  -3  100.72    8.89   0
   9   9  -4   77.45    8.40   0
  10   9  -4   73.85    8.93   0
  11   9  -4   62.02    8.48   0
  13   7  -4   -3.97    7.21   0
   1   7  -1  832.92    8.96   0
   3   9  -2   55.69    4.59   0
   4  11  -2  154.15    7.32   0
   5   9  -3   42.49    5.06   0
   4   1  -3  574.91    7.76   0
   6   3  -4   13.38    3.85   0
   6   4  -4   19.32    4.22   0
   6   5  -4   17.88    4.46   0
   7   0  -4  116.66    5.54   0
  12   9  -4   12.90    7.74   0
  -1  -3   2 2067.46   11.56   0
   2   3  -2  339.93    5.33   0
   2   5  -2  533.61    7.49   0
   4   7  -3   79.30    5.07   0
   6  11  -3   91.90    7.34   0
   7   8  -4   72.58    6.88   0
   7  12  -3    5.58    6.07   0
  10  10  -4   45.51    7.97   0
  10  13  -3   -0.42    7.20   0
  11  10  -4   99.70    9.57   0
   6   2  -4  163.18    6.00   0
   9  10  -4    1.22    6.92   0
   9  13  -3    7.18    7.64   0
   2   6  -2  550.34    8.05   0
   5  10  -3  201.15    8.28   0
   8  13  -3    6.40    7.09   0
   1   8  -1  192.74    5.00   0
   3  10  -2   35.30    4.38   0
   6   1  -4  337.92    7.61   0
   6   7  -4   96.76    6.16   0
   7   9  -4   75.82    7.15   0
   8  10  -4   16.39    6.03   0
  10   4  -5    1.16    5.60   0
  10   5  -5  117.52    8.71   0
  10  11  -4    3.59    6.87   0
  11   4  -5   54.00    7.77   0
  11   5  -5   14.40    7.24   0
  11  11  -4   46.79    8.58   0
   7  -1  -4   30.34    3.85   0
   9  11  -4   62.23    8.39   0
  10   3  -5  234.70    9.70   0
  10   6  -5    7.15    6.34   0
  11   6  -5    5.28    6.81   0
  -2   2   2 4643.67   12.56   0
   2   7  -2   30.75    3.15   0
   6   8  -4   13.81    4.94   0
   6  12  -3   49.29    6.54   0
   7  13  -3   29.41    7.13   0
   9   3  -5   92.13    6.85   0
   9   4  -5    4.28    5.24   0
   9   5  -5   20.71    5.82   0
  12   5  -5    4.16    7.13   0
   4   9  -3   42.22    4.84   0
   5  11  -3   21.86    5.27   0
   7  10  -4   86.96    7.58   0
   8  11  -4   15.57    6.85   0
   9   2  -5  164.26    7.97   0
   9   6  -5   26.44    6.38   0
  10   7  -5  106.56    8.81   0
  11   7  -5    2.86    6.82   0
  12   7  -5   31.85    8.33   0
   6   0  -4  444.69    8.15   0
   8  14  -3   -2.30    7.32   0
  10   8  -5   31.27    7.49   0
  10  12  -4   12.96    7.31   0
  11   8  -5    1.01    7.06   0
  13   6  -5   16.58    8.27   0
   5   4  -4  228.39    6.76   0
   5   5  -4  210.70    6.86   0
   6   9  -4    1.42    5.01   0
   8   3  -5    3.13    4.43   0
   8   4  -5  218.81    8.52   0
   8   5  -5  198.45    8.56   0
   8   6  -5   12.91    5.59   0
   9  12  -4   40.39    8.17   0
  12   8  -5   29.81    7.73   0
   2   8  -2    9.69    2.96   0
   5   3  -4  285.17    7.04   0
   5   6  -4    6.98    3.67   0
   9   8  -5   26.28    6.58   0
  11   9  -5   28.35    7.48   0
   3   4  -3   32.80    3.16   0
   3   5  -3  641.43    9.29   0
   5   7  -4   66.64    5.44   0
   6  13  -3  135.12    8.50   0
   7  11  -4   39.58    6.68   0
   8   7  -5   62.16    6.87   0
   8  12  -4    9.67    6.85   0
  10   9  -5   19.19    7.21   0
  12   9  -5   10.39    7.42   0
   3   6  -3  770.60   10.57   0
   5   2  -4   49.62    3.85   0
   5  12  -3   73.67    6.60   0
   6  10  -4   15.82    5.54   0
   8   8  -5   43.25    6.71   0
   9   9  -5   12.95    7.18   0
  10  13  -4   -0.60    7.37   0
   5   8  -4    5.27    4.33   0
   7   5  -5  420.39   10.74   0
   8   1  -5  156.67    7.01   0
   9  13  -4    3.70    7.01   0
  10  10  -5   14.95    7.05   0
  11  10  -5    0.59    6.91   0
   2   9  -2  184.65    5.93   0
   3   7  -3  461.55    8.76   0
   7   4  -5   11.98    4.17   0
   7   6  -5   43.31    5.78   0
   7   3  -5   80.39    5.61   0
   7   7  -5   75.71    6.75   0
   7  12  -4   -1.86    6.19   0
   8   9  -5   17.80    6.11   0
   8  13  -4   21.60    7.66   0
   9  10  -5   38.64    7.72   0
  -2   3   2  451.02    3.56   0
   3   8  -3  337.95    8.05   0
   4  11  -3   37.01    5.16   0
   5   1  -4  458.02    7.92   0
   5   9  -4  361.34   10.00   0
   6  11  -4    1.88    5.41   0
  10  11  -5   22.19    7.31   0
  11  11  -5   55.64    8.45   0
   7   2  -5   54.72    4.90   0
   7   8  -5    3.38    5.40   0
   8  10  -5   49.82    7.31   0
  -1  -2   2 3303.67   13.47   0
   9  11  -5   33.78    7.60   0
   9  14  -4    3.17    6.94   0
   2  10  -2   80.45    4.91   0
   5  10  -4   84.74    6.36   0
   7   9  -5   13.60    5.88   0
   7  13  -4   16.99    6.86   0
  10  12  -5    7.56    7.57   0
  11   4  -6   31.18    7.24   0
  11   5  -6   76.89    8.21   0
  11   6  -6   55.84    8.16   0
  12   6  -6    3.21    6.96   0
   3   9  -3   40.97    4.39   0
   4   5  -4  210.14    6.43   0
   6   5  -5   17.17    4.54   0
   6   6  -5    1.18    4.29   0
   6  12  -4   93.16    7.55   0
   7   1  -5  436.01    9.28   0
   8  14  -4    1.34    6.97   0
  10   4  -6   24.90    6.34   0
  10   5  -6   54.61    7.09   0
  10   6  -6    7.00    6.41   0
  11   7  -6   15.13    7.08   0
  12   7  -6    4.76    7.06   0
   4   4  -4  681.95   10.18   0
   4   6  -4  477.40    9.42   0
   5   0  -4    1.35    2.53   0
   6   7  -5  176.22    7.77   0
   8  11  -5   -0.54    6.40   0
   9  12  -5    6.28    6.82   0
  10   3  -6   98.52    7.53   0
  10   7  -6    5.50    6.56   0
  11   8  -6    7.64    6.88   0
  12   8  -6   13.10    7.22   0
   4   7  -4  352.82    8.63   0
   6   3  -5   34.58    4.34   0
   7  10  -5   42.96    6.61   0
   9   4  -6  182.13    8.59   0
   9   5  -6   10.18    5.52   0
   9   6  -6   54.76    6.83   0
  10   8  -6   -0.52    6.73   0
   2   0  -2   43.91    1.73   0
   4   3  -4   48.19    3.71   0
   5  11  -4  164.38    8.05   0
   6   8  -5    7.71    4.90   0
   9   7  -6   22.30    6.34   0
  11   9  -6   18.94    7.25   0
  -1   1   1  253.26    2.30   0
   7   0  -5   77.32    5.02   0
   7  14  -4   -1.55    7.03   0
   8  12  -5   24.68    7.52   0
   9   8  -6   24.23    6.94   0
  10   9  -6  146.51    9.73   0
   6   2  -5   17.79    3.78   0
   6   9  -5   44.35    6.14   0
   6  13  -4   11.91    6.15   0
   7  11  -5    4.93    5.86   0
   9   2  -6  175.69    8.14   0
   9  13  -5   -0.46    6.49   0
  11  10  -6   14.54    7.33   0
   4   9  -4    6.92    4.22   0
   8   4  -6    6.28    4.98   0
   8   5  -6  450.44   11.87   0
   8   6  -6   27.44    5.58   0
   8   7  -6   26.93    6.14   0
   9   9  -6   30.55    7.35   0
  10  10  -6   22.09    7.20   0
  -2   0   3  473.68    5.52   0
   0  -4   2  216.42    3.92   0
   4  -2  -3 1135.15    8.39   0
   4   2  -4   25.67    3.05   0
   5  12  -4    2.95    5.04   0
   8   8  -6   47.97    6.67   0
   3  11  -3  199.65    7.36   0
   6  10  -5   42.60    6.15   0
   7  12  -5   68.46    7.88   0
   8   3  -6  213.68    8.23   0
   8  13  -5    5.59    6.84   0
   9  10  -6    7.83    6.93   0
  10  11  -6   18.87    7.25   0
   1   5  -2 1001.37    8.96   0
   1   6  -2  318.42    5.56   0
   4  10  -4   59.71    5.53   0
   5  -1  -4  446.81    6.96   0
   5   6  -5  365.52    9.27   0
   6   1  -5  624.97   10.12   0
   8   9  -6   42.88    6.92   0
   9  14  -5   -1.59    6.96   0
   1   7  -2  513.22    7.38   0
   5   5  -5  313.27    8.23   0
   5   7  -5  265.37    8.53   0
   8   2  -6    7.69    4.49   0
   9  11  -6    6.32    6.59   0
   0   6  -1  669.80    6.48   0
   2   6  -3  884.22   10.34   0
   3   0  -3    3.09    1.69   0
   5   4  -5  281.12    7.67   0
   5   8  -5    4.42    4.38   0
   6  11  -5   47.19    6.39   0
   7   5  -6   99.79    6.66   0
   7   6  -6   65.38    6.32   0
   7   7  -6  112.10    7.45   0
   8  10  -6   31.83    7.16   0
  10  12  -6    1.44    6.89   0
   0   5  -1 1328.94    8.25   0
   0   7  -1  862.22    7.86   0
   1   4  -2  121.86    3.24   0
   1   8  -2  407.07    7.02   0
   2   5  -3  952.64   10.21   0
   2   7  -3   16.67    3.02   0
   4   1  -4  247.70    5.58   0
   7   4  -6   22.05    4.89   0
   7   8  -6  138.91    8.21   0
   7  13  -5   31.60    7.20   0
   8  14  -5   -1.72    7.10   0
  11   6  -7   61.09    8.21   0
  12   6  -7   20.07    7.40   0
  12   7  -7    9.48    7.53   0
   4  11  -4    7.88    4.60   0
   5   3  -5  344.15    7.99   0
   5   9  -5   94.40    6.45   0
   9  12  -6    0.19    6.45   0
  11   5  -7   37.00    7.43   0
  11   7  -7   34.49    7.59   0
  12   8  -7    5.94    6.94   0
   2   4  -3   83.82    3.47   0
   2   8  -3  137.17    5.15   0
   6   0  -5   92.52    4.68   0
   6  12  -5   39.70    6.45   0
   7   3  -6   10.48    4.38   0
   7   9  -6   77.99    7.31   0
   8   1  -6   73.75    5.68   0
   8  11  -6  113.80    9.02   0
  10   6  -7   -0.77    6.52   0
  10   7  -7   72.53    8.23   0
  11   8  -7   78.45    8.46   0
   1   9  -2   77.29    4.05   0
  10   4  -7   15.89    6.03   0
  10   8  -7    5.24    6.71   0
  11   9  -7    8.99    6.91   0
   3   6  -4    2.18    3.00   0
   3   7  -4  310.50    7.61   0
   5  10  -5  199.19    8.45   0
   7  10  -6    0.24    5.54   0
   7  14  -5   -0.16    6.86   0
  10   9  -7   24.48    7.00   0
   4  12  -4    3.03    4.90   0
   5   2  -5  224.91    6.27   0
   7   2  -6  149.32    6.58   0
   8  12  -6    8.05    6.75   0
   9   5  -7  151.39    8.49   0
   9   6  -7    8.32    5.81   0
   9   7  -7   60.94    7.65   0
   9  13  -6    0.78    6.78   0
  10   3  -7   64.87    6.81   0
  -1  -1   2 4008.71   13.63   0
   3   4  -4  806.73   10.18   0
   6   6  -6  140.27    7.09   0
   6  13  -5   66.15    7.39   0
   9   8  -7    4.55    6.50   0
  10  10  -7   15.95    6.97   0
   2  10  -3  150.91    6.01   0
   3   9  -4  533.89   10.29   0
   5  11  -5   44.39    5.88   0
   6   8  -6  104.87    7.11   0
   7  11  -6   86.59    8.00   0
   9   9  -7   14.83    6.95   0
   4   0  -4 2156.61   14.18   0
   6   4  -6  236.93    7.86   0
   8  13  -6    8.57    6.95   0
   9   3  -7   65.70    6.37   0
  10  11  -7    4.51    6.80   0
   4   6  -5  209.10    6.93   0
   6   9  -6   42.58    6.10   0
   7   1  -6  140.35    6.10   0
   8   6  -7   55.42    6.54   0
   8   7  -7   31.59    6.16   0
   9  10  -7   11.15    6.54   0
   3   3   6  113.27    5.51   0
   5   2   5  334.42    9.05   0
   7   1   8   22.98    6.59   0
   8   0   6   12.12    5.94   0
   9  -1   7  288.38   12.38   0
  10  -3   4   72.99    7.79   0
  -1   2   3  415.50    2.90   0
   8  -1   3   24.33    5.05   0
   8   0   7   83.90    7.95   0
   8   0   8   60.98    8.04   0
   5   2  10   23.68    6.37   0
   6   1  11    0.81    6.81   0
   3   3   7  150.83    6.20   0
   3   3   9   70.62    5.86   0
   5   2   6   79.88    5.64   0
  10  -3   5    2.40    6.14   0
   2   0   0 8677.36   16.40   0
   2   2   3 1263.42   10.06   0
   3   3   8   17.15    4.09   0
   5  -1   0  183.70    4.47   0
   5   2   7   34.95    4.90   0
   5   2   9   38.25    5.76   0
   9  -3   2   12.23    4.71   0
   9  -2   4   81.19    6.56   0
  10  -3   8   15.99    7.00   0
   5   2   8  140.26    7.28   0
   6   1  10   19.86    6.17   0
   7  -1   2  292.95    7.54   0
  10  -3   7    1.41    6.25   0
   7   0  10    4.68    5.98   0
   8  -2   2   51.05    4.73   0
   8  -1  10   41.32    7.04   0
   9  -2   9   46.89    7.28   0
   2   3   7  198.75    5.91   0
   4   2   5  164.81    5.72   0
   6  -1   1  155.14    4.93   0
   6   1   9  113.55    7.44   0
   9  -2   8   16.05    5.98   0
   1   2   3  381.90    4.67   0
   1   3   6   25.30    2.70   0
   2   3   8  102.62    5.03   0
   3   2   4   46.26    3.09   0
   4   2  10   95.31    6.66   0
   6   0  12    0.09    6.11   0
   6   1   6  145.78    6.55   0
   6   1   7   61.27    5.68   0
   6   1   8   15.92    4.94   0
   7   0   5  171.27    7.24   0
   7   0   9   19.09    5.91   0
   8  -1   5   17.68    5.00   0
   8  -1   9   32.15    6.34   0
   9  -2   6   45.22    6.40   0
   9  -2   7   90.46    7.65   0
  10  -4   4    2.00    5.33   0
   0   2   3  523.10    4.31   0
   6   0   3    0.33    2.94   0
   8  -3   1  113.68    5.31   0
   8  -1   6   70.12    6.27   0
   8  -1   8  114.20    7.96   0
   0   3   6   88.83    3.20   0
   4   0   1 1159.08    9.39   0
   4   2   6  649.70   10.46   0
   5   1   4  203.18    6.09   0
   5   1  11   42.14    6.28   0
   7  -2   1   57.47    3.83   0
   7   0   6    4.10    4.04   0
   7   0   7   24.39    5.11   0
   7   0   8  177.17    8.28   0
   8  -1   7   18.34    5.54   0
  10  -4   5   26.86    6.16   0
   1   3   7  198.41    5.18   0
   3   1   2 1350.49    9.92   0
   4   2   9   54.78    5.17   0
   6  -2   0  251.33    5.22   0
   6   0  11    1.62    5.60   0
   8  -2   3  121.04    6.02   0
  10  -4   6   80.52    7.14   0
  10  -4   7    0.71    5.52   0
   4   2   7  249.46    7.22   0
   4   2   8  114.92    5.84   0
   5   0   2   28.34    2.81   0
   6  -3  -1  228.15    4.56   0
   9  -3   4   30.22    5.17   0
   4   1   3   89.62    3.60   0
   5   1  10   31.62    5.30   0
   7  -3   0   63.48    3.61   0
   8  -2  10    2.13    5.40   0
   9  -3   9    9.99    5.76   0
   3   2   5  108.62    4.13   0
   5   1   5    5.88    3.24   0
   9  -3   8   13.52    5.82   0
   2   2   4  313.27    5.25   0
   5   1   9    6.80    4.42   0
   6   0   4  289.81    7.22   0
   6   0  10  276.26    9.85   0
   7  -1  10    3.62    5.42   0
   9  -3   5   71.38    6.01   0
   9  -3   7   -0.92    5.33   0
   5   1   6  243.61    7.11   0
   6  -1  12   -1.72    5.69   0
   7  -1   4  146.69    6.06   0
   8  -2   9    9.29    5.23   0
   9  -3   6  145.65    7.75   0
   3   2   9   42.28    4.58   0
   4  -1   0  335.25    4.49   0
   5   1   7  134.08    6.06   0
   6   0   9   50.30    5.71   0
   7  -1   9   23.72    5.65   0
   8  -3   2  177.67    6.20   0
   8  -2   8    1.44    5.22   0
  10  -5   5    8.06    5.22   0
  10  -5   7   34.57    6.51   0
   3   2   6  241.24    5.97   0
   6   0   5    7.57    3.45   0
   7  -2   2  121.03    4.92   0
   8  -2   5   37.10    4.86   0
   8  -2   7  160.62    7.91   0
   9  -4   3   30.15    4.56   0
  10  -5   6   82.99    6.99   0
  -1  -2  -2  283.19    3.54   0
   3   2   7  129.46    5.08   0
   3   2   8  310.86    7.56   0
   5   0  11    5.09    5.30   0
   6   0   6  345.83    8.69   0
   6   0   8   47.40    5.25   0
   7  -2  11   21.34    5.74   0
   7  -1   5   17.76    4.10   0
   7  -1   8   18.59    5.01   0
   8  -2   6   -0.67    4.04   0
   9  -4   9   -0.64    5.27   0
  -3   1   2  239.03    2.53   0
   4   1  10   52.10    5.17   0
   5  -1   1  180.40    4.31   0
   6  -1  11   12.46    5.43   0
   6   0   7   13.43    3.87   0
   7  -1   6  115.84    6.29   0
   8  -3  10    7.64    5.45   0
   9  -4   4  232.07    8.11   0
   9  -4   8   24.85    5.64   0
   1   2   4  533.63    5.75   0
   2   2   5  775.90    8.51   0
   3   0   1  494.27    5.21   0
   3   1   3   35.38    2.44   0
   4  -2  -1  682.84    5.35   0
   8  -3   3  189.03    6.63   0
   9  -4   5   27.21    5.25   0
   4   1   9    5.43    3.95   0
   5   0  10    1.75    4.54   0
   6  -2   1   60.89    3.35   0
   7  -2  10   83.17    6.95   0
   8  -3   9   59.26    6.40   0
   9  -4   6   21.29    5.51   0
  10  -6   7   16.42    5.88   0
   4   1   5  395.51    7.39   0
   5  -1  12   12.45    5.79   0
   6  -2  12    7.72    5.29   0
   6  -1   3   69.87    4.03   0
   6  -1  10   18.98    5.35   0
  10  -6   6    7.46    5.36   0
  -2  -1  -1  223.89    3.20   0
   2   2   6  477.06    7.30   0
   2   2   8   29.77    3.52   0
   4   1   8   25.79    4.11   0
   5   0   4  120.75    4.73   0
   8  -3   4  233.93    7.63   0
   8  -3   8   31.54    5.88   0
   9  -5   9    1.28    5.29   0
   2   2   7   34.90    3.19   0
   4   1   7   94.32    4.93   0
   5   0   9   39.75    4.95   0
   7  -3  11   12.19    5.62   0
   7  -2   9   14.37    5.44   0
   3   1  10   15.14    4.25   0
   4   0  11    7.87    4.68   0
   6  -1   9  106.57    6.71   0
   7  -2   4   95.14    5.16   0
   8  -4  10    2.53    5.18   0
   8  -3   5   41.93    4.94   0
   8  -3   6  141.21    7.13   0
   8  -3   7   70.66    6.37   0
   5   0   8   16.48    4.33   0
   6  -2  11   61.00    6.61   0
   7  -2   8    6.81    4.70   0
   9  -5   8   21.38    5.69   0
  10  -7   7    3.77    6.05   0
   1   2   5  195.37    4.15   0
   5  -1  11   45.46    6.11   0
   5   0   6  434.10    8.98   0
   5   0   7   98.80    5.52   0
   6  -1   8   15.08    4.56   0
   7  -2   5  237.98    7.57   0
   7  -2   7    7.63    4.39   0
   9  -5   4    2.17    4.31   0
   9  -5   7   58.15    6.42   0
   3   1   4  209.46    4.77   0
   5  -3  -1   84.65    2.72   0
   5  -1   2  288.95    5.73   0
   6  -1   5  968.92   13.05   0
   6  -1   7   47.26    5.06   0
   7  -2   6   32.90    4.82   0
   8  -4   9   14.98    5.44   0
   9  -5   5   37.01    5.63   0
   9  -5   6   34.04    5.92   0
   3   1   9   63.47    4.76   0
   6  -1   6  135.18    6.13   0
   8  -4   3  209.15    7.11   0
  -2   0   0 9533.17   17.25   0
   1   2   6  240.50    4.98   0
   5  -2  12    8.01    5.50   0
   6  -2   2  162.80    5.01   0
   6  -2  10   27.54    5.79   0
   8  -4   8  165.53    8.41   0
   1   2   7  234.40    5.42   0
   3   1   5    9.31    2.46   0
   3   1   8  254.75    7.06   0
   5  -1  10   30.81    5.45   0
   7  -4  11    0.01    5.12   0
   7  -3   9  119.08    7.74   0
   8  -5  10    5.41    5.52   0
   9  -6   8   61.35    6.79   0
   5  -3  13   -0.07    5.62   0
   8  -4   4  100.30    5.89   0
   8  -4   7   52.48    6.12   0
   3   1   6  208.93    5.73   0
   3   1   7   75.86    4.38   0
   4  -1   1  501.96    6.07   0
   4   0   9   36.96    4.73   0
   7  -3   3  273.22    7.36   0
   8  -4   5   -0.50    4.09   0
   8  -4   6    3.63    4.56   0
   9  -6   7   60.20    6.70   0
   0   2   5  700.32    6.50   0
   5  -1   9    8.04    4.41   0
   6  -3  11   18.60    5.85   0
   6  -2   9   25.79    5.38   0
   7  -4   1   83.70    4.29   0
   7  -3   8   32.40    5.81   0
   8  -5   9   56.72    6.66   0
   4  -1  11   19.50    5.25   0
   4   0   4   38.70    3.19   0
   4   0   8  198.82    6.99   0
   5  -2  11  122.13    7.71   0
   5  -1   3   13.08    2.53   0
   6  -2   3   25.48    3.34   0
   7  -4  10  113.13    7.73   0
   9  -6   5    1.62    5.03   0
   6  -4  12    4.49    5.69   0
   6  -2   8   79.92    6.13   0
   7  -3   4  118.63    5.76   0
   7  -3   7   29.44    5.21   0
  -3   0   0   15.66    1.39   0
   2   1   9  148.75    5.94   0
   4   0   7    0.74    3.30   0
   5  -1   8  103.34    6.22   0
   6  -3   1  185.07    5.04   0
   7  -5  11    2.21    5.61   0
   7  -3   5   27.42    4.52   0
   7  -3   6  136.73    6.93   0
   8  -5   8   94.81    7.48   0
   9  -7   8    2.50    5.43   0
   0   2   6  163.07    3.88   0
   0   2   7  549.98    7.28   0
   3   0  10   74.62    5.60   0
   4   0   5  415.32    7.79   0
   4   0   6  206.43    6.34   0
   5  -3  12    7.64    5.92   0
   5  -2   1   -0.55    1.89   0
   6  -3  10    2.07    5.44   0
   6  -2   4    2.00    3.25   0
   6  -2   7    3.50    4.30   0
   4  -2  12   44.92    6.63   0
   5  -1   7  138.22    6.43   0
   6  -2   6  597.93   11.46   0
   7  -4   9   28.45    6.18   0
   8  -5   3   42.70    4.81   0
   8  -5   7   37.21    6.10   0
   9  -7   7   64.61    7.27   0
   4  -1  10   50.04    5.48   0
   5  -2  10   22.99    5.63   0
   5  -1   5    5.49    3.31   0
   5  -1   6  242.71    7.36   0
   6  -2   5   79.26    4.91   0
   9  -7   6    3.25    5.84   0
   6  -4  11   47.02    6.51   0
   7  -4   2   10.70    3.25   0
   8  -5   4   46.25    4.99   0
   8  -5   5  142.13    7.11   0
   8  -5   6   12.75    4.99   0
   9  -7   5    7.68    5.44   0
  -1   2   5  206.28    3.26   0
   2   1   5  226.07    5.09   0
   2   1   7  167.68    5.36   0
   3   0   9   14.05    4.07   0
   6  -3   9   12.57    5.54   0
   7  -5  10    3.03    5.63   0
   7  -4   8   74.81    6.88   0
   9  -8   8   -0.27    5.76   0
   2   1   6  314.93    6.38   0
   4  -1   2   75.43    3.21   0
   5  -3  11   26.11    6.09   0
   8  -6   8   68.04    7.21   0
   1   1   3   27.68    1.65   0
   3  -1  11   61.59    5.76   0
   3   0   3  210.67    4.64   0
   4  -2   0  206.20    3.74   0
   4  -2  11   27.96    6.07   0
   4  -1   9    3.43    4.36   0
   5  -2   9   39.90    5.49   0
   6  -4   0  174.81    4.66   0
   6  -3   2   22.08    3.24   0
   7  -4   3  543.62   10.09   0
   7  -4   7   14.87    5.00   0
   9  -8   7   -0.94    6.01   0
   3  -2  -1  555.39    4.08   0
   5  -4  12   -0.76    5.79   0
   6  -3   8  164.76    7.82   0
   7  -5   9   12.06    5.70   0
   8  -7   9   39.86    7.13   0
   5  -3   0  601.39    7.07   0
   5  -2   2  397.64    6.92   0
   7  -4   4   23.39    4.30   0
   7  -4   5  423.25   10.31   0
   7  -4   6   47.59    5.52   0
   8  -6   7    3.46    5.51   0
   4  -3  12    4.51    5.83   0
   4  -1   8   26.61    4.48   0
   5  -2   8  138.69    7.08   0
   6  -5  11   80.90    7.61   0
   7  -6  10   22.49    6.23   0
   7  -5   1  156.47    5.55   0
   8  -6   3  143.91    6.74   0
   3   0   4  166.44    4.71   0
   3   0   7    0.22    3.20   0
   4  -4  13    4.16    6.70   0
   5  -3  10   96.21    7.36   0
   6  -3   3  125.94    5.25   0
   6  -3   7   46.21    5.56   0
   8  -6   4  164.58    7.55   0
   8  -6   5   34.09    5.80   0
   8  -6   6  172.14    8.51   0
   9  -9   7   -1.62    6.44   0
   1   1   8  130.00    5.12   0
   3  -1  10   19.42    4.70   0
   4  -1   3   92.60    3.90   0
   7  -5   8   42.29    6.57   0
   8  -7   8   50.65    6.99   0
   3   0   5   78.92    3.94   0
   3   0   6  462.05    8.45   0
   4  -2  10  100.84    6.79   0
   4  -1   7  105.92    5.64   0
   5  -2   3   31.81    3.35   0
   5  -2   7   31.36    4.82   0
   6  -4   9   93.26    7.48   0
   6  -3   4  644.82   11.00   0
   6  -3   5  183.58    6.95   0
   6  -3   6  105.39    6.22   0
   8  -8   9    7.37    6.24   0
   2   0   9   21.77    4.24   0
   5  -4  11    7.74    5.87   0
   1   1   4   32.73    2.11   0
   1   1   7  129.74    4.67   0
   3  -1   1  846.95    7.13   0
   4  -1   4  776.96   10.20   0
   4  -1   6  294.62    7.71   0
   5  -2   4  140.02    5.45   0
   5  -2   6   64.09    5.06   0
   6  -5  10   93.19    7.90   0
   6  -4   1  128.46    4.68   0
   7  -6   9    4.58    5.63   0
   7  -5   2  157.05    6.00   0
   7  -5   7   43.03    5.95   0
   2   0   2  334.65    4.44   0
   4  -3  11   73.09    7.31   0
   4  -1   5  419.47    8.30   0
   5  -4  -1  421.82    5.53   0
   5  -3   9   11.58    5.14   0
   6  -6  11   43.81    7.15   0
   6  -4   8   12.70    5.30   0
   7  -7  10    2.01    6.01   0
  -2  -1  -2  483.37    5.42   0
   1   1   5  133.23    3.91   0
   1   1   6  111.64    3.93   0
   4  -3  -1   53.12    2.00   0
   4  -2   9   59.74    5.82   0
   7  -5   3   48.71    4.68   0
   7  -5   6   72.62    6.29   0
   8  -8   8   12.21    6.15   0
   8  -7   6    5.50    5.65   0
   4  -5  13  149.63    9.59   0
   4  -4  12   60.83    7.21   0
   7  -6   8   32.95    6.51   0
   7  -5   4   99.88    6.02   0
   7  -5   5    8.36    4.73   0
   8  -7   5   43.54    5.85   0
  -3   1   1 3574.19   11.56   0
   2   0   8 1351.00   15.00   0
   3  -3  12   23.49    6.21   0
   5  -4  10   25.52    6.24   0
   5  -3   1 1353.07   11.72   0
   8  -7   4   19.56    5.02   0
   5  -3   8  257.81    9.13   0
   6  -5   9   32.92    6.58   0
   6  -4   7  438.67   11.22   0
   7  -7   9   20.38    6.32   0
  -4   1   1  162.34    3.31   0
   3  -1   8  281.41    8.13   0
   5  -6  12   -1.11    6.05   0
   5  -5  11   15.69    6.40   0
   6  -4   2   76.57    4.36   0
   7  -8  10    1.00    6.14   0
   8  -9   8    2.98    6.31   0
   2  -1  10  196.60    7.64   0
   2   0   7   10.74    3.14   0
   4  -3  10   18.17    5.43   0
   4  -2   8  125.61    6.59   0
   6  -7  11   33.83    7.08   0
   6  -6  10    7.81    5.95   0
   6  -4   6   72.28    6.06   0
   7  -6   7    9.07    5.63   0
   8  -8   6   90.99    7.69   0
   2  -1   0 2729.25    8.79   0
   2   0   3    1.54    1.70   0
   3  -2  10  109.19    6.74   0
   5  -3   7  186.67    7.76   0
   6  -4   3  330.42    7.98   0
   1   0   9   -0.92    3.49   0
   4  -6  13    7.76    6.85   0
   4  -5  12    5.09    6.71   0
   4  -4  11   53.11    7.23   0
   5  -4   9  241.27    9.52   0
   6  -5   8  152.42    8.33   0
   6  -4   4  896.75   13.27   0
   6  -4   5    8.06    3.87   0
   7  -7   8   78.82    7.78   0
   7  -6   6   81.78    6.79   0
   8  -8   5    1.16    5.58   0
   0   1   3  800.94    5.50   0
   2   0   6  313.20    6.78   0
   3  -1   2 1442.23   10.60   0
   3  -1   7   86.26    5.12   0
   4  -2   7  257.54    8.02   0
   5  -3   2   27.48    3.08   0
   7  -8   9   12.58    6.33   0
   7  -6   2  196.37    6.79   0
   8 -10   8    0.94    6.37   0
   8  -9   7   23.60    6.69   0
   0   1   7  179.82    4.90   0
   3  -3  11   87.27    7.11   0
   5  -5  10    6.93    6.09   0
   6  -6   9  127.01    8.75   0
   7  -6   3  923.86   13.94   0
   7  -6   5   23.21    5.11   0
  -2   0  -1 6197.76   17.12   0
   2   0   5 2701.57   17.19   0
   3  -4  12   30.11    6.60   0
   4  -3   9   27.52    5.50   0
   4  -2   2  338.08    6.15   0
   5  -6  11   48.29    7.15   0
   6  -7  10   54.32    7.37   0
   7  -6   4    2.53    4.35   0
   8  -9   6    7.05    6.56   0
   3  -2   9   43.68    5.22   0
   3  -1   6  227.42    6.61   0
   5  -3   3   54.34    3.95   0
   5  -3   4   65.88    4.62   0
   5  -3   5  263.71    7.81   0
   6  -5   7   79.97    6.59   0
   7  -7   7   64.23    7.13   0
   0   1   6  968.97    9.33   0
   1   0   8  182.08    6.10   0
   3  -1   3   42.19    2.95   0
   5  -4   0 1206.47   10.44   0
   5  -4   8  108.19    6.92   0
   6  -5   1  114.37    4.92   0
   7  -8   8   53.09    7.61   0
   8 -10   7   -0.81    6.42   0
   3  -1   5   13.09    3.10   0
   4  -4  10   19.13    5.89   0
   4  -2   5  157.23    5.92   0
   7  -9   9   60.92    7.82   0
   0   1   4 1240.18    8.19   0
   0   1   5 1248.75    9.45   0
   4  -6  12   55.00    7.76   0
   4  -5  11   18.61    6.55   0
   4  -2   4   63.80    4.13   0
   6  -6   8   23.79    6.20   0
   6  -5   6   14.39    4.72   0
   7  -7   6    0.11    5.15   0
   3  -3  10  113.64    7.14   0
   4  -3   8  570.59   12.23   0
   5  -7  11   17.27    6.56   0
   5  -5   9   46.83    6.58   0
   6  -7   9   13.75    6.59   0
   8 -11   7    0.89    6.57   0
   8 -10   6    4.32    6.44   0
   2  -2  10    1.33    4.54   0
   2  -1   8   33.18    4.33   0
   3  -6  13    5.02    6.95   0
   5  -4   7  107.10    6.51   0
   6  -5   2   43.41    4.06   0
   6  -5   5   89.36    6.07   0
   7  -7   5   29.11    5.57   0
   3  -5  12   17.69    6.79   0
   3  -4  11   50.39    6.80   0
   3  -2   0  340.34    4.20   0
   3  -2   8  342.57    9.18   0
   4  -3   0  203.58    4.04   0
   6  -5   3  215.30    7.05   0
   6  -5   4  148.07    6.64   0
   7 -10   9    1.97    6.55   0
   7  -9   8   53.12    7.65   0
   7  -7   4   17.92    4.91   0
   6  -6   7    1.39    5.21   0
   2  -3  11   16.78    5.56   0
   4  -7  12    7.06    6.52   0
   4  -4   9  161.79    8.21   0
   4  -3   7  126.29    6.54   0
   5  -4   1   33.59    3.17   0
   6  -9  10    3.18    7.04   0
   7  -8   6   10.40    6.22   0
   5  -8  11    3.92    6.68   0
   5  -5   8   56.87    6.21   0
   6  -7   8  126.73    8.77   0
   4  -6  11   87.78    8.19   0
   4  -5  10   55.76    7.02   0
   5  -6   9   34.23    6.78   0
   6  -6   6   97.71    6.91   0
   7 -10   8    1.73    6.35   0
   1   0   6   64.97    3.59   0
   3  -7  13   46.57    7.82   0
   3  -3   9   64.42    5.95   0
   5  -7  10   15.36    6.59   0
   5  -4   5  376.97    9.37   0
   7  -8   5   56.48    6.25   0
   1   0   2    8.98    1.28   0
   2  -2   9   60.11    5.38   0
   4  -3   6   77.97    5.49   0
   3  -6  12   54.39    7.57   0
   3  -4  10    1.02    5.11   0
   4  -8  12   24.43    7.19   0
   4  -4   8   61.09    6.18   0
   5  -5   7  187.82    8.48   0
   5  -4   3   19.74    3.58   0
   6  -7   7    8.12    5.59   0
   6  -6   1  443.80    8.48   0
   6  -6   5  177.49    7.83   0
  -3   1   0  515.32    5.35   0
  -1   0  -1    1.58    0.81   0
   2  -1   1  204.48    3.27   0
   3  -5  11   26.60    6.68   0
   4  -3   1  312.78    5.54   0
   5  -9  11   25.87    7.42   0
   6  -9   9    6.45    6.13   0
   6  -8   8   61.59    7.64   0
   7 -11   8   -3.89    6.37   0
   7 -10   7    2.28    6.27   0
   7  -8   3    7.84    4.78   0
   1  -2  10    8.60    4.96   0
   2  -3  10   24.23    5.19   0
   2  -1   6  346.17    7.44   0
   3  -2   6  277.45    7.39   0
   4  -7  11  100.18    8.67   0
   4  -3   5   87.95    5.16   0
  -1   1   6  561.90    6.68   0
   2  -5  12   40.52    7.11   0
   4  -6  10   53.04    7.45   0
   5  -8  10   56.02    7.59   0
   5  -7   9   15.00    6.64   0
   6  -6   2   10.37    3.59   0
   6  -6   3  240.76    7.66   0
   1  -1   8  121.41    5.70   0
   1   0   3    4.76    1.46   0
   1   0   4 1687.34   11.52   0
   2  -4  11  364.79   11.37   0
   3  -3   8   19.11    4.38   0
   3  -2   1   23.21    1.95   0
   6  -7   6   81.30    6.89   0
   2  -2   8   28.64    4.50   0
   3  -7  12   19.49    7.51   0
   3  -2   5  108.23    4.98   0
   4  -4   7  311.19    9.38   0
   4  -3   4   59.09    4.07   0
   6 -10   9   60.49    8.05   0
   7 -11   7    7.64    7.10   0
   7 -10   6    0.01    6.26   0
   2  -1   5  222.95    5.67   0
   4  -3   3   55.43    3.61   0
   5  -5   0  218.78    5.19   0
   6  -9   8   37.50    7.40   0
   6  -8   7   73.09    7.50   0
   7  -9   4   43.84    6.14   0
   0   0   7  770.44    9.84   0
   3  -6  11   20.84    6.74   0
   3  -4   9  152.87    7.96   0
   4  -8  11   14.92    6.79   0
   4  -4  -1  879.23    7.28   0
   5  -9  10   26.88    7.19   0
   6  -7   5   74.06    6.44   0
  -1  -1  -3   34.54    2.03   0
  -1   1   5  267.03    4.20   0
   2  -1   2  413.88    5.37   0
   2  -1   4  962.45   10.12   0
   3  -5  10    3.22    5.70   0
   3  -2   2  127.38    3.86   0
   3  -2   4   43.88    3.55   0
   5  -6   7   77.29    6.89   0
   5  -5   5   70.69    5.39   0
   6 -11   9    5.66    6.95   0
   7 -12   7    0.81    7.25   0
   7 -10   5  115.68    8.20   0
  -2   0  -2  390.70    5.26   0
   3  -2   3  726.38    9.08   0
   4  -7  10   10.05    6.77   0
   4  -5   8    7.58    4.81   0
   5  -8   9   28.84    7.32   0
   5  -7   8    5.22    5.86   0
   2  -6  12    4.53    6.99   0
   2  -3   9   46.90    5.50   0
   5  -5   4   28.63    4.55   0
   6 -10   8    4.85    6.81   0
   6  -8   6   28.00    6.03   0
   6  -7   4  316.01    9.51   0
   1  -2   9  511.88   10.77   0
   1  -1   7  119.81    5.16   0
   2  -5  11   20.66    6.50   0
   2  -4  10  109.11    7.57   0
   2  -2   7   33.68    4.25   0
   3  -8  12    6.73    6.84   0
   5  -5   1  339.47    6.89   0
   6  -9   7    5.00    6.71   0
   2  -8  13   67.12    8.80   0
   4  -9  11   -1.19    6.68   0
   5  -6   6   65.27    6.20   0
   5  -5   2  167.08    5.85   0
   5  -5   3  149.87    6.03   0
   6  -7   2   12.33    4.24   0
  -1   1   4  260.38    3.44   0
   1  -3  10   34.93    5.78   0
   3  -4   8  131.02    7.17   0
   5  -9   9  119.65    9.25   0
   0   0   6   59.46    3.41   0
   1  -4  11   55.95    6.54   0
   4  -4   5   11.06    4.08   0
   5 -11  10   -0.14    7.17   0
   6  -8   5   85.99    6.94   0
  -2   1   0 3465.69   11.64   0
   3  -9  12    8.97    7.16   0
   3  -6  10   16.32    6.41   0
   3  -5   9   31.43    6.05   0
   3  -3   6   92.43    5.30   0
   5  -8   8   36.03    7.05   0
   6 -10   7  101.07    8.80   0
   6  -9   6   16.77    6.29   0
   2  -7  12   -2.88    6.61   0
   3  -3  -1  476.70    4.43   0
   4 -10  11   89.17    9.35   0
   4  -7   9   34.13    6.85   0
   4  -6   8   65.43    7.03   0
   5  -6   5   99.95    6.48   0
   6 -12   8    2.13    7.33   0
   2  -3   8  115.21    6.47   0
   4  -4   0  319.73    5.38   0
   5 -10   9   19.97    6.98   0
   6  -8   4    5.34    5.00   0
   0  -1   8  461.08    8.95   0
   1  -1   6  114.35    4.70   0
   2  -2   6  519.66    9.40   0
   2  -4   9  252.42    9.18   0
   3  -8  11    9.92    7.03   0
   4  -9  10   11.26    6.98   0
   5  -9   8   12.62    7.00   0
   5  -7   6   60.03    6.57   0
   6 -13   8   -2.92    7.21   0
   6 -11   7    1.67    6.83   0
   6  -9   5   64.26    7.20   0
   6  -8   3  147.86    7.35   0
   2  -5  10   48.70    6.58   0
   3  -4   7  192.51    7.80   0
   3  -3   5  117.57    5.32   0
   4  -5   6  116.40    6.52   0
   5  -8   7   24.62    6.39   0
   5  -6   4   11.98    4.42   0
   6 -10   6   38.03    7.52   0
   0   0   5 1089.20    9.81   0
   2  -8  12    8.86    7.56   0
   3  -7  10   16.06    6.93   0
   4  -8   9   29.85    7.46   0
   4  -4   1  104.64    3.98   0
   4  -4   2  959.88   11.22   0
   5 -11   9   16.88    7.36   0
   6  -8   2   77.97    5.72   0
  -1   0   7  160.97    4.97   0
   1  -5  11   59.49    7.49   0
   1  -3   9  210.58    8.10   0
   3  -6   9  102.34    8.01   0
   3  -5   8  185.56    8.59   0
   4  -6   7  152.35    8.31   0
   5  -6   0  112.10    4.54   0
   5  -6   3  324.16    8.53   0
   6 -12   7   -0.26    7.10   0
   0  -2   9    3.90    4.47   0
   1  -4  10   17.94    5.50   0
   2  -2   5  851.41   11.15   0
   3  -9  11   25.63    7.84   0
   4 -10  10   46.28    8.17   0
   4  -7   8   40.02    6.46   0
   6  -9   4    7.18    5.52   0
   1  -1   5  135.48    4.72   0
   2  -7  11   19.04    7.67   0
   3  -3   4  159.00    5.62   0
   5 -10   8   25.04    7.65   0
   5  -7   5   60.91    6.14   0
   5  -6   1   81.05    4.60   0
   5  -6   2    6.55    3.56   0
   6 -13   7    0.52    7.75   0
   6 -10   5    8.29    6.23   0
   2  -9  12    1.04    7.51   0
   4  -5   5   46.55    4.96   0
   5  -9   7   47.95    7.23   0
   5  -8   6  208.77    9.55   0
   1  -9  13    5.98    8.23   0
   1  -7  12   29.46    8.23   0
   3  -8  10   25.95    7.64   0
   4 -11  10   17.77    7.77   0
   4  -9   9    7.74    7.38   0
   6 -14   7    1.21    7.94   0
   6 -12   6    5.67    7.79   0
   6  -9   3   21.96    5.61   0
  -1   0  -2   10.08    1.55   0
   0  -1   7  186.76    5.89   0
   2  -6  10   25.97    6.71   0
   2  -4   8   79.85    6.32   0
   3 -10  11   16.75    7.70   0
   3  -3   0 1322.62    9.10   0
   5 -11   8    4.77    7.40   0
   0   0   4 1208.10    9.22   0
   2  -5   9   80.95    7.30   0
   3  -3   3  148.42    4.95   0
   4  -8   8   33.08    6.96   0
   4  -6   6  215.00    8.82   0
   5  -7   4   25.78    5.27   0
   6 -11   5   13.32    6.82   0
   6 -10   4  128.99    8.33   0
   2 -10  12   11.88    7.88   0
   2  -2   4  343.39    6.88   0
   3  -7   9   48.19    7.27   0
   3  -5   7  171.58    8.01   0
   4 -12  10   75.58    9.77   0
   4  -7   7   28.81    6.42   0
   4  -5   4  113.00    6.05   0
   5 -10   7   27.15    7.63   0
   6 -13   6    0.78    7.81   0
   2  -8  11   52.14    8.59   0
   3 -11  11   16.28    8.16   0
   3  -6   8  291.52   10.75   0
   3  -3   1  659.92    7.69   0
   3  -3   2  108.57    4.08   0
   4 -10   9   39.97    8.46   0
   5 -12   8    5.72    7.66   0
   0  -1  -3  935.38    7.11   0
   1  -8  12   19.18    7.91   0
   1  -3   8   49.07    5.39   0
   1  -1   4   30.24    2.78   0
   5  -9   6   99.65    8.21   0
   5  -7   3  230.02    8.04   0
  -2   1  -1  223.93    3.94   0
   1  -5  10   34.98    6.36   0
   1  -4   9  125.13    7.69   0
   2  -3   6   95.60    5.35   0
   3  -4   5   60.18    5.15   0
  -2   1   5  163.78    3.33   0
  -1   0   6    4.75    2.33   0
   0  -2   8   58.92    5.01   0
   2  -7  10   11.35    6.85   0
   4 -11   9   10.49    7.68   0
   4  -9   8   65.51    8.19   0
   4  -5  -1   35.10    2.70   0
   4  -5   3  822.33   12.27   0
   5 -14   8   28.69    9.50   0
   5 -11   7    4.05    7.41   0
   2  -9  11   73.57    9.44   0
   3  -8   9   42.73    7.58   0
   4  -6   5  466.94   11.28   0
   5  -7   2  145.37    6.49   0
   0  -3   9   39.24    5.76   0
   0   0   3 1291.38    8.29   0
   2  -6   9   26.04    6.68   0
   2  -4   7  317.22    9.58   0
   3 -10  10   12.82    7.89   0
   4  -8   7   54.31    7.48   0
   4  -7   6   22.94    5.97   0
   5 -10   6    5.13    6.76   0
   5  -8   4   40.17    6.11   0
   5  -7   1   37.60    4.51   0
   0  -1   6  940.58   11.34   0
   1  -9  12    0.54    8.01   0
   1  -7  11   83.25    9.07   0
   2  -5   8  103.19    7.42   0
   4 -12   9    3.79    7.88   0
   4  -5   2  390.10    8.24   0
   5  -9   5   52.70    7.24   0
   1  -1   3   29.30    2.42   0
   2  -2   0   47.80    1.82   0
   2  -2   2  274.55    5.20   0
   3  -6   7   73.38    7.13   0
   4 -10   8   51.03    9.20   0
   4  -5   0   21.57    2.80   0
   2 -10  11  124.55   10.84   0
   2  -8  10   85.01    9.43   0
   3 -11  10   80.74    9.94   0
   3  -4   4   28.70    4.16   0
   4 -13   9   -1.59    8.19   0
   1  -6  10  136.83    9.25   0
   2  -3   5  179.50    6.32   0
   2  -2   1 2028.51   11.45   0
   3  -9   9    4.56    7.79   0
   4  -6   4  117.24    6.70   0
   5 -14   7    0.14    8.49   0
   1  -3   7  202.65    7.62   0
   3 -12  10    2.08    8.29   0
   4 -11   8  116.54   10.79   0
   4  -9   7   18.61    7.19   0
   5 -15   7    0.16    8.50   0
   5 -10   5   69.52    8.41   0
   0  -8  12   10.47    8.92   0
   0   0   2   28.48    1.43   0
   1  -8  11   54.90    9.55   0
   1  -5   9   37.95    6.63   0
   2 -11  11   -1.03    8.26   0
   4  -8   6   84.58    8.03   0
   4  -7   5   14.01    5.56   0
   5 -12   6   84.63   10.25   0
   5  -9   4   11.75    5.95   0
   1 -11  12    0.09    8.57   0
   1  -4   8  145.48    7.88   0
   1  -1   2  502.57    5.75   0
   2  -7   9  139.13    9.60   0
   3  -8   8    8.97    7.06   0
  -1   0  -3    3.26    2.18   0
   2 -12  11   15.65    9.47   0
   2  -9  10   14.69    8.57   0
   3 -10   9   93.73   10.52   0
   3  -5   5  445.05   10.88   0
   3  -4   3   16.36    3.78   0
   4 -12   8   61.50   10.04   0
   5 -13   6   30.45    9.68   0
  -2   1  -2  455.93    6.48   0
  -1  -1   7  181.90    6.19   0
   0  -5  10    7.54    6.59   0
   1  -2   5  201.77    6.29   0
   2  -6   8   77.14    7.65   0
   2  -4   6  250.15    8.39   0
   3  -7   7  150.33    9.15   0
   4 -10   7  169.68   10.88   0
   4  -6   3   29.16    4.73   0
   5 -11   5   47.34    8.13   0
   5  -8   1  139.22    6.88   0
  -1   0   5   52.54    3.11   0
   1  -9  11    0.98    8.60   0
   1  -7  10   10.91    7.41   0
   3  -6   6   59.59    6.38   0
   4 -13   8   -2.65    8.37   0
   5 -10   4   54.09    7.88   0
   5  -9   3   50.26    6.58   0
  -3   2   0  383.60    5.58   0
   0  -4   9   16.03    5.84   0
   0  -3   8    3.35    4.80   0
   3 -11   9    8.23    8.89   0
   4 -14   8    9.59    9.06   0
   4  -9   6   93.30    8.94   0
   0  -7  11    5.51    7.81   0
   0  -1   5 1173.68   11.99   0
   1  -1   1 1430.05    7.76   0
   2 -10  10   14.64    9.16   0
   2  -8   9   43.45    8.49   0
   4 -11   7   25.07    8.84   0
   4  -7   4  211.63    9.00   0
   5 -12   5   62.99    9.36   0
  -1  -2   8  132.21    6.82   0
   0   0   1   49.43    0.94   0
   3 -12   9   19.20    9.07   0
   3  -4   2   54.37    4.08   0
   4  -8   5   49.28    7.17   0
   4  -6   2  110.31    5.87   0
   0 -10  12    2.50   10.21   0
   1 -10  11    1.33    9.10   0
   1  -6   9  297.12   12.08   0
   5 -13   5   44.31    9.81   0
   5 -11   4    7.70    7.08   0
   5  -9   2    0.93    5.34   0
   0  -1  -4 1325.36   10.64   0
   3 -13   9    9.11    9.51   0
   3  -8   7   89.68    9.06   0
   4 -12   7   11.35    9.09   0
   5 -10   3   12.77    6.65   0
   1  -8  10   50.04    9.15   0
   2  -7   8  155.97   10.17   0
   3 -14   9   23.96   10.28   0
   3 -10   8    1.77    8.17   0
   4 -10   6   52.35    8.63   0
   4  -6   1  223.03    7.03   0
   0 -11  12   -0.80    9.70   0
   1 -11  11    9.94    9.40   0
   2 -12  10   41.49   10.40   0
   2  -9   9   10.05    8.26   0
   2  -4   5   81.53    5.93   0
   3  -7   6   90.41    8.07   0
   3  -6   5   40.36    6.34   0
   4 -13   7    7.77    9.39   0
   4  -7   3  181.64    8.43   0
   5 -12   4  130.07   10.32   0
   2  -6   7  138.21    8.98   0
   4 -15   7    2.31   10.43   0
   4  -9   5    0.75    6.96   0
   4  -6  -1   23.67    3.42   0
   4  -6   0  172.10    5.95   0
   1 -12  11    4.22    9.95   0
   2 -13  10   41.87   11.19   0
   2  -5   6    2.12    5.33   0
   2  -3   3 1012.72   12.32   0
   3 -11   8   37.09   10.17   0
   3  -4   0  224.61    5.21   0
   4 -11   6   20.53    8.76   0
   5 -11   3   80.58    8.78   0
   0  -5   9   41.56    7.44   0
   0  -2   6  155.01    6.34   0
   1  -9  10   33.04   10.28   0
   1  -7   9   23.26    8.10   0
   3  -9   7    4.93    7.83   0
  -2   0   6   26.15    3.40   0
  -1  -5  10  120.09    9.77   0
   0  -9  11  104.36   12.06   0
   2  -8   8   65.56    9.37   0
   3 -12   8    8.71   10.52   0
   3  -5   3  359.05    9.29   0
   4 -12   6  174.63   12.96   0
   0  -4   8  119.31    7.99   0
   4 -10   5   15.30    7.88   0
  -1  -1   6  578.26    9.77   0
   0  -7  10    5.14    7.90   0
   1 -10  10   15.91   10.33   0
   2 -11   9    8.63   10.34   0
   3 -13   8   17.96   10.61   0
   3  -8   6   22.54    7.44   0
   4 -13   6   46.28   10.93   0
   4  -7   2  137.16    7.23   0
  -1 -10  12   -8.61   10.31   0
   0  -1   4 1166.24   11.49   0
   1  -6   8   92.75    9.02   0
   3 -15   8    1.92   10.40   0
   3 -14   8  132.95   13.43   0
   3 -10   7   59.56    9.56   0
   3  -6   4  156.09    8.11   0
   4 -14   6   21.99   10.78   0
   4  -9   4   12.89    6.83   0
  -1  -4   9  141.99    9.21   0
   0 -10  11   72.21   11.99   0
   1  -3   5 1290.23   16.23   0
   2 -12   9   14.14   10.24   0
   2  -7   7   17.44    7.38   0
   3  -7   5   10.02    5.98   0
   4 -15   6   10.80   10.77   0
   4  -8   3   20.56    6.37   0
  -1   0   4  119.02    3.64   0
   1 -11  10  151.59   13.93   0
   1  -8   9   51.44    9.24   0
   2  -9   8   68.13   10.22   0
   2  -4   4  705.67   12.55   0
   4 -11   5   52.02    9.32   0
  -1 -11  12   -0.60   11.62   0
  -1  -3   8    0.98    5.68   0
  -1  -2   7  376.99    9.84   0
   0 -11  11   -2.10   10.81   0
   0  -6   9  114.16   10.23   0
   1  -5   7    5.50    5.73   0
   1  -4   6  120.54    7.41   0
   2 -13   9   45.78   11.73   0
   2  -6   6  240.23   10.66   0
   3 -11   7   25.60    9.34   0
   4  -7   1  245.25    8.43   0
  -1  -8  11    4.36   10.03   0
   0  -8  10  117.71   11.51   0
   1 -12  10    6.46   10.70   0
   2 -14   9    1.45   11.06   0
   2  -5   5  155.10    8.23   0
   3  -9   6  192.88   11.97   0
   3  -5   2 1141.65   14.93   0
   4 -12   5   52.74   10.31   0
  -1  -6  10  162.57   11.43   0
   0 -12  11    7.36   11.21   0
   1  -2   3  359.28    7.18   0
   2 -10   8  130.37   12.18   0
   3 -12   7   12.70   10.64   0
   4 -10   4  190.46   11.38   0
   1 -13  10    1.57   11.19   0
   1  -9   9   13.18    9.64   0
   1  -7   8   81.48    9.64   0
   2  -8   7  127.84   10.70   0
   3 -13   7   12.95   11.32   0
   4 -13   5   25.47   10.58   0
   4  -8   2  108.16    8.06   0
   0 -13  11   10.81   11.86   0
   1 -14  10   18.33   12.48   0
   3 -16   7   -0.55   11.69   0
   3 -10   6   45.61    9.93   0
   4 -14   5   63.72   12.14   0
   4  -9   3  113.51    9.03   0
   4  -7   0  361.79    9.18   0
  -1  -9  11   48.49   12.36   0
  -1   1  -1 1877.04   11.16   0
   0  -9  10   21.60   10.83   0
   3 -15   7   12.67   11.99   0
   3  -6   3  412.21   11.26   0
   4 -11   4   38.93    9.23   0
  -4   3   1   59.59    3.86   0
  -1   1   0   60.77    1.93   0
   0  -2   5  708.32   11.65   0
   1  -2  -5  232.35    5.74   0
  -1  -5   9  179.34   10.85   0
   0  -7   9  119.37   11.30   0
   0   0  -2   36.72    2.35   0
   2 -12   8   60.20   12.94   0
   2  -7   6    0.07    7.41   0
   2  -3   1  202.36    5.22   0
   3 -11   6   47.94   10.76   0
   3  -5   1   54.07    4.78   0
   4 -12   4  107.89   11.99   0
  -1 -10  11   42.30   12.97   0
  -1  -7  10   16.70    9.45   0
  -1   1  -2  577.42    7.76   0
   0 -10  10    8.38   11.16   0
   1  -6   7  247.53   11.51   0
   2 -13   8   18.39   11.96   0
   2  -9   7  103.15   11.41   0
   2  -4   3  917.78   13.78   0
   4 -10   3   50.86    8.70   0
   1 -11   9   -0.65   11.52   0
   1  -8   8   80.13   10.88   0
   2 -15   8   -1.50   12.34   0
   2 -14   8   18.87   12.31   0
   3 -12   6  193.51   14.75   0
   3  -9   5   74.95    9.66   0
   4 -13   4  100.39   12.14   0
   4  -9   2    7.31    6.97   0
   4  -8   1  129.40    7.90   0
   1  -5   6  105.02    8.45   0
   1  -3   4    7.09    4.02   0
   2  -6   5  270.12   10.89   0
   2  -5   4  459.09   11.97   0
   3 -17   6    0.86   13.74   0
  -1 -11  11   61.47   13.68   0
  -1  -4   8    8.50    7.15   0
   0 -11  10   18.97   12.71   0
   1 -12   9   28.38   12.83   0
   2 -10   7   74.84   11.69   0
   3 -16   6   -2.65   12.61   0
   3 -13   6   34.02   12.32   0
  -1 -12  11   24.67   14.43   0
   0 -12  10   58.87   13.99   0
   0  -8   9   52.87   10.77   0
   0  -6   8   67.72    9.48   0
   1 -14   9   41.38   13.63   0
   1 -13   9    9.32   12.15   0
[truncated: 694,197 more chars]
