# Supplementary material for: Direct Synthesis of α‐Amino Acid Derivatives by Hydrative Amination of Alkynes
Source: Angew Chem Int Ed Engl. 2022 Nov 29;62(1):e202212399. doi: 10.1002/anie.202212399 (PMC10098499; doi:10.1002/anie.202212399)
Supplement: Supplementary file 4 — Supporting Information [file ANIE-62-0-s003.cif]

data_mf_198_c2c
# start Validation Reply Form
_vrf_PLAT026_mf_198_c2c          
;
PROBLEM: Ratio Observed / Unique Reflections (too) Low ..        35% Check
RESPONSE: sorry we had many samples
;
_vrf_PLAT084_mf_198_c2c          
;
PROBLEM: High wR2 Value (i.e. > 0.25) ...................       0.39 Report
RESPONSE: the crystal quality was not good and the data redundancy to low
;
# Added during the CSD deposition process: Monday 09 May 2022 02:57 PM
# end Validation Reply Form

_publ_requested_journal          Angew.Chem.,Int.Ed.
_publ_contact_author_name        'Nuno Maulide'
_publ_contact_author_address     
;University of Vienna
Department of Organic Chemistry
Waehringer Strasse 38
1090 Wien 
Room 1126
;
_publ_contact_author_email       nuno.maulide@univie.ac.at
loop_
_publ_author_name
_publ_author_address
'Maulide, Nuno'
;University of Vienna
Department of Organic Chemistry
Waehringer Strasse 38
1090 Wien 
Room 1126
;
'feng, minghao'
;University of Vienna
Department of Organic Chemistry
Waehringer Strasse 38
1090 Wien 

;
'Tinelli, Roberto'
;University of Vienna
Department of Organic Chemistry
Waehringer Strasse 38
1090 Wien 

;
'meyrelles, ricardo'
;University of Vienna
Department of Organic Chemistry
Waehringer Strasse 38
1090 Wien 

;
'maryasin, boris'
;University of Vienna
Department of Organic Chemistry
Waehringer Strasse 38
1090 Wien 
;
'gonzalez, leticia'
;University of Vienna
Department of Theoretical Chemistry
Waehringer Strasse 17
1090 Wien 
Room 412
;
_audit_creation_date             2022-05-09
_audit_creation_method           
;
Olex2 1.5
(compiled 2022.04.07 svn.rca3783a0 for OlexSys, GUI svn.r6498)
;
_audit_contact_author_address    ?
_audit_contact_author_email      ?
_audit_contact_author_phone      ?
_publ_contact_author_id_orcid    ?
_publ_section_references         
;
Dolomanov, O.V., Bourhis, L.J., Gildea, R.J, Howard, J.A.K. & Puschmann, H.
 (2009), J. Appl. Cryst. 42, 339-341.

Sheldrick, G.M. (2015). Acta Cryst. C71, 3-8.

Sheldrick, G.M. (2008). Acta Cryst. A64, 112-122.

C. B. Huebschle, G. M. Sheldrick and B. Dittrich
ShelXle: a Qt graphical user interface for SHELXL
J. Appl. Cryst., 44, (2011) 1281-1284.

A.L.Spek, Acta Cryst. 2009, D65, 148-155.
;
_chemical_name_systematic        
N-(1-oxo-1-(2-oxooxazolidin-3-yl)hexan-2-yl)benzamide
_chemical_name_common            ?
_chemical_formula_moiety         'C16 H20 N2 O4'
_chemical_formula_sum            'C16 H20 N2 O4'
_chemical_formula_weight         304.34
_chemical_melting_point          ?
_exptl_crystal_description       needle
_exptl_crystal_colour            'clear colourless'
_diffrn_ambient_temperature      100.00
loop_
_atom_type_symbol
_atom_type_description
_atom_type_scat_dispersion_real
_atom_type_scat_dispersion_imag
_atom_type_scat_source
C C 0.0033 0.0016 'International Tables Vol C Tables 4.2.6.8 and 6.1.1.4'
H H 0.0000 0.0000 'International Tables Vol C Tables 4.2.6.8 and 6.1.1.4'
N N 0.0061 0.0033 'International Tables Vol C Tables 4.2.6.8 and 6.1.1.4'
O O 0.0106 0.0060 'International Tables Vol C Tables 4.2.6.8 and 6.1.1.4'

_shelx_space_group_comment       
;
The symmetry employed for this shelxl refinement is uniquely defined
by the following loop, which should always be used as a source of
symmetry information in preference to the above space-group names.
They are only intended as comments.
;
_space_group_crystal_system      monoclinic
_space_group_IT_number           15
_space_group_name_H-M_alt        'C 2/c'
_space_group_name_Hall           '-C 2yc'
_chemical_absolute_configuration ?
loop_
_space_group_symop_operation_xyz
'x, y, z'
'-x, y, -z+1/2'
'x+1/2, y+1/2, z'
'-x+1/2, y+1/2, -z+1/2'
'-x, -y, -z'
'x, -y, z-1/2'
'-x+1/2, -y+1/2, -z'
'x+1/2, -y+1/2, z-1/2'

_cell_length_a                   22.674(7)
_cell_length_b                   5.1412(12)
_cell_length_c                   25.909(9)
_cell_angle_alpha                90
_cell_angle_beta                 97.083(13)
_cell_angle_gamma                90
_cell_volume                     2997.2(15)
_cell_formula_units_Z            8
_cell_measurement_reflns_used    1174
_cell_measurement_temperature    100.00
_cell_measurement_theta_max      22.01
_cell_measurement_theta_min      3.17
_shelx_estimated_absorpt_T_max   0.999
_shelx_estimated_absorpt_T_min   0.990
_exptl_absorpt_coefficient_mu    0.098
_exptl_absorpt_correction_T_max  0.6477
_exptl_absorpt_correction_T_min  0.3404
_exptl_absorpt_correction_type   multi-scan
_exptl_absorpt_process_details   
;
SADABS-2016/2 (Bruker,2016/2) was used for absorption correction.
wR2(int) was 0.1544 before and 0.0743 after correction.
The Ratio of minimum to maximum transmission is 0.5256.
The \l/2 correction factor is Not present.
;
_exptl_crystal_colour_lustre     clear
_exptl_crystal_colour_primary    colourless
_exptl_crystal_density_diffrn    1.349
_exptl_crystal_density_meas      ?
_exptl_crystal_density_method    ?
_exptl_crystal_F_000             1296
_exptl_crystal_size_max          0.1
_exptl_crystal_size_mid          0.03
_exptl_crystal_size_min          0.01
_exptl_transmission_factor_max   ?
_exptl_transmission_factor_min   ?
_diffrn_reflns_av_R_equivalents  0.1695
_diffrn_reflns_av_unetI/netI     0.3050
_diffrn_reflns_Laue_measured_fraction_full 0.993
_diffrn_reflns_Laue_measured_fraction_max 0.922
_diffrn_reflns_limit_h_max       27
_diffrn_reflns_limit_h_min       -31
_diffrn_reflns_limit_k_max       6
_diffrn_reflns_limit_k_min       -6
_diffrn_reflns_limit_l_max       33
_diffrn_reflns_limit_l_min       -34
_diffrn_reflns_number            10543
_diffrn_reflns_point_group_measured_fraction_full 0.993
_diffrn_reflns_point_group_measured_fraction_max 0.922
_diffrn_reflns_theta_full        25.242
_diffrn_reflns_theta_max         30.015
_diffrn_reflns_theta_min         2.549
_diffrn_detector_area_resol_mean ?
_diffrn_measured_fraction_theta_full 0.993
_diffrn_measured_fraction_theta_max 0.922
_diffrn_measurement_device_type  'Bruker D8 Venture'
_diffrn_measurement_method       '\f and \w scans'
_diffrn_radiation_probe          x-ray
_diffrn_radiation_type           MoK\a
_diffrn_radiation_wavelength     0.71073
_diffrn_source                   'sealed x-ray tube'
_diffrn_source_type              'Incoatec IuS'
_diffrn_source_current           1.0
_diffrn_source_power             0.05
_diffrn_source_voltage           50.0
_diffrn_standards_number         0
_reflns_Friedel_coverage         0.000
_reflns_Friedel_fraction_full    .
_reflns_Friedel_fraction_max     .
_reflns_number_gt                1422
_reflns_number_total             4036
_reflns_special_details          
;
 Reflections were merged by SHELXL according to the crystal
 class for the calculation of statistics and refinement.
 
 _reflns_Friedel_fraction is defined as the number of unique
 Friedel pairs measured divided by the number that would be
 possible theoretically, ignoring centric projections and
 systematic absences.
;
_reflns_threshold_expression     'I > 2\s(I)'
_computing_cell_refinement       'SAINT V8.38A (Bruker, 2018)'
_computing_data_collection       'APEX 3'
_computing_data_reduction        'SAINT V8.38A (Bruker, 2018)'
_computing_molecular_graphics    'Olex2 1.5 (Dolomanov et al., 2009)'
_computing_publication_material  'Olex2 1.5 (Dolomanov et al., 2009)'
_computing_structure_refinement  'SHELXL 2018/3 (Sheldrick, 2015)'
_computing_structure_solution    ?
_refine_diff_density_max         0.384
_refine_diff_density_min         -0.401
_refine_diff_density_rms         0.093
_refine_ls_extinction_coef       .
_refine_ls_extinction_method     none
_refine_ls_goodness_of_fit_ref   0.997
_refine_ls_hydrogen_treatment    constr
_refine_ls_matrix_type           full
_refine_ls_number_parameters     200
_refine_ls_number_reflns         4036
_refine_ls_number_restraints     0
_refine_ls_R_factor_all          0.2866
_refine_ls_R_factor_gt           0.1281
_refine_ls_restrained_S_all      0.997
_refine_ls_shift/su_max          0.000
_refine_ls_shift/su_mean         0.000
_refine_ls_structure_factor_coef Fsqd
_refine_ls_weighting_details     
'w=1/[\s^2^(Fo^2^)+(0.1621P)^2^] where P=(Fo^2^+2Fc^2^)/3'
_refine_ls_weighting_scheme      calc
_refine_ls_wR_factor_gt          0.3117
_refine_ls_wR_factor_ref         0.3941
_refine_special_details          
;
_olex2_refinement_description
1. Fixed Uiso
 At 1.2 times of:
  All C(H) groups, All C(H,H) groups, All N(H) groups
 At 1.5 times of:
  All C(H,H,H) groups
2.a Ternary CH refined with riding coordinates:
 C1(H1A)
2.b Secondary CH2 refined with riding coordinates:
 C11(H11A,H11B), C12(H12A,H12B), C13(H13A,H13B), C14(H14A,H14B), C15(H15A,H15B)
2.c Aromatic/amide H refined with riding coordinates:
 N1(H1), C4(H4), C5(H5), C6(H6), C7(H7), C8(H8)
2.d Idealised Me refined as rotating group:
 C16(H16A,H16B,H16C)
;
_atom_sites_solution_hydrogens   geom
_atom_sites_solution_primary     direct
_atom_sites_solution_secondary   ?
loop_
_atom_site_label
_atom_site_type_symbol
_atom_site_fract_x
_atom_site_fract_y
_atom_site_fract_z
_atom_site_U_iso_or_equiv
_atom_site_adp_type
_atom_site_occupancy
_atom_site_site_symmetry_order
_atom_site_calc_flag
_atom_site_refinement_flags_posn
_atom_site_refinement_flags_adp
_atom_site_refinement_flags_occupancy
_atom_site_disorder_assembly
_atom_site_disorder_group
O1 O 0.29217(17) 0.6498(7) 0.11012(14) 0.0519(11) Uani 1 1 d . . . . .
O2 O 0.25441(18) -0.0030(7) 0.20993(15) 0.0496(11) Uani 1 1 d . . . . .
O3 O 0.07867(18) 0.3430(7) 0.22869(16) 0.0567(11) Uani 1 1 d . . . . .
O4 O 0.12126(19) 0.5347(7) 0.16556(16) 0.0581(12) Uani 1 1 d . . . . .
N1 N 0.28034(19) 0.2164(8) 0.12139(17) 0.0429(11) Uani 1 1 d . . . . .
H1 H 0.296280 0.061276 0.119353 0.052 Uiso 1 1 calc R U . . .
N2 N 0.1624(2) 0.1663(8) 0.20770(17) 0.0450(12) Uani 1 1 d . . . . .
C1 C 0.2195(2) 0.2340(10) 0.1321(2) 0.0465(14) Uani 1 1 d . . . . .
H1A H 0.206862 0.420519 0.130298 0.056 Uiso 1 1 calc R U . . .
C2 C 0.3140(2) 0.4278(10) 0.1144(2) 0.0400(13) Uani 1 1 d . . . . .
C3 C 0.3782(3) 0.3855(10) 0.1139(2) 0.0443(14) Uani 1 1 d . . . . .
C4 C 0.4087(3) 0.1836(10) 0.1410(2) 0.0495(15) Uani 1 1 d . . . . .
H4 H 0.387154 0.056084 0.157451 0.059 Uiso 1 1 calc R U . . .
C5 C 0.4693(3) 0.1644(10) 0.1445(2) 0.0534(15) Uani 1 1 d . . . . .
H5 H 0.489465 0.027840 0.164047 0.064 Uiso 1 1 calc R U . . .
C6 C 0.5013(3) 0.3465(12) 0.1190(2) 0.0581(17) Uani 1 1 d . . . . .
H6 H 0.543352 0.333084 0.121153 0.070 Uiso 1 1 calc R U . . .
C7 C 0.4721(3) 0.5441(11) 0.0911(2) 0.0509(15) Uani 1 1 d . . . . .
H7 H 0.493876 0.666323 0.073478 0.061 Uiso 1 1 calc R U . . .
C8 C 0.4111(3) 0.5659(10) 0.0886(2) 0.0488(15) Uani 1 1 d . . . . .
H8 H 0.391192 0.704765 0.069555 0.059 Uiso 1 1 calc R U . . .
C9 C 0.2148(3) 0.1297(10) 0.1868(2) 0.0451(14) Uani 1 1 d . . . . .
C10 C 0.1216(3) 0.3631(11) 0.1978(2) 0.0495(15) Uani 1 1 d . . . . .
C11 C 0.0871(3) 0.1005(11) 0.2580(2) 0.0508(15) Uani 1 1 d . . . . .
H11A H 0.061247 -0.038657 0.241275 0.061 Uiso 1 1 calc R U . . .
H11B H 0.078192 0.124332 0.294148 0.061 Uiso 1 1 calc R U . . .
C12 C 0.1521(3) 0.0352(10) 0.2569(2) 0.0482(15) Uani 1 1 d . . . . .
H12A H 0.177434 0.108822 0.287286 0.058 Uiso 1 1 calc R U . . .
H12B H 0.158700 -0.154791 0.255344 0.058 Uiso 1 1 calc R U . . .
C13 C 0.1766(3) 0.0742(10) 0.0929(2) 0.0494(15) Uani 1 1 d . . . . .
H13A H 0.185939 -0.112885 0.097921 0.059 Uiso 1 1 calc R U . . .
H13B H 0.135397 0.101606 0.100694 0.059 Uiso 1 1 calc R U . . .
C14 C 0.1798(3) 0.1436(10) 0.0366(2) 0.0505(15) Uani 1 1 d . . . . .
H14A H 0.154487 0.019671 0.014570 0.061 Uiso 1 1 calc R U . . .
H14B H 0.221188 0.117683 0.029309 0.061 Uiso 1 1 calc R U . . .
C15 C 0.1607(3) 0.4201(10) 0.0200(2) 0.0481(15) Uani 1 1 d . . . . .
H15A H 0.185843 0.546505 0.041599 0.058 Uiso 1 1 calc R U . . .
H15B H 0.167264 0.446888 -0.016667 0.058 Uiso 1 1 calc R U . . .
C16 C 0.0953(3) 0.4723(11) 0.0256(2) 0.0551(16) Uani 1 1 d . . . . .
H16A H 0.070335 0.344559 0.005134 0.083 Uiso 1 1 calc R U . . .
H16B H 0.084599 0.647823 0.013030 0.083 Uiso 1 1 calc R U . . .
H16C H 0.089201 0.457956 0.062310 0.083 Uiso 1 1 calc R U . . .

loop_
_atom_site_aniso_label
_atom_site_aniso_U_11
_atom_site_aniso_U_22
_atom_site_aniso_U_33
_atom_site_aniso_U_23
_atom_site_aniso_U_13
_atom_site_aniso_U_12
O1 0.055(3) 0.027(2) 0.074(3) 0.0008(17) 0.0097(19) -0.0002(18)
O2 0.045(2) 0.032(2) 0.072(3) 0.0002(17) 0.0094(19) 0.0034(18)
O3 0.054(3) 0.046(2) 0.073(3) 0.004(2) 0.019(2) 0.008(2)
O4 0.064(3) 0.038(2) 0.073(3) 0.011(2) 0.013(2) 0.011(2)
N1 0.038(3) 0.024(2) 0.068(3) -0.0005(19) 0.011(2) 0.004(2)
N2 0.044(3) 0.027(2) 0.063(3) 0.004(2) 0.004(2) -0.001(2)
C1 0.041(4) 0.026(3) 0.073(4) 0.001(2) 0.004(3) 0.008(2)
C2 0.040(3) 0.027(3) 0.055(3) 0.003(2) 0.013(2) 0.005(2)
C3 0.053(4) 0.025(3) 0.054(3) -0.001(2) 0.000(3) -0.002(3)
C4 0.051(4) 0.024(3) 0.074(4) 0.000(2) 0.009(3) 0.005(3)
C5 0.060(4) 0.026(3) 0.075(4) -0.001(3) 0.014(3) 0.000(3)
C6 0.055(4) 0.041(3) 0.080(4) -0.009(3) 0.013(3) 0.004(3)
C7 0.043(4) 0.037(3) 0.074(4) -0.009(3) 0.015(3) -0.008(3)
C8 0.054(4) 0.035(3) 0.059(3) 0.002(2) 0.010(3) 0.001(3)
C9 0.041(4) 0.029(3) 0.064(4) -0.004(2) 0.002(3) 0.005(3)
C10 0.048(4) 0.036(3) 0.065(4) -0.007(3) 0.009(3) 0.007(3)
C11 0.047(4) 0.041(3) 0.066(4) 0.009(3) 0.014(3) -0.001(3)
C12 0.061(4) 0.030(3) 0.054(3) -0.002(2) 0.009(3) -0.004(3)
C13 0.056(4) 0.029(3) 0.062(4) 0.003(2) 0.002(3) 0.003(3)
C14 0.055(4) 0.032(3) 0.064(4) -0.008(3) 0.006(3) -0.001(3)
C15 0.056(4) 0.029(3) 0.060(3) -0.004(2) 0.007(3) 0.001(3)
C16 0.065(5) 0.040(3) 0.061(4) 0.006(3) 0.012(3) 0.005(3)

_geom_special_details            
;
 All esds (except the esd in the dihedral angle between two l.s. planes)
 are estimated using the full covariance matrix.  The cell esds are taken
 into account individually in the estimation of esds in distances, angles
 and torsion angles; correlations between esds in cell parameters are only
 used when they are defined by crystal symmetry.  An approximate (isotropic)
 treatment of cell esds is used for estimating esds involving l.s. planes.
;
loop_
_geom_bond_atom_site_label_1
_geom_bond_atom_site_label_2
_geom_bond_distance
_geom_bond_site_symmetry_2
_geom_bond_publ_flag
O1 C2 1.244(6) . ?
O2 C9 1.224(6) . ?
O3 C10 1.339(7) . ?
O3 C11 1.460(7) . ?
O4 C10 1.213(7) . ?
N1 H1 0.8800 . ?
N1 C1 1.444(7) . ?
N1 C2 1.352(6) . ?
N2 C9 1.378(7) . ?
N2 C10 1.374(7) . ?
N2 C12 1.486(7) . ?
C1 H1A 1.0000 . ?
C1 C9 1.532(8) . ?
C1 C13 1.551(7) . ?
C2 C3 1.473(8) . ?
C3 C4 1.389(7) . ?
C3 C8 1.403(8) . ?
C4 H4 0.9500 . ?
C4 C5 1.368(8) . ?
C5 H5 0.9500 . ?
C5 C6 1.399(8) . ?
C6 H6 0.9500 . ?
C6 C7 1.369(8) . ?
C7 H7 0.9500 . ?
C7 C8 1.382(8) . ?
C8 H8 0.9500 . ?
C11 H11A 0.9900 . ?
C11 H11B 0.9900 . ?
C11 C12 1.515(8) . ?
C12 H12A 0.9900 . ?
C12 H12B 0.9900 . ?
C13 H13A 0.9900 . ?
C13 H13B 0.9900 . ?
C13 C14 1.511(8) . ?
C14 H14A 0.9900 . ?
C14 H14B 0.9900 . ?
C14 C15 1.532(7) . ?
C15 H15A 0.9900 . ?
C15 H15B 0.9900 . ?
C15 C16 1.531(8) . ?
C16 H16A 0.9800 . ?
C16 H16B 0.9800 . ?
C16 H16C 0.9800 . ?

loop_
_geom_angle_atom_site_label_1
_geom_angle_atom_site_label_2
_geom_angle_atom_site_label_3
_geom_angle
_geom_angle_site_symmetry_1
_geom_angle_site_symmetry_3
_geom_angle_publ_flag
C10 O3 C11 108.6(4) . . ?
C1 N1 H1 118.5 . . ?
C2 N1 H1 118.5 . . ?
C2 N1 C1 122.9(4) . . ?
C9 N2 C12 120.7(4) . . ?
C10 N2 C9 128.3(5) . . ?
C10 N2 C12 108.7(5) . . ?
N1 C1 H1A 109.0 . . ?
N1 C1 C9 109.4(4) . . ?
N1 C1 C13 112.2(5) . . ?
C9 C1 H1A 109.0 . . ?
C9 C1 C13 108.1(5) . . ?
C13 C1 H1A 109.0 . . ?
O1 C2 N1 121.7(5) . . ?
O1 C2 C3 121.1(5) . . ?
N1 C2 C3 117.2(4) . . ?
C4 C3 C2 122.6(5) . . ?
C4 C3 C8 117.9(6) . . ?
C8 C3 C2 119.3(5) . . ?
C3 C4 H4 119.3 . . ?
C5 C4 C3 121.4(6) . . ?
C5 C4 H4 119.3 . . ?
C4 C5 H5 120.1 . . ?
C4 C5 C6 119.8(6) . . ?
C6 C5 H5 120.1 . . ?
C5 C6 H6 120.0 . . ?
C7 C6 C5 120.0(6) . . ?
C7 C6 H6 120.0 . . ?
C6 C7 H7 120.0 . . ?
C6 C7 C8 120.1(6) . . ?
C8 C7 H7 120.0 . . ?
C3 C8 H8 119.6 . . ?
C7 C8 C3 120.8(5) . . ?
C7 C8 H8 119.6 . . ?
O2 C9 N2 119.9(5) . . ?
O2 C9 C1 121.2(5) . . ?
N2 C9 C1 118.5(4) . . ?
O3 C10 N2 110.7(5) . . ?
O4 C10 O3 121.6(5) . . ?
O4 C10 N2 127.7(6) . . ?
O3 C11 H11A 110.9 . . ?
O3 C11 H11B 110.9 . . ?
O3 C11 C12 104.2(4) . . ?
H11A C11 H11B 108.9 . . ?
C12 C11 H11A 110.9 . . ?
C12 C11 H11B 110.9 . . ?
N2 C12 C11 99.9(4) . . ?
N2 C12 H12A 111.8 . . ?
N2 C12 H12B 111.8 . . ?
C11 C12 H12A 111.8 . . ?
C11 C12 H12B 111.8 . . ?
H12A C12 H12B 109.5 . . ?
C1 C13 H13A 108.8 . . ?
C1 C13 H13B 108.8 . . ?
H13A C13 H13B 107.7 . . ?
C14 C13 C1 113.9(5) . . ?
C14 C13 H13A 108.8 . . ?
C14 C13 H13B 108.8 . . ?
C13 C14 H14A 108.2 . . ?
C13 C14 H14B 108.2 . . ?
C13 C14 C15 116.4(5) . . ?
H14A C14 H14B 107.3 . . ?
C15 C14 H14A 108.2 . . ?
C15 C14 H14B 108.2 . . ?
C14 C15 H15A 109.2 . . ?
C14 C15 H15B 109.2 . . ?
H15A C15 H15B 107.9 . . ?
C16 C15 C14 112.3(5) . . ?
C16 C15 H15A 109.2 . . ?
C16 C15 H15B 109.2 . . ?
C15 C16 H16A 109.5 . . ?
C15 C16 H16B 109.5 . . ?
C15 C16 H16C 109.5 . . ?
H16A C16 H16B 109.5 . . ?
H16A C16 H16C 109.5 . . ?
H16B C16 H16C 109.5 . . ?

loop_
_geom_torsion_atom_site_label_1
_geom_torsion_atom_site_label_2
_geom_torsion_atom_site_label_3
_geom_torsion_atom_site_label_4
_geom_torsion
_geom_torsion_site_symmetry_1
_geom_torsion_site_symmetry_2
_geom_torsion_site_symmetry_3
_geom_torsion_site_symmetry_4
_geom_torsion_publ_flag
O1 C2 C3 C4 149.3(5) . . . . ?
O1 C2 C3 C8 -25.6(8) . . . . ?
O3 C11 C12 N2 -27.0(5) . . . . ?
N1 C1 C9 O2 -16.3(7) . . . . ?
N1 C1 C9 N2 170.0(4) . . . . ?
N1 C1 C13 C14 -55.1(6) . . . . ?
N1 C2 C3 C4 -28.5(7) . . . . ?
N1 C2 C3 C8 156.6(5) . . . . ?
C1 N1 C2 O1 -9.4(8) . . . . ?
C1 N1 C2 C3 168.4(5) . . . . ?
C1 C13 C14 C15 -64.2(7) . . . . ?
C2 N1 C1 C9 -114.6(5) . . . . ?
C2 N1 C1 C13 125.4(5) . . . . ?
C2 C3 C4 C5 -173.0(5) . . . . ?
C2 C3 C8 C7 174.5(5) . . . . ?
C3 C4 C5 C6 -1.9(9) . . . . ?
C4 C3 C8 C7 -0.6(8) . . . . ?
C4 C5 C6 C7 0.5(9) . . . . ?
C5 C6 C7 C8 0.9(9) . . . . ?
C6 C7 C8 C3 -0.8(9) . . . . ?
C8 C3 C4 C5 2.0(8) . . . . ?
C9 N2 C10 O3 -175.1(5) . . . . ?
C9 N2 C10 O4 6.0(9) . . . . ?
C9 N2 C12 C11 -171.2(4) . . . . ?
C9 C1 C13 C14 -175.9(5) . . . . ?
C10 O3 C11 C12 21.9(6) . . . . ?
C10 N2 C9 O2 157.7(5) . . . . ?
C10 N2 C9 C1 -28.5(8) . . . . ?
C10 N2 C12 C11 24.5(5) . . . . ?
C11 O3 C10 O4 172.6(5) . . . . ?
C11 O3 C10 N2 -6.4(6) . . . . ?
C12 N2 C9 O2 -3.1(7) . . . . ?
C12 N2 C9 C1 170.6(5) . . . . ?
C12 N2 C10 O3 -12.5(6) . . . . ?
C12 N2 C10 O4 168.7(6) . . . . ?
C13 C1 C9 O2 106.2(6) . . . . ?
C13 C1 C9 N2 -67.5(6) . . . . ?
C13 C14 C15 C16 -62.7(7) . . . . ?

_shelx_res_file                  
;
TITL MF198_C2c in C2/c #15
    mf_198_c2c.res
    created by SHELXL-2018/3 at 14:13:29 on 09-May-2022
REM reset to C2/c #15
CELL 0.71073 22.6737 5.1412 25.9089 90 97.0826 90
ZERR 8 0.0067 0.0012 0.0088 0 0.0134 0
LATT 7
SYMM -X,+Y,0.5-Z
SFAC C H N O
UNIT 128 160 16 32

L.S. 10
PLAN  5
SIZE 0.01 0.03 0.1
TEMP -173.15
CONF
BOND
MORE -1
BOND $H
fmap 2 53
acta
REM <olex2.extras>
REM <HklSrc "%.\\MF198_C2c.hkl">
REM </olex2.extras>

WGHT    0.162100
FVAR       0.11639
O1    4    0.292172    0.649814    0.110122    11.00000    0.05529    0.02713 =
         0.07373    0.00076    0.00965   -0.00022
O2    4    0.254414   -0.002980    0.209928    11.00000    0.04524    0.03248 =
         0.07157    0.00023    0.00935    0.00338
O3    4    0.078674    0.343020    0.228694    11.00000    0.05354    0.04610 =
         0.07315    0.00404    0.01866    0.00823
O4    4    0.121257    0.534673    0.165564    11.00000    0.06404    0.03844 =
         0.07313    0.01084    0.01320    0.01081
N1    3    0.280341    0.216433    0.121387    11.00000    0.03797    0.02402 =
         0.06779   -0.00048    0.01062    0.00437
AFIX  43
H1    2    0.296280    0.061276    0.119353    11.00000   -1.20000
AFIX   0
N2    3    0.162424    0.166325    0.207696    11.00000    0.04417    0.02733 =
         0.06282    0.00370    0.00372   -0.00108
C1    1    0.219459    0.233999    0.132052    11.00000    0.04066    0.02567 =
         0.07250    0.00113    0.00395    0.00846
AFIX  13
H1A   2    0.206862    0.420519    0.130298    11.00000   -1.20000
AFIX   0
C2    1    0.313977    0.427763    0.114382    11.00000    0.03983    0.02683 =
         0.05509    0.00285    0.01278    0.00453
C3    1    0.378154    0.385462    0.113919    11.00000    0.05313    0.02456 =
         0.05375   -0.00125    0.00014   -0.00207
C4    1    0.408746    0.183555    0.140992    11.00000    0.05123    0.02375 =
         0.07366   -0.00013    0.00860    0.00468
AFIX  43
H4    2    0.387154    0.056084    0.157451    11.00000   -1.20000
AFIX   0
C5    1    0.469275    0.164357    0.144457    11.00000    0.05989    0.02630 =
         0.07534   -0.00096    0.01382   -0.00007
AFIX  43
H5    2    0.489465    0.027840    0.164047    11.00000   -1.20000
AFIX   0
C6    1    0.501335    0.346485    0.119047    11.00000    0.05457    0.04062 =
         0.08033   -0.00886    0.01349    0.00432
AFIX  43
H6    2    0.543352    0.333084    0.121153    11.00000   -1.20000
AFIX   0
C7    1    0.472147    0.544097    0.091136    11.00000    0.04332    0.03714 =
         0.07422   -0.00865    0.01541   -0.00843
AFIX  43
H7    2    0.493876    0.666323    0.073478    11.00000   -1.20000
AFIX   0
C8    1    0.411089    0.565905    0.088631    11.00000    0.05353    0.03457 =
         0.05914    0.00189    0.01003    0.00088
AFIX  43
H8    2    0.391192    0.704765    0.069555    11.00000   -1.20000
AFIX   0
C9    1    0.214807    0.129738    0.186780    11.00000    0.04137    0.02909 =
         0.06387   -0.00369    0.00200    0.00455
C10   1    0.121614    0.363117    0.197765    11.00000    0.04800    0.03582 =
         0.06514   -0.00674    0.00915    0.00743
C11   1    0.087101    0.100452    0.257991    11.00000    0.04710    0.04076 =
         0.06615    0.00902    0.01363   -0.00067
AFIX  23
H11A  2    0.061247   -0.038657    0.241275    11.00000   -1.20000
H11B  2    0.078192    0.124332    0.294148    11.00000   -1.20000
AFIX   0
C12   1    0.152108    0.035245    0.256929    11.00000    0.06076    0.03017 =
         0.05415   -0.00187    0.00875   -0.00362
AFIX  23
H12A  2    0.177434    0.108822    0.287286    11.00000   -1.20000
H12B  2    0.158700   -0.154791    0.255344    11.00000   -1.20000
AFIX   0
C13   1    0.176597    0.074188    0.092885    11.00000    0.05627    0.02855 =
         0.06196    0.00319    0.00150    0.00338
AFIX  23
H13A  2    0.185939   -0.112885    0.097921    11.00000   -1.20000
H13B  2    0.135397    0.101606    0.100694    11.00000   -1.20000
AFIX   0
C14   1    0.179758    0.143575    0.036633    11.00000    0.05501    0.03198 =
         0.06406   -0.00775    0.00575   -0.00121
AFIX  23
H14A  2    0.154487    0.019671    0.014570    11.00000   -1.20000
H14B  2    0.221188    0.117683    0.029309    11.00000   -1.20000
AFIX   0
C15   1    0.160722    0.420137    0.020038    11.00000    0.05554    0.02852 =
         0.06038   -0.00385    0.00715    0.00091
AFIX  23
H15A  2    0.185843    0.546505    0.041599    11.00000   -1.20000
H15B  2    0.167264    0.446888   -0.016667    11.00000   -1.20000
AFIX   0
C16   1    0.095330    0.472314    0.025631    11.00000    0.06514    0.04030 =
         0.06089    0.00611    0.01154    0.00492
AFIX 137
H16A  2    0.070335    0.344559    0.005134    11.00000   -1.50000
H16B  2    0.084599    0.647823    0.013030    11.00000   -1.50000
H16C  2    0.089201    0.457956    0.062310    11.00000   -1.50000
AFIX   0
HKLF 4


REM  MF198_C2c in C2/c #15
REM wR2 = 0.3941, GooF = S = 0.997, Restrained GooF = 0.997 for all data
REM R1 = 0.1281 for 1422 Fo > 4sig(Fo) and 0.2866 for all 4036 data
REM 200 parameters refined using 0 restraints

END

WGHT      0.1621      0.0000

REM Highest difference peak  0.384,  deepest hole -0.401,  1-sigma level  0.093
Q1    1   0.4190  0.5648  0.1347  11.00000  0.05    0.38
Q2    1   0.5236  0.7627  0.1191  11.00000  0.05    0.30
Q3    1   0.3470  0.6487  0.0961  11.00000  0.05    0.29
Q4    1   0.2258  0.6470  0.1189  11.00000  0.05    0.28
Q5    1   0.2747  0.2061  0.0869  11.00000  0.05    0.28
;
_shelx_res_checksum              14342
_shelx_hkl_file                  
;
  -6   0   0    6.91    1.49
  -8   0   0    1.04    0.28
  -8   0   0    0.79    0.37
 -10   0   0  116.31   24.96
 -12   0   0   34.68    7.48
 -14   0   0    0.55    0.71
 -16   0   0   32.67    7.12
 -18   0   0    1.10    1.15
 -20   0   0   14.74    3.52
 -22   0   0   -2.10    1.87
 -24   0   0   24.27    5.82
 -26   0   0    1.20    3.49
 -28   0   0   -2.42    5.50
 -30   0   0    2.10    6.40
  -1  -1   0   46.82   10.00
  -1   1   0   45.10   10.00
   1   1   0   48.04   10.00
  -3  -1   0   58.03   13.60
   3   1   0   68.63   13.60
  -5  -1   0  351.28   74.97
   5   1   0  348.36   74.96
  -7  -1   0    1.33    0.62
   7   1   0    3.02    0.60
  -9  -1   0   36.01    7.74
   9   1   0   35.79    7.72
 -11  -1   0   20.32    4.33
  11   1   0   19.36    4.28
 -13  -1   0    2.67    0.83
  13   1   0    0.79    0.58
 -15  -1   0    0.94    0.95
  15   1   0    0.14    0.59
  15   1   0    1.06    0.40
 -15   1   0    1.08    0.98
 -17  -1   0    6.72    1.53
 -17   1   0    3.45    1.27
  17   1   0    4.38    1.03
  17   1   0    4.05    1.14
 -19  -1   0    4.61    1.64
 -19   1   0    3.77    1.24
 -19   1   0    2.08    0.73
 -21  -1   0    5.77    2.72
 -21   1   0    5.69    2.36
 -21   1   0   10.53    2.07
 -23  -1   0    3.30    2.63
 -23   1   0    2.04    1.95
 -25  -1   0    3.54    4.06
 -25   1   0    1.72    2.40
 -27  -1   0   -3.31    4.06
 -27   1   0    2.33    3.34
 -29  -1   0    7.42    5.67
 -29   1   0    4.18    4.70
 -31   1   0   -3.94    6.67
   0  -2   0  128.51   29.07
   0   2   0  142.87   29.08
  -2  -2   0    2.26    0.70
  -2   2   0    2.60    0.64
   2   2   0    2.96    0.68
  -4  -2   0  108.46   22.58
   4   2   0  102.15   22.58
  -6  -2   0    1.02    0.56
   6   2   0    1.13    0.51
  -8  -2   0   32.85    6.76
   8   2   0   29.79    6.74
 -10  -2   0   19.95    4.20
  10   2   0   18.14    4.15
 -12  -2   0   15.39    4.03
  12   2   0   19.19    3.93
 -14  -2   0   68.21   14.21
  14   2   0   63.97   14.16
 -16  -2   0   29.37    7.58
  16   2   0   36.79    7.43
 -18  -2   0   22.29    5.60
  18   2   0   21.59    5.45
  18   2   0   27.84    5.39
 -20  -2   0    2.90    2.18
  20   2   0    2.11    1.14
  20   2   0    1.67    0.88
 -22  -2   0   -0.19    4.06
  22   2   0    1.16    1.18
  22   2   0    1.22    0.91
 -24  -2   0   -5.04    3.73
 -24   2   0   -1.22    0.86
 -24   2   0   -2.30    2.01
 -26  -2   0    3.52    4.76
 -26   2   0    3.88    2.84
 -26   2   0    3.12    1.42
 -28   2   0    1.68    4.14
 -30   2   0    5.16    5.88
  -1  -3   0   -0.04    0.56
   1   3   0    0.79    0.54
  -1   3   0   -0.09    0.49
  -3  -3   0   75.99   16.82
   3   3   0   82.60   16.82
  -3   3   0   76.49   16.81
  -5  -3   0   62.82   13.78
   5   3   0   65.19   13.77
  -7  -3   0    2.49    1.02
   7   3   0    2.60    0.90
  -9  -3   0   23.55    5.41
   9   3   0   24.85    5.35
 -11  -3   0    0.67    1.14
  11   3   0    0.44    0.90
 -13  -3   0    1.29    1.42
  13   3   0    2.78    1.15
 -15  -3   0    6.89    2.05
  15   3   0    5.25    1.72
 -17  -3   0   21.11    4.95
  17   3   0   20.96    4.85
 -19  -3   0    3.09    2.43
 -21  -3   0    3.15    3.15
  21   3   0    1.90    1.74
  21   3   0    1.79    1.35
 -23  -3   0    1.50    3.84
  23   3   0    3.92    1.98
  23   3   0    1.53    2.16
  25   3   0   -0.22    1.57
  25   3   0    0.81    2.08
   0   4   0   39.80    8.61
  -2  -4   0    1.03    1.00
  -2   4   0    3.76    0.91
   2   4   0    1.89    0.94
  -4  -4   0   20.34    3.71
  -4   4   0   14.12    3.53
   4   4   0   14.59    3.59
  -6  -4   0   12.46    3.39
   6   4   0   13.62    3.28
  -6   4   0   17.22    3.31
  -8  -4   0   12.43    3.56
   8   4   0   15.65    3.47
  -8   4   0   17.03    3.47
 -10  -4   0   12.26    3.05
 -12  -4   0   -0.50    1.64
  12   4   0    0.02    1.30
 -14  -4   0    2.26    1.97
  14   4   0    1.80    1.58
 -16  -4   0   -1.31    2.81
  16   4   0    2.36    1.77
 -18  -4   0    0.27    2.66
  18   4   0    2.57    2.02
  20   4   0    5.11    2.53
  22   4   0    2.03    2.71
  24   4   0    3.80    3.21
  26   4   0   -1.35    3.34
   1   5   0   15.53    3.51
  -1   5   0   15.27    3.50
   3   5   0    4.11    1.48
  -5  -5   0    1.44    1.77
  -5   5   0    1.20    1.19
  -7  -5   0   11.59    4.13
  -7   5   0   16.05    4.12
   7   5   0   19.86    3.87
  -9  -5   0    3.12    3.03
   9   5   0   10.02    2.33
 -11  -5   0    0.67    2.66
 -11   5   0    3.33    2.28
  11   5   0    2.09    1.85
 -13  -5   0    3.02    3.04
 -13   5   0    1.05    1.52
  13   5   0   -0.73    2.06
 -15  -5   0    3.84    4.91
  15   5   0    0.37    2.42
  17   5   0   -1.48    2.84
  19   5   0   -0.83    3.34
  21   5   0   -0.43    4.49
   0   6   0    0.85    1.67
  -2   6   0   -0.17    1.72
   2   6   0    3.59    1.76
  -4   6   0   -1.88    1.77
   4   6   0   -0.50    1.76
  -6   6   0    0.81    1.84
   6   6   0    0.48    2.00
  -8  -6   0    4.90    3.58
   8   6   0    0.38    2.42
  -8   6   0    4.27    2.06
 -10  -6   0    0.00    4.14
  10   6   0   -1.05    2.38
 -10   6   0    0.04    2.07
  12   6   0   -1.56    2.87
 -12   6   0    4.64    2.33
 -14   6   0   -1.02    2.35
  14   6   0    0.62    3.23
 -16   6   0    2.19    2.42
 -28   0   1    0.12    5.05
 -26   0   1   -0.50    3.20
 -24   0   1   19.28    5.29
 -22   0   1   -0.16    1.84
 -20   0   1    7.68    2.20
 -18   0   1    5.94    1.72
 -16   0   1    6.00    1.57
 -14   0   1    1.92    0.79
 -12   0   1    3.08    0.84
 -10   0   1    0.66    0.41
  -8   0   1   -0.12    0.27
  -6   0   1   -0.40    0.12
  -6   0   1   -0.60    0.17
  -2   0  -1    0.11    0.10
  -2   0  -1    0.05    0.06
   4   0   1    0.00    0.14
  -4   0  -1    0.13    0.16
  -6   0  -1    0.00    0.24
  -6   0  -1    0.36    0.14
   6   0   1   -0.37    0.18
   6   0   1    0.05    0.12
   8   0   1    0.23    0.23
  -8   0  -1   -0.02    0.32
 -10   0  -1    2.16    0.64
 -12   0  -1    1.48    0.63
 -14   0  -1    0.70    0.70
 -16   0  -1    9.02    2.16
 -18   0  -1    0.95    1.19
 -20   0  -1    5.86    1.97
 -22   0  -1    3.81    2.04
 -24   0  -1    7.59    2.77
 -26   0  -1    4.19    3.23
 -28   0  -1   -2.62    4.40
 -30   0  -1    7.80    6.30
 -31   1   1    4.08    6.40
 -29  -1   1    5.74    5.16
 -29   1   1   -3.73    4.48
 -27  -1   1    1.15    4.32
 -27   1   1   -1.13    3.09
 -25  -1   1    4.67    3.27
 -25   1   1    1.66    2.60
 -23  -1   1    6.73    2.72
 -23   1   1    1.93    2.04
 -21  -1   1    2.10    1.98
 -21   1   1   -0.35    1.43
 -19  -1   1   12.25    2.81
 -19   1   1   10.98    2.42
 -19   1   1   10.04    2.59
 -17  -1   1   -1.17    1.17
 -17   1   1    0.72    0.83
 -15  -1   1    1.13    1.02
  15   1  -1    1.10    0.62
  15   1  -1    1.49    0.46
 -13  -1   1    7.24    1.78
  13   1  -1    6.61    1.68
  13   1  -1    8.21    1.66
 -11  -1   1    5.60    1.11
  11   1  -1    3.64    1.02
  -9  -1   1    5.67    1.19
   9   1  -1    4.62    1.16
  -7  -1   1   69.90   15.63
   7   1  -1   75.79   15.63
   5   1  -1    1.74    0.46
  -3  -1   1  122.74   28.09
   3   1  -1  139.17   28.08
  -1  -1   1  153.49   32.80
   1   1  -1  152.64   32.80
  -1  -1  -1  484.46  103.61
   1  -1   1  470.59  103.61
   1   1   1  495.65  103.61
  -3  -1  -1  180.48   38.32
   3   1   1  177.12   38.32
  -5  -1  -1    8.75    2.14
   5   1   1   10.62    2.13
  -7  -1  -1   23.10    5.26
   7   1   1   25.52    5.25
  -9  -1  -1    8.76    2.17
   9   1   1   10.11    2.14
 -11  -1  -1    1.39    0.68
  11   1   1    1.17    0.54
 -13  -1  -1   23.59    5.91
  13   1   1   29.03    5.84
 -15  -1  -1    0.70    0.98
 -15   1  -1    0.55    0.34
 -15   1  -1    1.00    0.68
  15   1   1   -0.80    0.60
  15   1   1    0.71    0.39
 -17  -1  -1   22.03    4.42
  17   1   1   17.31    4.16
  17   1   1   18.00    4.11
 -17   1  -1   21.50    4.10
 -17   1  -1   14.75    4.24
 -19  -1  -1   12.13    2.84
 -19   1  -1   10.34    2.37
 -19   1  -1   10.59    2.55
 -21  -1  -1   23.55    4.08
 -21   1  -1   14.82    3.61
 -23  -1  -1    1.28    2.57
 -23   1  -1    0.73    1.84
 -25  -1  -1    0.68    4.22
 -25   1  -1    0.05    2.74
 -27   1  -1    5.04    3.50
 -29  -1  -1   10.00    7.90
 -29   1  -1   -5.84    5.29
 -30   2   1  -13.80    5.51
 -28   2   1   -0.36    5.11
 -26  -2   1   -1.58    4.65
 -26   2   1    6.76    2.79
 -26   2   1    3.19    1.44
 -24  -2   1   -4.79    3.50
 -24   2   1    1.21    1.10
 -22  -2   1   -3.16    3.72
  22   2  -1    0.04    1.08
 -20  -2   1   -0.45    2.05
  20   2  -1    0.43    0.75
  20   2  -1    0.67    1.03
 -18  -2   1   15.86    4.65
  18   2  -1   20.92    4.46
  18   2  -1   22.20    4.54
 -16  -2   1   43.37    8.38
  16   2  -1   35.20    8.21
 -14  -2   1   26.96    5.48
  14   2  -1   23.12    5.33
 -12  -2   1    1.60    0.97
  12   2  -1    2.08    0.80
 -10  -2   1    6.72    1.65
  10   2  -1    6.88    1.59
  -8  -2   1   52.42   11.53
   8   2  -1   54.69   11.52
  -6  -2   1   27.74    6.03
   6   2  -1   28.03    6.02
  -4  -2   1  126.09   26.19
   4   2  -1  118.23   26.19
  -2  -2   1   35.28    7.24
  -2   2   1   31.66    7.23
   2   2  -1   34.39    7.24
   0  -2   1  184.02   39.26
   0  -2  -1  174.44   39.26
   0   2   1  191.29   39.26
   0   2  -1  183.04   39.26
  -2  -2  -1  104.78   21.74
   2   2   1   99.09   21.74
  -2   2  -1  100.27   21.73
  -4  -2  -1   44.18    9.70
   4   2   1   46.08    9.70
  -4   2  -1   45.08    9.68
  -6  -2  -1    3.48    0.90
   6   2   1    3.04    0.85
  -8  -2  -1    2.87    0.82
   8   2   1    1.71    0.73
 -10  -2  -1    2.87    0.90
  10   2   1    1.65    0.78
 -12  -2  -1    0.89    0.94
  12   2   1   -0.61    0.69
 -14  -2  -1   24.28    4.98
  14   2   1   20.68    4.85
 -16  -2  -1  129.09   26.15
  16   2   1  115.46   26.09
 -18  -2  -1   21.17    5.08
  18   2   1   20.11    4.85
  18   2   1   25.80    4.93
 -20  -2  -1    2.33    2.14
 -20   2  -1    1.98    0.67
  20   2   1    0.78    1.13
  20   2   1    0.27    0.84
 -22  -2  -1    2.53    2.82
  22   2   1    0.45    1.21
  22   2   1   -0.45    0.90
 -22   2  -1   -2.41    1.55
 -22   2  -1    1.54    0.72
 -24  -2  -1    4.24    5.18
 -24   2  -1    2.26    1.08
 -24   2  -1    5.95    2.31
 -26  -2  -1   15.11    4.75
 -26   2  -1    2.54    1.48
 -26   2  -1    6.00    3.10
 -28   2  -1    4.25    4.20
 -30   2  -1  -13.80    5.85
  25   3  -1   -1.55    2.00
  25   3  -1    0.30    1.95
 -23  -3   1   -0.10    3.64
  23   3  -1    2.70    1.83
  23   3  -1    0.73    1.40
 -21  -3   1    1.25    3.81
  21   3  -1    1.54    1.35
  21   3  -1   -0.55    1.59
 -19  -3   1    3.31    2.33
  19   3  -1    1.07    1.47
 -17  -3   1   20.32    5.20
  17   3  -1   23.83    5.10
 -15  -3   1    4.60    1.80
  15   3  -1    4.04    1.44
 -13  -3   1    1.70    1.32
  13   3  -1    1.85    1.08
 -11  -3   1   22.55    4.08
  11   3  -1   14.60    3.90
  -9  -3   1   -0.31    0.90
   9   3  -1    0.59    0.79
  -7  -3   1   51.74   11.53
   7   3  -1   54.89   11.51
  -5  -3   1   54.65   11.29
   5   3  -1   50.29   11.27
  -3  -3   1    6.36    1.67
  -3   3   1    8.25    1.60
   3   3  -1    6.03    1.64
  -1  -3   1    1.26    0.63
   1   3  -1    1.17    0.63
  -1   3   1    1.89    0.60
  -1  -3  -1   46.26   10.12
  -1   3  -1   47.33   10.12
   1   3   1   47.58   10.12
  -3  -3  -1   -0.16    0.68
  -3   3  -1    0.65    0.52
   3   3   1    1.24    0.59
  -5  -3  -1   68.54   15.03
  -5   3  -1   69.12   15.01
   5   3   1   72.20   15.03
  -7  -3  -1    0.51    0.83
   7   3   1   -0.27    0.69
  -9  -3  -1    1.16    1.02
   9   3   1    1.65    0.88
 -11  -3  -1   -0.70    1.09
  11   3   1    1.25    0.94
 -13  -3  -1   25.29    6.40
  13   3   1   30.36    6.27
 -15  -3  -1   34.35    7.98
  15   3   1   36.18    7.80
 -17  -3  -1    9.51    2.77
  17   3   1    8.78    2.37
 -19  -3  -1    8.21    2.63
  19   3   1    3.90    1.86
 -21  -3  -1   -3.14    2.75
  21   3   1   -0.38    1.76
  21   3   1    1.68    1.31
 -23  -3  -1    4.09    4.10
  23   3   1    1.54    1.95
  23   3   1    1.29    1.63
  25   3   1    1.80    2.20
  25   3   1    1.72    1.67
 -25   3  -1    2.68    1.39
  27   3   1    0.42    1.92
  27   3   1    1.46    2.30
 -27   3  -1    1.43    1.76
 -27   3  -1   -0.66    3.79
  26   4  -1    1.73    3.21
  24   4  -1   -0.18    3.02
  22   4  -1    1.65    2.68
  20   4  -1    2.37    2.40
 -18  -4   1    4.37    2.83
  18   4  -1    3.14    2.12
 -16  -4   1    0.87    2.58
  16   4  -1    3.00    1.79
 -14  -4   1    5.63    2.46
  14   4  -1    7.80    2.13
 -12  -4   1   -0.55    1.65
  12   4  -1    0.46    1.32
 -10  -4   1    2.69    1.69
  10   4  -1    5.13    1.80
  -8  -4   1    9.87    2.68
  -8   4   1   13.40    2.55
   8   4  -1    8.83    2.55
  -6  -4   1    4.22    1.65
   6   4  -1    3.56    1.49
  -6   4   1    7.10    1.38
  -4  -4   1    1.69    1.22
  -4   4   1    2.46    0.90
   4   4  -1    3.13    1.03
  -2  -4   1    9.12    2.93
  -2   4   1   14.60    2.97
   2   4  -1   16.01    3.00
   0   4  -1    1.25    0.83
   0   4   1    1.66    0.82
  -2  -4  -1   24.02    5.45
  -2   4  -1   25.63    5.43
   2   4   1   24.59    5.44
  -4  -4  -1   31.84    6.49
  -4   4  -1   28.36    6.38
   4   4   1   28.66    6.42
  -6  -4  -1   -1.04    1.26
  -6   4  -1    2.58    0.84
   6   4   1    1.27    0.99
  -8  -4  -1   -1.10    1.45
   8   4   1   -0.85    1.01
  -8   4  -1   -0.46    0.82
 -10  -4  -1    3.15    1.69
  10   4   1    1.96    1.86
 -10   4  -1    2.71    1.07
 -12  -4  -1    0.59    1.79
  12   4   1    1.61    1.39
 -14  -4  -1    3.36    2.22
  14   4   1    3.80    1.75
 -16  -4  -1    1.38    3.91
  16   4   1    3.29    1.92
 -18  -4  -1   -0.15    2.84
  18   4   1    0.07    2.01
  20   4   1   -0.29    2.35
  22   4   1    0.14    2.81
  24   4   1    3.78    3.43
  26   4   1    0.11    3.66
  21   5  -1   -1.74    3.88
  19   5  -1    0.17    3.32
  17   5  -1    1.31    2.84
 -15  -5   1    2.71    5.25
  15   5  -1    6.89    2.78
 -13  -5   1    4.10    3.17
  13   5  -1    3.74    2.13
 -11  -5   1    0.33    2.61
  11   5  -1    4.44    1.78
 -11   5   1    0.37    1.48
  -9  -5   1   -3.38    2.28
   9   5  -1    2.57    1.53
  -9   5   1   -0.08    1.28
  -7  -5   1    0.95    2.17
   7   5  -1    3.59    1.59
  -7   5   1    4.73    1.67
  -5  -5   1   -0.58    1.73
  -5   5   1   -0.25    1.77
   5   5  -1    0.55    1.25
   3   5  -1   51.43   11.34
  -3   5   1   53.03   11.32
   1   5  -1    1.04    1.15
  -1   5   1    1.24    1.11
   1   5   1    3.14    1.21
  -1   5  -1    0.99    1.19
  -3   5  -1    2.33    1.26
   3   5   1    2.58    1.29
  -5  -5  -1    2.41    1.72
   5   5   1    0.24    1.24
  -5   5  -1    0.08    1.16
  -7  -5  -1    6.18    2.46
   7   5   1    6.64    1.95
  -7   5  -1    6.16    1.87
  -9   5  -1    4.76    1.81
   9   5   1    6.75    1.96
 -11  -5  -1    2.52    2.65
 -11   5  -1   -3.76    1.38
  11   5   1   -1.32    1.72
 -13  -5  -1    0.68    3.07
  13   5   1    1.90    2.16
 -13   5  -1    2.19    1.53
  15   5   1    2.75    2.42
  17   5   1    3.25    3.00
  19   5   1    5.46    3.71
 -14   6   1    0.78    2.40
  14   6  -1    5.06    3.41
 -12   6   1    3.61    2.30
  12   6  -1    1.16    2.79
 -10  -6   1   -4.05    4.06
 -10   6   1   -0.66    2.08
  10   6  -1   -1.62    2.31
  -8  -6   1    2.21    3.71
  -8   6   1    1.52    2.01
   8   6  -1    4.38    2.61
   6   6  -1   -0.76    1.96
  -6   6   1    1.64    1.79
   4   6  -1    1.97    1.88
  -4   6   1    2.08    1.79
  -2   6   1    6.03    1.87
   2   6  -1    1.11    1.90
   0   6  -1    5.58    2.17
   0   6   1    6.78    2.15
   2   6   1   -0.73    1.72
  -2   6  -1    2.16    1.73
  -4   6  -1   10.20    2.67
   4   6   1    8.06    2.67
  -6   6  -1    1.68    1.87
   6   6   1    1.38    2.12
  -8  -6  -1    9.12    3.68
  -8   6  -1    4.48    2.43
   8   6   1    8.34    2.76
 -10  -6  -1    3.92    4.08
  10   6   1    1.88    2.41
 -10   6  -1   -1.92    2.13
  12   6   1    1.99    2.72
 -12   6  -1   -2.50    2.20
 -14   6  -1    7.32    2.48
  14   6   1   -3.68    3.69
 -16   6  -1    2.46    2.62
 -30   0   2    8.23    5.63
 -28   0   2    5.91    4.77
 -26   0   2    1.93    3.40
 -24   0   2    5.78    3.05
 -22   0   2    0.20    1.82
 -20   0   2   14.04    3.38
 -18   0   2   26.66    5.94
 -16   0   2   22.02    4.88
 -14   0   2   44.24    9.54
 -12   0   2   60.63   13.03
 -10   0   2    6.20    1.42
  -8   0   2    6.56    1.45
   2   0   2   32.22    6.72
  -2   0  -2   30.48    6.72
  -4   0  -2  108.09   23.68
   4   0   2  112.82   23.68
  -6   0  -2  378.53   79.99
   6   0   2  368.10   79.99
   8   0   2  172.70   34.64
   8   0   2  150.46   34.65
 -10   0  -2  119.47   23.38
  10   0   2  107.23   23.38
 -10   0  -2  100.14   23.39
 -12   0  -2    6.01    1.82
 -12   0  -2    9.16    1.77
 -14   0  -2    2.44    0.92
 -16   0  -2    9.14    2.20
 -18   0  -2    0.88    1.18
 -20   0  -2    6.28    2.02
 -22   0  -2   11.67    3.40
 -24   0  -2    7.89    3.08
 -26   0  -2   -1.77    3.41
 -28   0  -2   -2.45    4.40
 -30   0  -2   -4.06    6.45
 -31   1   2   -0.69    6.58
 -29  -1   2   10.73    6.49
 -29   1   2    3.27    4.37
 -27  -1   2    4.22    4.77
 -25  -1   2    2.88    3.24
 -25   1   2    2.59    2.66
 -23  -1   2    2.36    2.53
 -23   1   2    0.43    1.86
 -21  -1   2   -0.88    1.97
 -21   1   2    1.84    1.40
 -19  -1   2   32.22    7.26
 -17  -1   2    3.20    1.36
 -15  -1   2   11.73    2.76
  15   1  -2   13.62    2.63
  15   1  -2    9.66    2.67
  13   1  -2   13.01    2.87
 -11  -1   2   83.96   18.15
  11   1  -2   85.12   18.14
  -9  -1   2   67.41   14.58
   9   1  -2   68.40   14.57
  -7  -1   2   15.80    3.12
   7   1  -2   13.21    3.10
  -5  -1   2   27.08    5.71
   5   1  -2   26.01    5.70
  -3  -1   2   78.79   17.16
   3   1  -2   81.28   17.16
  -1  -1   2   65.51   14.19
   1   1  -2   66.82   14.19
  -1  -1  -2   72.12   15.62
   1  -1   2   73.08   15.62
   1   1   2   73.28   15.62
  -1   1  -2   72.94   15.62
  -3  -1  -2  402.32   86.41
  -3   1  -2  443.23   86.40
   3   1   2  377.21   86.41
  -3   1  -2  389.97   86.40
  -5  -1  -2   19.47    4.28
   5   1   2   20.16    4.28
  -7  -1  -2   28.47    6.44
   7   1   2   31.23    6.44
  -9  -1  -2   11.72    2.75
   9   1   2   10.04    2.70
  -9   1  -2   13.36    2.65
 -11  -1  -2   37.92    7.26
 -11   1  -2   33.57    7.20
  11   1   2   33.72    7.24
  11   1   2   30.80    7.20
 -13  -1  -2   58.38   11.46
  13   1   2   53.08   11.40
 -13   1  -2   47.48   11.42
 -13   1  -2   54.54   11.40
 -15  -1  -2    2.17    1.07
 -15   1  -2    1.61    0.49
  15   1   2    1.10    0.52
 -15   1  -2    1.75    0.77
  15   1   2    2.60    0.94
 -17   1  -2   21.90    5.32
  17   1   2   26.46    5.33
 -17   1  -2   27.32    5.43
 -19  -1  -2   15.27    4.48
 -19   1  -2   16.73    3.83
 -19   1  -2   21.92    4.10
 -21  -1  -2   12.91    2.19
 -21   1  -2    3.15    1.08
 -21   1  -2    3.65    1.71
 -23  -1  -2    1.91    2.42
 -23   1  -2    0.95    1.96
 -25  -1  -2    4.85    3.47
 -25   1  -2    1.80    2.79
 -27  -1  -2    8.76    5.06
 -27   1  -2    0.93    3.70
 -29   1  -2    6.22    6.47
 -31   1  -2    5.27    7.61
 -30   2   2    7.42    5.71
 -28   2   2    7.61    4.00
 -26  -2   2    7.86    4.65
 -26   2   2   -3.18    2.56
 -24  -2   2    0.13    3.48
 -22  -2   2    0.71    2.79
  22   2  -2   -0.45    1.06
 -20  -2   2   -0.12    2.01
  20   2  -2   -0.42    0.96
  20   2  -2    0.86    0.73
 -18  -2   2    5.88    2.05
  18   2  -2    5.81    1.55
 -16  -2   2   20.37    5.15
  16   2  -2   23.44    4.95
 -14  -2   2    1.55    1.18
  14   2  -2    2.48    0.89
 -12  -2   2    1.51    1.20
  12   2  -2    5.37    1.08
 -10  -2   2   32.46    6.78
  10   2  -2   30.17    6.74
  -8  -2   2   86.93   18.76
   8   2  -2   87.84   18.75
  -6  -2   2    9.82    1.77
   6   2  -2    6.36    1.67
  -4  -2   2   31.04    6.77
   4   2  -2   31.75    6.77
  -2  -2   2   89.78   18.21
   2   2  -2   86.74   18.21
  -2   2   2   78.56   18.20
   0  -2   2    3.27    0.76
   0   2   2    3.03    0.76
   0   2  -2    3.02    0.86
  -2  -2  -2    3.69    0.80
  -2   2  -2    3.46    0.76
   2   2   2    2.21    0.78
  -4  -2  -2   22.35    5.06
  -4   2  -2   24.93    5.03
   4   2   2   22.23    5.06
  -6  -2  -2   29.16    5.84
   6   2   2   25.02    5.82
   8   2   2    7.38    1.70
 -10  -2  -2    1.81    0.98
  10   2   2    3.39    0.89
 -12  -2  -2   -0.10    0.93
  12   2   2    1.00    0.74
 -14  -2  -2    4.26    1.31
  14   2   2    1.90    1.00
 -16  -2  -2   47.07    9.22
  16   2   2   39.06    9.09
 -18  -2  -2    4.16    1.82
 -18   2  -2   -0.88    1.16
  18   2   2    5.11    1.19
  18   2   2    3.48    0.97
 -20  -2  -2    3.15    2.35
 -20   2  -2    4.40    1.17
  20   2   2    5.92    1.29
  20   2   2    4.94    1.49
 -20   2  -2    1.59    1.60
 -22  -2  -2    0.34    2.49
 -22   2  -2   -0.09    1.65
  22   2   2    0.72    1.27
  22   2   2    0.96    0.92
 -22   2  -2   -1.05    0.82
 -24  -2  -2    0.11    4.25
 -24   2  -2    0.86    0.96
 -24   2  -2   -0.78    2.35
  24   2   2    2.43    1.41
 -26  -2  -2   12.10    5.81
 -26   2  -2    2.06    1.34
 -26   2  -2   -0.03    4.17
 -28   2  -2   -5.91    4.31
  25   3  -2    4.66    2.18
  25   3  -2    0.95    1.90
 -23  -3   2    3.52    3.83
  23   3  -2    2.15    1.42
  23   3  -2    0.90    1.73
 -21  -3   2    1.50    4.66
  21   3  -2    0.55    1.34
  21   3  -2    2.00    1.58
 -19  -3   2    1.76    2.39
  19   3  -2   -0.03    1.35
 -17  -3   2   11.52    3.29
  17   3  -2   12.69    2.94
 -15  -3   2   15.81    4.41
  15   3  -2   22.68    4.40
 -13  -3   2    2.09    1.41
  13   3  -2    4.05    1.22
 -11  -3   2   14.17    3.89
  11   3  -2   21.95    3.96
  -9  -3   2   -0.50    0.88
   9   3  -2    1.09    0.80
  -7  -3   2    0.88    0.84
   7   3  -2    1.88    0.78
  -5  -3   2    1.75    1.00
   5   3  -2    4.50    0.95
  -3  -3   2   18.64    4.30
   3   3  -2   18.68    4.28
  -3   3   2   20.79    4.25
  -1  -3   2   44.03    8.95
  -1   3   2   41.21    8.94
   1   3  -2   39.54    8.94
  -1   3  -2    1.89    0.60
   1   3   2    0.60    0.60
  -3  -3  -2   19.66    4.53
   3   3   2   21.61    4.51
  -3   3  -2   20.52    4.49
  -5  -3  -2   17.10    4.06
   5   3   2   19.11    4.03
  -5   3  -2   18.19    3.97
  -7  -3  -2   21.67    4.37
  -7   3  -2   19.98    4.25
   7   3   2   16.94    4.31
  -9  -3  -2    1.48    0.95
   9   3   2    0.28    0.84
 -11  -3  -2    1.55    1.14
  11   3   2    0.79    0.99
 -13  -3  -2    7.73    2.14
 -15  -3  -2    4.97    1.92
  15   3   2    4.97    1.61
 -17  -3  -2    3.45    2.53
  17   3   2    4.16    1.63
 -19  -3  -2   -0.18    2.39
  19   3   2    2.52    1.52
 -21  -3  -2    4.59    3.20
  21   3   2    6.01    1.88
  21   3   2    0.91    1.44
  23   3   2   -0.75    1.45
  23   3   2    2.82    2.13
 -25   3  -2    1.12    1.36
 -25   3  -2    2.81    2.91
  25   3   2   -0.04    2.25
  25   3   2   -0.74    1.68
  27   3   2    2.44    2.07
 -27   3  -2    4.37    1.90
  27   3   2    0.51    2.53
 -27   3  -2    0.39    5.24
  26   4  -2    1.65    3.25
  24   4  -2    1.88    2.86
  22   4  -2    3.53    2.68
  20   4  -2   -1.42    2.16
 -18  -4   2    3.55    2.75
  18   4  -2    1.56    2.09
 -16  -4   2    1.22    2.49
  16   4  -2    2.97    1.76
 -14  -4   2   -0.16    1.94
  14   4  -2    1.08    1.49
 -12  -4   2    0.89    1.70
  12   4  -2   -0.56    1.31
 -10  -4   2   20.14    4.89
  10   4  -2   23.32    4.96
  -8  -4   2    4.99    2.13
   8   4  -2    9.53    1.98
  -6  -4   2    7.85    2.36
   6   4  -2    8.19    2.22
  -6   4   2   10.44    2.12
  -4  -4   2    3.10    1.13
   4   4  -2    1.05    0.93
  -4   4   2    1.57    0.79
  -2  -4   2   25.33    5.40
  -2   4   2   24.32    5.33
   2   4  -2   23.62    5.36
   0   4   2   -1.06    0.72
   0   4  -2    0.68    0.79
   2   4   2    5.59    1.36
  -2   4  -2    4.51    1.34
  -4  -4  -2   10.61    2.81
   4   4   2   12.18    2.75
  -4   4  -2   13.31    2.82
  -6  -4  -2   -0.71    1.32
   6   4   2    2.01    0.98
  -6   4  -2    1.45    0.87
  -8  -4  -2   -0.30    1.45
  -8   4  -2    0.07    0.87
   8   4   2    0.44    1.07
 -10  -4  -2    1.37    1.69
 -10   4  -2    2.09    1.02
  10   4   2    1.85    1.31
 -12  -4  -2    2.25    1.98
  12   4   2    3.05    1.44
 -12   4  -2    0.78    1.02
 -14  -4  -2   10.65    3.58
  14   4   2   14.42    3.26
 -16  -4  -2    5.98    4.92
  16   4   2    8.11    2.55
 -18  -4  -2   -1.61    3.14
  18   4   2    3.55    2.17
  20   4   2    0.36    2.43
  22   4   2    5.68    3.25
  24   4   2    0.86    3.36
 -26   4  -2   -1.44    2.65
 -26   4  -2    1.91    6.78
  26   4   2   -0.46    3.91
  23   5  -2    6.83    4.79
  21   5  -2    1.04    3.89
  19   5  -2    0.72    3.35
  17   5  -2    0.07    2.57
  15   5  -2    3.55    2.54
 -13  -5   2    1.22    2.80
  13   5  -2    3.16    2.10
 -11  -5   2   -1.56    2.45
 -11   5   2    1.58    1.30
  11   5  -2   -0.02    1.78
  -9  -5   2    1.36    2.23
   9   5  -2    2.49    1.53
  -9   5   2   -0.20    1.18
  -7  -5   2    3.34    2.54
   7   5  -2    8.41    2.04
  -7   5   2    6.91    1.87
  -5  -5   2    2.51    1.85
   5   5  -2    0.31    1.25
  -5   5   2   -1.88    1.91
  -3  -5   2    2.58    2.28
   3   5  -2    2.23    1.40
  -3   5   2    4.24    1.30
  -1   5   2   12.90    2.59
   1   5  -2    8.52    2.62
   1   5   2    6.70    2.18
  -1   5  -2   10.69    2.21
   3   5   2   -0.47    1.15
  -3   5  -2   -0.05    1.16
  -5  -5  -2    2.32    1.65
   5   5   2    0.37    1.24
  -5   5  -2    0.39    1.20
  -7  -5  -2    0.42    2.07
   7   5   2    2.20    1.38
  -7   5  -2    0.14    1.27
   9   5   2   -0.28    1.55
  -9   5  -2    2.08    1.37
 -11  -5  -2    0.22    2.75
  11   5   2   -2.21    1.70
 -11   5  -2   -3.05    1.39
 -13  -5  -2    0.26    3.04
  13   5   2   -0.73    2.11
 -13   5  -2    0.81    1.50
 -15   5  -2   -2.57    1.50
  15   5   2    0.27    2.57
 -17   5  -2    3.19    1.69
  17   5   2    5.49    3.07
  19   5   2    1.53    3.74
  21   5   2   -1.54    4.50
 -16   6   2    2.15    2.48
  14   6  -2    0.08    3.30
 -14   6   2    0.52    2.35
  12   6  -2    3.32    2.90
 -12   6   2    0.32    2.27
 -10  -6   2   -2.39    4.24
  10   6  -2    0.98    2.35
 -10   6   2    0.88    2.02
  -8  -6   2   -0.10    3.78
   8   6  -2   -3.71    2.59
  -8   6   2   -0.48    1.88
  -6   6   2    4.38    2.01
   6   6  -2    4.47    2.31
   4   6  -2    0.89    1.83
  -4   6   2    1.19    1.69
   2   6  -2    2.49    1.79
  -2   6   2    0.85    1.69
   0   6  -2    4.22    2.27
   0   6   2    8.49    2.19
   2   6   2   -0.09    1.72
  -2   6  -2   -2.09    1.73
  -4   6  -2   -0.91    1.78
   4   6   2   -4.27    1.70
   6   6   2    5.16    2.26
  -6   6  -2   -2.71    1.88
  -8  -6  -2    1.24    3.40
   8   6   2   -0.46    2.17
  -8   6  -2    5.12    2.12
 -10  -6  -2    7.12    4.27
 -10   6  -2    8.91    2.63
  10   6   2    4.97    2.86
 -12   6  -2    4.82    2.50
  12   6   2    4.67    3.02
 -14   6  -2    0.58    2.32
  14   6   2   -5.55    4.30
 -16   6  -2    3.80    3.84
 -30   0   3    9.62    6.27
 -28   0   3   10.47    5.03
 -26   0   3   -3.65    3.29
 -24   0   3    2.86    2.46
 -22   0   3    1.02    1.86
 -20   0   3    1.20    1.47
 -18   0   3    4.61    1.48
 -16   0   3    5.87    1.53
 -14   0   3    4.60    1.18
  -2   0   3    0.10    0.06
   0   0  -3    0.22    0.08
   0   0   3    0.14    0.08
  -2   0  -3    0.09    0.10
   2   0   3    0.65    0.21
  -2   0  -3   -0.07    0.21
   2   0   3   -0.02    0.10
   4   0   3    0.45    0.23
  -4   0  -3   -0.16    0.26
  -4   0  -3    0.02    0.14
   6   0   3    0.11    0.27
  -6   0  -3    0.71    0.35
  -8   0  -3    0.11    0.39
   8   0   3    0.52    0.31
  10   0   3    0.51    0.36
 -10   0  -3    0.47    0.48
 -12   0  -3    0.15    0.59
  12   0   3    0.67    0.40
 -14   0  -3    0.45    0.76
 -16   0  -3    1.09    0.96
 -18   0  -3   -0.13    1.15
 -20   0  -3    6.50    2.08
 -22   0  -3   10.85    3.12
 -24   0  -3    4.71    2.79
 -26   0  -3    7.30    3.71
 -28   0  -3   -3.02    4.81
 -30   0  -3   -4.49    7.30
 -29  -1   3   -0.45    6.29
 -29   1   3   10.98    4.98
 -27  -1   3    8.73    4.83
 -27   1   3    5.27    3.91
 -25  -1   3   10.19    3.66
 -25   1   3    4.91    2.94
 -23  -1   3    3.20    2.53
 -23   1   3    2.12    1.88
 -21  -1   3    5.19    3.14
 -21   1   3    2.26    1.51
 -19  -1   3   27.91    6.37
 -17  -1   3    9.54    2.37
 -15  -1   3   11.60    2.86
  15   1  -3   12.97    2.76
 -13  -1   3   32.39    6.25
  13   1  -3   27.45    6.17
  13   1  -3   28.10    6.18
 -11  -1   3    4.99    1.09
  11   1  -3    3.84    0.99
  -9  -1   3    0.70    0.47
   9   1  -3    0.62    0.37
  -7  -1   3   15.33    3.31
   7   1  -3   15.17    3.30
  -5  -1   3  129.38   27.79
   5   1  -3  129.88   27.78
  -3  -1   3    1.01    0.26
   3   1  -3    0.18    0.24
   1   1  -3    0.42    0.20
   1  -1   3  487.77  105.64
  -1  -1  -3  479.58  105.64
  -1   1  -3  495.31  105.64
   1   1   3  509.46  105.65
   3  -1   3   12.79    2.62
  -3  -1  -3   11.52    2.65
   3  -1   3   11.10    2.64
   3   1   3   10.66    2.65
  -3   1  -3   14.48    2.62
  -3   1  -3   10.43    2.65
  -5  -1  -3    2.81    0.97
  -5   1  -3    2.88    0.94
  -5   1  -3    5.25    0.92
   5   1   3    4.60    0.96
  -7  -1  -3    4.85    1.15
  -7   1  -3    4.26    1.10
   7   1   3    5.77    1.13
  -9  -1  -3    1.86    0.63
  -9   1  -3    1.27    0.39
  -9   1  -3    1.83    0.50
 -11  -1  -3   18.97    4.84
  11   1   3   25.20    4.77
 -11   1  -3   20.13    4.84
  11   1   3   21.42    4.81
 -13  -1  -3    7.41    1.81
 -15  -1  -3    9.45    2.04
 -15   1  -3    7.86    1.81
  15   1   3    6.85    1.80
  15   1   3    9.17    1.87
 -15   1  -3    9.73    1.91
 -17  -1  -3    5.13    1.68
  17   1   3    6.31    1.47
 -17   1  -3    3.69    1.44
 -19  -1  -3    7.14    1.61
 -19   1  -3    2.49    1.33
  19   1   3    2.43    0.76
 -19   1  -3    2.09    0.76
 -21  -1  -3    1.54    1.98
 -21   1  -3    2.58    1.56
 -21   1  -3    1.18    0.73
 -23  -1  -3    0.50    2.73
 -23   1  -3    0.19    1.96
 -25  -1  -3    1.37    3.38
 -25   1  -3    2.18    2.80
 -27  -1  -3    3.66    4.56
 -27   1  -3   -2.49    3.71
 -29   1  -3    2.75    5.34
 -30   2   3    2.71    5.12
 -28   2   3   11.65    4.32
 -26  -2   3    1.36    4.72
 -24  -2   3    4.50    3.83
 -22  -2   3    0.05    2.58
 -20  -2   3    2.41    2.14
  20   2  -3    2.13    0.99
  20   2  -3    4.69    1.14
 -18  -2   3    3.56    1.93
  18   2  -3    4.52    1.26
  18   2  -3    5.11    1.33
  16   2  -3   27.29    5.96
 -14  -2   3    3.60    1.59
  14   2  -3    6.55    1.40
 -12  -2   3   24.79    5.29
  12   2  -3   23.45    5.22
 -10  -2   3    2.75    1.13
  10   2  -3    4.99    1.05
  -8  -2   3    0.70    0.61
   8   2  -3    1.03    0.55
  -6  -2   3  103.46   23.26
   6   2  -3  113.37   23.26
  -4  -2   3   13.31    3.19
   4   2  -3   15.50    3.17
  -2  -2   3    3.20    0.64
   2   2  -3    1.75    0.62
  -2   2   3    2.11    0.58
   0  -2   3   48.85   10.15
   0   2  -3   44.29   10.15
   0   2   3   48.72   10.15
   2  -2   3    0.49    0.35
  -2  -2  -3    1.03    0.46
   2   2   3    1.18    0.44
  -2   2  -3    0.40    0.49
  -4  -2  -3  102.77   21.70
   4   2   3   97.10   21.69
  -4   2  -3  103.47   21.68
  -6  -2  -3    0.26    0.59
  -6   2  -3    1.09    0.39
   6   2   3   -0.02    0.54
  -6   2  -3    0.88    0.48
  -8  -2  -3   55.12   12.28
  -8   2  -3   61.05   12.25
   8   2   3   54.21   12.27
 -10  -2  -3    7.52    1.92
  10   2   3    8.51    1.88
 -12  -2  -3    0.55    0.94
  12   2   3    1.29    0.81
 -14  -2  -3    0.95    1.81
 -14   2  -3   -0.41    0.67
  14   2   3   -0.15    0.85
 -16  -2  -3    0.84    1.43
  16   2   3    1.47    0.99
 -18  -2  -3    1.51    1.65
  18   2   3    4.24    1.12
 -18   2  -3   -0.12    0.56
  18   2   3    2.00    0.79
 -18   2  -3    1.51    1.06
 -20  -2  -3   17.52    3.10
 -20   2  -3   10.17    2.53
 -20   2  -3    7.80    2.22
  20   2   3   11.39    2.29
 -22  -2  -3    2.39    2.78
  22   2   3    0.41    1.31
 -22   2  -3   -0.86    0.76
 -22   2  -3   -0.56    1.77
  22   2   3   -0.31    0.95
 -24  -2  -3    1.67    3.86
  24   2   3    0.23    1.09
 -24   2  -3    1.06    0.96
 -24   2  -3   -2.28    2.38
 -26   2  -3    1.05    3.16
 -26   2  -3    2.32    1.36
 -28   2  -3   -0.05    4.37
  25   3  -3    3.40    1.72
  25   3  -3    4.97    1.98
 -23  -3   3   -0.62    3.66
  23   3  -3    0.62    1.36
  23   3  -3    2.82    1.65
 -21  -3   3    1.67    4.10
  21   3  -3    0.79    1.52
 -19  -3   3    1.99    2.41
  19   3  -3    5.60    1.65
 -17  -3   3    5.72    2.00
  17   3  -3    3.60    1.50
 -15  -3   3   48.83   11.60
  15   3  -3   55.87   11.49
 -13  -3   3    2.58    1.32
  13   3  -3    1.34    1.06
 -11  -3   3    0.49    1.23
  11   3  -3    4.67    1.09
  -9  -3   3    2.21    1.04
   9   3  -3    1.82    0.89
  -7  -3   3    0.79    0.82
   7   3  -3    0.95    0.73
  -5  -3   3    5.69    1.57
   5   3  -3    6.88    1.53
  -3  -3   3    0.82    0.74
  -3   3   3    1.50    0.54
   3   3  -3    1.60    0.67
  -1  -3   3   16.41    3.86
   1   3  -3   19.23    3.84
  -1   3   3   16.79    3.82
   1  -3   3   18.93    4.23
  -1  -3  -3   20.80    4.22
  -1   3  -3   18.71    4.23
   1   3   3   18.85    4.24
  -3  -3  -3    3.20    1.00
   3   3   3    3.22    0.95
  -3   3  -3    3.52    0.91
  -5  -3  -3    6.23    1.79
   5   3   3    6.99    1.73
  -5   3  -3    8.25    1.69
  -7  -3  -3    3.19    1.31
  -7   3  -3    4.36    1.09
   7   3   3    4.78    1.20
  -9  -3  -3    1.15    1.17
   9   3   3    1.20    0.95
  -9   3  -3    2.76    0.75
 -11  -3  -3    2.08    1.24
 -11   3  -3    0.52    0.63
  11   3   3   -0.35    0.98
 -13  -3  -3    0.67    1.45
 -13   3  -3    0.21    0.79
  13   3   3    1.55    1.13
 -15  -3  -3    1.39    1.72
  15   3   3    0.54    1.28
 -17  -3  -3    2.97    3.43
  17   3   3    7.60    2.04
 -19  -3  -3    1.55    2.67
  19   3   3   -0.40    1.30
 -19   3  -3    1.48    0.79
  19   3   3   -1.23    1.58
 -21  -3  -3    4.56    3.33
  21   3   3    1.53    1.88
 -21   3  -3   -0.62    1.74
 -21   3  -3    0.12    0.90
  21   3   3    0.81    1.71
  23   3   3   -2.52    2.10
 -23   3  -3   -1.03    1.17
  23   3   3    1.42    1.49
 -23   3  -3    0.06    2.30
  25   3   3    0.13    1.76
 -25   3  -3   -1.55    1.40
  25   3   3    1.58    2.48
 -25   3  -3    3.32    3.16
  27   3   3   -1.85    2.62
  27   3   3    1.47    2.37
 -27   3  -3    5.58    4.26
 -27   3  -3    0.71    1.89
  26   4  -3    1.15    3.02
  24   4  -3    1.96    2.71
  22   4  -3   -0.73    2.49
  20   4  -3    5.83    2.56
 -18  -4   3   -0.94    2.79
  18   4  -3    2.45    1.87
 -16  -4   3    2.23    2.59
  16   4  -3    0.50    1.63
 -14  -4   3    0.62    2.09
  14   4  -3    5.06    1.66
 -12  -4   3    3.43    2.26
  12   4  -3    8.94    2.00
 -10  -4   3    1.06    1.49
  10   4  -3   -0.04    1.21
  -8  -4   3    0.32    1.39
   8   4  -3    1.70    1.07
  -6  -4   3    4.78    1.51
  -6   4   3    2.23    1.07
   6   4  -3    6.51    1.29
  -4  -4   3    1.72    1.23
   4   4  -3    2.68    1.03
  -4   4   3    2.50    0.87
  -2  -4   3   73.62   15.81
  -2   4   3   73.10   15.78
   2   4  -3   73.56   15.79
   0   4  -3   17.26    3.53
   0   4   3   14.09    3.51
  -2   4  -3    4.24    1.23
  -4  -4  -3    0.85    1.09
   4   4   3    1.72    0.90
  -4   4  -3    1.09    0.86
  -6  -4  -3    4.78    1.88
   6   4   3    4.80    1.57
  -6   4  -3    6.79    1.51
  -8  -4  -3    4.94    1.75
  -8   4  -3    4.57    1.32
   8   4   3    3.78    1.45
 -10  -4  -3    2.53    1.86
  10   4   3    2.79    1.49
 -10   4  -3    4.90    1.27
 -12  -4  -3   -2.49    1.90
  12   4   3   -0.42    1.38
 -12   4  -3    0.56    0.97
 -14  -4  -3    5.20    2.38
  14   4   3    3.78    1.83
 -14   4  -3    3.43    1.28
 -16  -4  -3    7.17    3.16
  16   4   3    3.69    2.15
 -18  -4  -3   -0.80    3.16
  18   4   3   -4.33    2.24
 -20   4  -3    4.74    2.34
 -20   4  -3    1.99    1.29
  20   4   3   -2.24    2.54
  22   4   3   -1.30    3.12
 -22   4  -3    2.16    2.87
 -24   4  -3    1.45    1.51
 -24   4  -3   -1.22    3.74
  24   4   3   -5.44    3.62
  23   5  -3   11.07    5.07
  21   5  -3    3.63    3.71
  19   5  -3    0.69    3.16
  17   5  -3    0.82    2.56
  15   5  -3    4.51    2.44
 -13  -5   3    0.93    2.60
  13   5  -3    0.50    1.95
 -11  -5   3    0.24    2.42
  11   5  -3    0.34    1.76
  -9  -5   3    1.17    2.10
   9   5  -3    2.76    1.54
  -9   5   3   -0.66    1.15
  -7  -5   3    4.34    2.27
   7   5  -3    4.47    1.75
  -7   5   3    5.03    1.52
  -5  -5   3    1.41    1.89
   5   5  -3   -0.84    1.28
  -5   5   3    2.53    1.41
  -3  -5   3    3.90    1.99
   3   5  -3    5.94    1.71
  -3   5   3    5.73    1.62
   1   5  -3    3.11    1.61
  -1   5   3    6.67    1.55
  -1   5  -3   28.95    7.40
   1   5   3   37.84    7.38
   3   5   3   54.34   11.76
  -3   5  -3   54.17   11.76
  -5  -5  -3   13.05    2.95
  -5   5  -3   11.77    2.75
   5   5   3    9.70    2.76
  -7  -5  -3    2.79    2.00
  -7   5  -3   -1.30    1.30
   7   5   3    2.22    1.39
   9   5   3    9.13    2.50
  -9   5  -3    9.06    2.42
 -11  -5  -3    0.17    2.94
  11   5   3    1.65    1.81
 -11   5  -3    2.76    1.51
 -13  -5  -3    4.65    3.34
 -13   5  -3    3.73    1.67
  13   5   3    1.68    2.18
 -15   5  -3    2.82    1.59
  15   5   3    1.98    2.60
  17   5   3    2.22    2.88
 -17   5  -3    0.45    1.61
 -19   5  -3   -1.45    1.67
 -21   5  -3    1.96    1.93
  21   5   3    2.57    4.40
 -14   6   3    1.72    2.42
  14   6  -3    0.84    3.22
  12   6  -3    1.52    2.85
 -12   6   3    0.14    2.23
 -10  -6   3    0.12    4.04
 -10   6   3   -1.31    2.00
  10   6  -3   -2.09    2.32
  -8   6   3    3.14    1.89
   8   6  -3   -0.26    2.49
   6   6  -3    5.28    2.34
  -6   6   3    3.39    1.94
  -4   6   3    0.18    1.68
   4   6  -3   -1.91    1.82
   2   6  -3    2.43    1.82
  -2   6   3    0.70    1.69
   0   6  -3   -0.88    1.74
   0   6   3   -1.00    1.64
   2   6   3   -1.71    1.67
  -2   6  -3    0.15    1.73
  -4   6  -3    2.29    1.80
   4   6   3   -1.92    1.79
  -6   6  -3    1.97    1.95
   6   6   3   -0.58    2.96
  -8  -6  -3    0.00    3.54
  -8   6  -3   -1.95    1.99
   8   6   3   -1.17    2.09
 -10  -6  -3    2.05    3.93
 -10   6  -3    3.96    2.20
  10   6   3   -2.83    2.38
  12   6   3    2.80    3.08
 -12   6  -3    5.43    2.45
 -14   6  -3    1.03    3.04
 -16   6  -3   -1.15    2.31
 -30   0   4    2.60    6.16
 -28   0   4    3.46    4.50
 -26   0   4   -0.67    3.15
 -24   0   4    3.30    2.61
 -22   0   4    4.65    2.08
 -20   0   4    1.88    1.46
 -18   0   4    6.03    1.71
 -16   0   4   15.36    3.48
 -14   0   4    4.28    1.11
 -12   0   4  420.60   90.13
   2   0  -4  120.83   25.89
   0   0   4  557.87  119.53
  -2   0  -4  222.79   47.72
   2   0   4  222.64   47.72
   4   0   4  211.81   45.09
  -4   0  -4  209.00   45.09
  -6   0  -4   61.21   12.97
   6   0   4   59.72   12.97
  -8   0  -4   86.25   17.69
   8   0   4   92.34   17.68
   8   0   4   76.23   17.69
  -8   0  -4   74.28   17.70
 -10   0  -4   34.59    7.28
  10   0   4   35.59    7.24
  10   0   4   31.86    7.25
 -10   0  -4   32.75    7.24
 -12   0  -4  177.01   38.99
 -12   0  -4  186.65   39.01
  12   0   4  182.33   38.99
 -14   0  -4   14.33    3.30
 -16   0  -4    4.02    1.34
 -18   0  -4    3.05    1.43
 -20   0  -4   38.89    8.66
 -22   0  -4   34.04    7.86
 -24   0  -4    4.10    2.72
 -28   0  -4    3.68    6.59
 -31   1   4    6.83    5.74
 -29  -1   4   -7.33    5.44
 -29   1   4    2.48    4.80
 -27  -1   4    5.91    5.32
 -27   1   4    7.51    3.76
 -25  -1   4    2.28    3.26
 -25   1   4    2.30    2.55
 -23  -1   4    3.10    2.82
 -23   1   4    7.32    2.25
 -21  -1   4    2.38    2.97
 -21   1   4    6.88    1.86
 -19  -1   4   32.50    7.29
 -17  -1   4    1.38    1.20
 -15  -1   4   31.29    6.85
 -13  -1   4   15.64    3.33
  13   1  -4   14.41    3.21
 -11  -1   4   20.38    4.58
  11   1  -4   21.36    4.53
  -9  -1   4   12.84    2.86
   9   1  -4   13.09    2.82
  -7  -1   4   20.75    4.74
   7   1  -4   22.98    4.73
  -5  -1   4  249.32   54.55
   5   1  -4  259.76   54.55
  -3  -1   4   52.25   10.77
   3   1  -4   48.18   10.76
  -1  -1   4  232.41   49.19
   1   1  -4  226.69   49.19
  -1  -1  -4   22.86    5.09
   1  -1   4   22.57    5.07
  -1   1  -4   25.07    5.07
   1   1   4   23.83    5.08
  -3  -1  -4   13.73    3.13
   3  -1   4   14.76    3.10
   3  -1   4   11.97    3.13
   3   1   4   14.23    3.13
  -3   1  -4   14.53    3.14
  -3   1  -4   15.90    3.10
   5  -1   4   52.22   10.17
  -5  -1  -4   45.25   10.19
   5   1   4   49.37   10.18
  -5   1  -4   42.41   10.18
  -7  -1  -4    6.35    1.69
  -7   1  -4    8.98    1.63
   7   1   4    8.17    1.75
  -7   1  -4    5.63    1.66
  -9  -1  -4   -0.56    0.61
   9   1   4    0.47    0.32
   9   1   4   -0.10    0.50
  -9   1  -4    0.44    0.48
  -9   1  -4    0.41    0.24
 -11  -1  -4   33.40    7.29
 -11   1  -4   32.98    7.26
  11   1   4   32.50    7.23
  11   1   4   33.85    7.26
 -11   1  -4   35.10    7.22
 -13  -1  -4   27.77    4.87
 -13   1  -4   18.96    4.72
 -13   1  -4   21.82    4.78
  13   1   4   23.94    4.78
 -15  -1  -4    7.27    1.52
 -15   1  -4    4.98    1.13
 -15   1  -4    5.97    1.33
  15   1   4    3.86    1.14
 -17  -1  -4    6.75    1.49
 -17   1  -4    1.10    0.76
  17   1   4    2.56    0.80
  17   1   4    5.60    0.99
 -17   1  -4    4.19    1.17
 -19  -1  -4    2.98    1.76
 -19   1  -4    1.26    0.70
  19   1   4    1.96    0.69
 -19   1  -4    4.69    1.32
 -21  -1  -4    3.47    2.22
 -21   1  -4    2.50    1.73
 -23  -1  -4    2.40    2.74
 -23   1  -4   -1.89    2.72
 -25  -1  -4    1.18    3.67
 -25   1  -4   -1.00    2.88
 -27  -1  -4   -0.14    4.76
 -27   1  -4    3.48    3.93
 -29   1  -4    2.73    5.72
 -30   2   4    5.72    6.24
 -26  -2   4   -1.41    4.56
 -24  -2   4   -3.16    3.51
 -22  -2   4    2.24    2.66
 -20  -2   4    3.79    2.29
  20   2  -4    4.97    1.26
  20   2  -4    3.40    1.13
 -18  -2   4    6.78    2.92
  18   2  -4   13.41    2.66
 -16  -2   4   32.36    9.13
  16   2  -4   43.71    8.83
 -14  -2   4   40.58    8.77
  14   2  -4   40.02    8.69
 -12  -2   4    5.48    1.48
  12   2  -4    5.61    1.36
 -10  -2   4   12.21    3.22
  10   2  -4   15.73    3.16
  -8  -2   4    3.56    1.05
   8   2  -4    4.16    0.99
  -6  -2   4    9.58    2.29
   6   2  -4   10.54    2.26
  -4  -2   4    1.13    0.52
   4   2  -4    1.18    0.47
  -2  -2   4   41.48    8.75
   2   2  -4   39.91    8.74
   0  -2   4  122.81   26.47
   0   2  -4  123.50   26.47
   0   2   4  124.11   26.47
   2  -2   4   68.37   14.80
  -2  -2  -4   67.16   14.80
   2  -2   4   70.81   14.81
  -2   2  -4   67.92   14.80
   2   2   4   70.83   14.80
  -4  -2  -4  151.79   32.01
  -4   2  -4  155.37   32.01
   4   2   4  140.76   32.00
  -6  -2  -4   34.87    7.76
   6   2   4   32.59    7.75
  -6   2  -4   38.99    7.72
  -8  -2  -4   13.02    3.68
   8   2   4   19.79    3.66
  -8   2  -4   16.22    3.55
 -10  -2  -4    3.05    1.13
 -10   2  -4    1.34    0.87
  10   2   4    4.29    0.99
 -10   2  -4    3.69    0.78
 -12  -2  -4    9.25    1.88
 -12   2  -4    5.03    1.67
  12   2   4    8.73    1.77
 -12   2  -4    7.50    1.64
 -14  -2  -4    2.06    1.32
 -14   2  -4    0.86    0.78
 -14   2  -4    1.07    0.53
  14   2   4    2.96    0.95
 -16  -2  -4   16.28    4.23
  16   2   4   18.68    4.15
  16   2   4   18.65    4.05
 -16   2  -4   18.43    3.98
 -18  -2  -4    5.98    1.95
  18   2   4    3.71    0.97
 -18   2  -4    0.92    1.24
 -18   2  -4    2.54    0.81
  18   2   4    1.34    1.23
 -20  -2  -4    8.23    2.53
 -20   2  -4    4.06    1.53
 -20   2  -4    1.11    0.92
  20   2   4    2.61    1.06
  20   2   4    5.72    1.41
 -22  -2  -4    0.69    2.93
  22   2   4    0.02    1.41
  22   2   4    0.97    1.00
 -22   2  -4    0.66    1.84
 -22   2  -4   -1.23    0.78
 -24  -2  -4    3.78    3.60
  24   2   4   -0.81    1.08
 -24   2  -4   -0.60    0.98
 -24   2  -4    0.81    2.42
  24   2   4    0.51    1.56
 -26   2  -4    3.58    3.33
 -26   2  -4    0.92    1.33
 -28   2  -4    3.60    4.73
  25   3  -4    2.18    1.56
  25   3  -4    3.22    1.80
 -23  -3   4    6.81    3.90
  23   3  -4    1.27    1.61
  23   3  -4    0.66    1.36
 -21  -3   4   -0.71    3.97
  21   3  -4    1.95    1.51
 -19  -3   4    7.94    3.25
  19   3  -4   11.99    2.70
 -17  -3   4    6.62    2.62
  17   3  -4    9.52    2.22
 -15  -3   4  108.03   22.31
  15   3  -4   99.88   22.23
 -13  -3   4    3.19    1.79
  13   3  -4    7.71    1.62
 -11  -3   4    0.66    1.04
  11   3  -4    0.27    0.87
  -9  -3   4    7.18    2.11
   9   3  -4   10.11    2.07
  -7  -3   4   10.80    2.95
   7   3  -4   16.34    3.00
  -5  -3   4   20.06    4.85
   5   3  -4   23.73    4.82
  -3  -3   4    1.33    0.80
  -3   3   4    1.94    0.62
   3   3  -4    2.43    0.74
  -1  -3   4    1.61    0.68
  -1   3   4    0.52    0.56
   1   3  -4    1.20    0.61
   1  -3   4    0.62    0.63
   1   3   4    1.77    0.65
  -1   3  -4    1.97    0.64
  -3  -3  -4   -0.10    0.69
  -3   3  -4    0.49    0.59
   3   3   4    2.28    0.67
  -5  -3  -4   15.72    4.08
   5   3   4   17.80    4.03
  -5   3  -4   19.97    3.99
  -7  -3  -4    1.53    1.09
  -7   3  -4    2.79    0.79
   7   3   4    2.34    0.94
  -9  -3  -4    2.03    1.84
  -9   3  -4    6.94    1.41
   9   3   4    5.45    1.55
 -11  -3  -4   13.63    3.51
 -11   3  -4   14.29    3.35
  11   3   4   18.34    3.53
 -13  -3  -4   14.43    2.74
 -13   3  -4    7.05    2.37
 -13   3  -4   11.58    2.32
 -15  -3  -4   12.60    3.77
 -15   3  -4   17.25    3.44
  15   3   4   13.52    3.59
 -17  -3  -4   14.12    3.51
  17   3   4   17.47    3.14
 -17   3  -4    7.81    3.00
 -17   3  -4   13.62    2.93
 -19  -3  -4   -0.62    2.58
  19   3   4    1.33    1.26
 -19   3  -4    0.39    1.52
  19   3   4    3.28    1.72
 -19   3  -4   -1.74    0.78
 -21  -3  -4    4.15    3.39
 -21   3  -4   -1.38    0.86
 -21   3  -4   -0.06    1.91
  21   3   4    0.05    1.88
  21   3   4    2.60    1.59
 -23   3  -4   -3.88    2.42
 -23   3  -4    0.08    1.21
  23   3   4    0.70    2.23
  23   3   4   -0.87    1.54
 -25   3  -4    3.96    1.64
  25   3   4    2.11    1.92
 -25   3  -4    0.09    4.78
  25   3   4    3.24    2.64
 -27   3  -4   -3.75    4.77
  27   3   4    0.88    2.73
 -27   3  -4   -5.67    2.82
  26   4  -4    0.98    3.27
  24   4  -4   -1.45    2.62
  22   4  -4    2.04    2.37
  20   4  -4   16.40    4.16
 -18  -4   4    2.08    2.94
  18   4  -4    6.95    2.18
 -16  -4   4    8.72    3.93
  16   4  -4   14.99    3.29
 -14  -4   4    1.38    1.89
  14   4  -4    3.84    1.59
 -12  -4   4    3.90    1.84
  12   4  -4    4.84    1.66
 -10  -4   4    0.90    1.36
  10   4  -4   -0.42    1.25
  -8  -4   4   -1.23    1.23
   8   4  -4    0.06    1.02
  -6  -4   4    3.39    1.27
   6   4  -4    2.99    1.07
  -6   4   4    1.34    0.83
   4   4  -4    0.01    0.87
  -4   4   4    0.24    0.69
  -2  -4   4    3.42    1.16
   2   4  -4    1.20    0.99
  -2   4   4    2.73    0.90
   0  -4   4   -0.15    0.85
   0   4  -4   -0.33    0.81
   0   4   4    1.21    0.77
  -2   4  -4    1.09    0.88
   2   4   4    1.65    0.87
  -4  -4  -4    3.02    1.13
   4   4   4    1.61    1.00
  -4   4  -4    2.04    0.98
  -6  -4  -4    1.34    1.54
   6   4   4    0.97    1.05
  -6   4  -4    2.62    0.96
  -8  -4  -4   28.80    5.86
  -8   4  -4   23.94    5.55
   8   4   4   24.78    5.69
 -10  -4  -4    1.53    1.83
 -10   4  -4    2.22    1.11
  10   4   4    3.28    1.38
 -12  -4  -4    0.61    1.97
 -12   4  -4    1.51    1.05
  12   4   4    2.19    1.50
 -14  -4  -4    2.47    2.33
  14   4   4    2.95    1.74
 -14   4  -4    1.54    1.08
 -16  -4  -4    0.91    2.71
  16   4   4    0.62    1.96
 -16   4  -4    3.56    1.70
 -18  -4  -4    2.38    3.29
 -18   4  -4    0.70    1.09
 -18   4  -4    1.69    2.00
  18   4   4    0.57    2.33
 -20   4  -4    3.44    1.59
 -20   4  -4    6.06    2.64
  20   4   4    8.62    3.03
  22   4   4    0.10    3.09
 -22   4  -4    4.71    3.17
  24   4   4    0.12    3.85
 -24   4  -4    4.27    1.78
 -24   4  -4   -3.26    5.74
  23   5  -4    4.63    4.16
  21   5  -4    1.15    3.65
  19   5  -4    4.57    3.23
  17   5  -4   -0.83    2.70
  15   5  -4   -0.32    2.28
 -13  -5   4    7.33    2.94
  13   5  -4    3.59    2.28
 -11  -5   4    2.22    3.70
  11   5  -4    0.34    1.74
  -9  -5   4   -1.83    2.15
   9   5  -4    0.15    1.57
  -9   5   4    3.43    1.19
  -7  -5   4    2.38    2.01
  -7   5   4    1.67    1.19
   7   5  -4    3.21    1.49
  -5  -5   4    1.43    1.76
  -5   5   4    1.29    1.23
   5   5  -4    2.59    1.36
  -3  -5   4    7.56    2.34
   3   5  -4    4.67    2.04
  -3   5   4    9.71    1.96
   1   5  -4    1.95    1.26
  -1   5   4    1.43    1.14
   1   5   4   11.33    2.96
  -1   5  -4   14.27    3.01
   3   5   4   11.13    2.55
  -3   5  -4    9.59    2.56
   5   5   4    0.85    1.36
  -5   5  -4    3.67    1.34
  -7  -5  -4    0.97    1.94
   7   5   4   -0.23    1.40
  -7   5  -4    0.86    1.33
  -9  -5  -4    2.28    4.29
  -9   5  -4    2.53    1.39
   9   5   4   -1.91    1.55
 -11  -5  -4   -2.03    2.97
  11   5   4    5.22    1.90
 -11   5  -4    2.22    1.57
 -13  -5  -4    4.79    3.44
  13   5   4    3.74    2.29
 -13   5  -4    3.33    1.70
  15   5   4    2.67    2.57
 -15   5  -4    0.66    1.51
  17   5   4   -3.22    3.13
 -17   5  -4    3.45    1.76
  19   5   4    2.51    4.39
 -19   5  -4    2.88    1.79
 -21   5  -4   -0.94    2.02
  21   5   4    0.79    4.48
  14   6  -4    3.78    3.27
 -12   6   4    6.57    2.42
  12   6  -4    1.34    2.87
 -10  -6   4    0.44    4.04
  10   6  -4    2.05    2.38
 -10   6   4    2.24    2.02
  -8  -6   4    1.95    3.79
   8   6  -4    2.61    2.27
  -8   6   4    2.24    1.90
  -6  -6   4    2.23    3.12
  -6   6   4   -2.77    1.73
   6   6  -4    2.34    2.59
  -4   6   4    2.68    1.77
   4   6  -4    2.15    1.92
   2   6  -4    6.51    2.88
  -2   6   4   13.63    2.79
   0   6   4    3.81    1.74
   0   6  -4    0.77    1.86
  -2   6  -4    3.03    1.97
   2   6   4    4.64    1.92
   4   6   4    2.34    1.86
  -4   6  -4    2.17    1.94
  -6   6  -4   -0.81    1.91
  -8   6  -4    2.55    2.07
   8   6   4   -0.29    2.09
 -10  -6  -4    3.21    4.27
 -10   6  -4    0.14    2.14
  10   6   4    2.27    2.40
  12   6   4    1.03    2.82
 -12   6  -4   -0.88    2.29
 -14   6  -4    1.36    2.81
 -16   6  -4    0.32    2.41
 -30   0   5    1.12    5.88
 -28   0   5    3.62    4.42
 -26   0   5    0.74    3.18
 -24   0   5   -0.51    2.31
 -22   0   5    8.98    2.64
 -20   0   5    1.36    1.41
 -18   0   5    3.47    1.31
 -16   0   5    0.07    0.79
 -14   0   5    0.70    0.61
  -6   0   5   -0.15    0.12
  -4   0   5    0.05    0.11
  -2   0   5    0.12    0.11
   2   0  -5    0.32    0.12
   0   0   5    0.21    0.13
   0   0  -5    0.16    0.13
   2   0   5    0.18    0.17
  -2   0  -5    0.52    0.17
  -2   0  -5    0.24    0.37
   2   0   5    0.12    0.33
   4   0   5   -0.18    0.15
  -4   0  -5    0.35    0.37
  -4   0  -5   -0.08    0.17
   4   0   5    0.06    0.36
   6   0   5   -0.86    0.36
   6   0   5    0.00    0.17
  -6   0  -5   -0.40    0.41
  -6   0  -5    0.13    0.21
   8   0   5    0.62    0.25
   8   0   5   -0.03    0.42
  -8   0  -5    0.05    0.52
  -8   0  -5    1.07    0.29
 -10   0  -5    0.75    0.31
  10   0   5    0.37    0.26
  10   0   5   -0.76    0.42
 -10   0  -5   -0.56    0.56
 -14   0  -5    0.29    0.44
  14   0   5   -0.10    0.50
  14   0   5   -0.29    0.34
 -14   0  -5    0.33    0.86
 -16   0  -5    0.26    1.05
 -18   0  -5    0.27    1.31
 -20   0  -5    0.03    2.12
 -22   0  -5    0.30    2.04
 -24   0  -5    0.52    2.61
 -26   0  -5   -2.01    3.70
 -28   0  -5   -3.33    5.33
 -31   1   5    5.15    6.70
 -29  -1   5    4.44    6.35
 -29   1   5   -8.79    4.64
 -27  -1   5   -4.47    4.53
 -27   1   5   -3.45    3.34
 -25  -1   5    0.82    3.32
 -25   1   5   -1.41    2.42
 -23  -1   5   14.39    3.74
 -23   1   5   11.97    3.29
 -21  -1   5    3.39    2.15
 -19  -1   5    7.16    2.16
 -17  -1   5    3.04    1.32
 -15  -1   5   24.05    5.31
 -13  -1   5    2.08    0.82
  13   1  -5    1.83    0.56
 -11  -1   5   68.57   13.80
  11   1  -5   60.53   13.78
  -9  -1   5    0.21    0.43
   9   1  -5   -0.11    0.29
  -7  -1   5   11.60    2.17
   7   1  -5    8.68    2.15
  -5  -1   5    7.49    1.76
   5   1  -5    8.30    1.74
  -3  -1   5   23.60    5.14
   3   1  -5   24.17    5.13
  -1  -1   5  162.88   35.00
  -1   1   5  156.85   35.00
   1   1  -5  170.13   35.00
  -1  -1  -5  484.46  108.65
   1  -1   5  524.18  108.65
   1   1   5  488.78  108.65
  -1   1  -5  530.57  108.65
   3  -1   5   11.61    2.45
  -3  -1  -5   10.24    2.50
   3  -1   5    9.92    2.50
  -3   1  -5   13.02    2.45
   3   1   5   11.64    2.50
  -3   1  -5    8.83    2.52
  -5  -1  -5   33.64    6.05
   5  -1   5   24.87    6.02
   5   1   5   28.08    6.03
  -5   1  -5   26.40    6.04
  -7  -1  -5    9.88    2.37
  -7   1  -5   10.31    2.33
   7   1   5   12.37    2.34
  -7   1  -5    9.51    2.29
  -9  -1  -5    6.34    1.58
  -9   1  -5    6.48    1.52
   9   1   5    5.85    1.54
  -9   1  -5    7.32    1.47
   9   1   5    6.43    1.49
 -11  -1  -5   15.62    3.44
  11   1   5   16.04    3.27
  11   1   5   15.11    3.34
 -11   1  -5   12.50    3.35
 -13  -1  -5    3.42    1.06
 -13   1  -5    1.12    0.58
 -13   1  -5    1.25    0.85
  13   1   5    2.63    0.60
  13   1   5    2.82    0.80
 -15  -1  -5    2.24    1.17
  15   1   5   -0.61    0.73
 -15   1  -5   -0.17    0.90
  15   1   5   -0.42    0.45
 -17  -1  -5    4.96    2.36
  17   1   5    1.22    0.81
  17   1   5   -0.41    0.53
 -17   1  -5    0.47    0.49
 -17   1  -5   -1.25    1.05
 -19  -1  -5    5.40    2.00
  19   1   5    1.73    1.37
 -19   1  -5    3.91    1.12
 -19   1  -5    5.07    1.68
  19   1   5    7.56    1.34
 -21  -1  -5    2.39    2.22
 -21   1  -5    2.93    0.87
 -21   1  -5   -1.08    1.76
 -23  -1  -5    8.56    4.94
 -23   1  -5   -3.39    2.22
 -25  -1  -5    5.14    3.93
 -25   1  -5   -1.04    3.04
 -27  -1  -5    0.32    5.18
 -30   2   5   10.95    5.53
 -26  -2   5   -1.42    4.45
 -24  -2   5    3.18    3.44
 -22  -2   5    2.81    2.73
 -20  -2   5    5.21    2.14
  20   2  -5    3.01    1.10
  20   2  -5    2.19    0.94
 -18  -2   5   37.79    7.13
  18   2  -5   29.39    6.84
 -16  -2   5    6.78    3.42
  16   2  -5   13.56    2.82
 -14  -2   5   22.64    5.12
  14   2  -5   22.79    4.97
 -12  -2   5   14.89    3.79
  12   2  -5   17.97    3.71
 -10  -2   5   12.58    3.11
  10   2  -5   14.60    3.06
  -8  -2   5    6.17    1.64
   8   2  -5    7.77    1.61
  -6  -2   5   15.92    3.65
   6   2  -5   17.25    3.63
  -4  -2   5   10.21    2.10
   4   2  -5    8.56    2.07
  -2  -2   5    1.87    0.63
   2   2  -5    2.57    0.61
   0  -2   5    3.44    0.94
   0   2   5    4.98    0.96
   0   2  -5    3.67    0.92
   2  -2   5   17.03    3.71
   2  -2   5   15.64    3.76
  -2  -2  -5   16.19    3.72
   2   2   5   17.43    3.72
  -2   2  -5   18.33    3.70
  -4  -2  -5   33.57    7.23
   4   2   5   31.44    7.22
  -4   2  -5   35.07    7.20
  -6  -2  -5  239.34   53.07
   6   2   5  255.79   53.07
  -8  -2  -5    6.57    1.64
  -8   2  -5    6.32    1.51
  -8   2  -5    6.97    1.55
   8   2   5    6.97    1.60
 -10  -2  -5   12.45    3.10
  10   2   5   13.20    3.13
 -10   2  -5   14.54    3.00
 -12  -2  -5    3.34    1.17
  12   2   5    2.89    0.97
 -12   2  -5    2.27    0.63
 -12   2  -5    0.32    0.82
 -14  -2  -5    0.68    1.31
  14   2   5    0.48    0.95
 -14   2  -5   -1.78    0.80
 -14   2  -5    0.49    0.46
  14   2   5   -1.00    0.69
 -16   2  -5   18.31    4.92
 -16   2  -5   22.63    4.77
  16   2   5   23.29    4.82
 -18  -2  -5    7.88    2.60
  18   2   5   13.47    2.05
 -18   2  -5    6.19    1.77
 -18   2  -5    6.90    2.04
 -20  -2  -5    2.96    3.89
 -20   2  -5    1.84    1.59
  20   2   5    2.19    1.03
 -20   2  -5    1.20    0.95
  20   2   5    5.13    1.45
 -22  -2  -5    3.80    2.98
 -22   2  -5   -0.17    1.90
  22   2   5    0.82    1.10
  22   2   5    0.98    1.51
 -22   2  -5    0.71    0.86
 -24  -2  -5   -5.17    3.65
 -24   2  -5    2.30    3.00
  24   2   5   -0.47    1.22
  24   2   5    1.31    1.64
 -24   2  -5   -0.60    1.04
 -26   2  -5    1.23    1.39
 -26   2  -5    0.05    3.59
 -23  -3   5   -0.51    3.74
  23   3  -5    3.15    1.56
  23   3  -5    0.44    1.38
 -21  -3   5   -3.35    3.68
  21   3  -5   -0.63    1.38
 -19  -3   5    1.41    2.31
  19   3  -5    1.29    1.32
 -17  -3   5   10.11    2.88
  17   3  -5    9.88    2.44
 -15  -3   5   53.41   12.86
  15   3  -5   63.11   12.77
 -13  -3   5    1.29    1.33
  13   3  -5    3.34    1.11
 -11  -3   5    0.36    1.05
  11   3  -5    0.36    0.84
  -9  -3   5    0.08    0.93
   9   3  -5   -2.18    0.74
  -7  -3   5    4.62    1.50
   7   3  -5    6.99    1.47
  -5  -3   5   54.77   11.36
   5   3  -5   50.80   11.34
  -3  -3   5   13.97    2.97
   3   3  -5   15.05    2.92
  -3   3   5   11.29    2.86
  -1  -3   5   16.08    3.01
   1   3  -5   12.83    2.97
  -1   3   5   11.95    2.94
   1  -3   5   94.38   19.85
  -1   3  -5   89.53   19.85
   1   3   5   93.59   19.85
  -3  -3  -5   29.10    6.60
  -3   3  -5   27.96    6.58
   3   3   5   34.82    6.61
  -5  -3  -5    5.00    1.84
  -5   3  -5    8.49    1.74
   5   3   5    8.25    1.80
  -7  -3  -5   -0.04    0.97
   7   3   5    1.73    0.81
  -7   3  -5    0.10    0.60
  -9  -3  -5   -0.75    2.05
   9   3   5    2.92    0.98
  -9   3  -5    0.79    0.68
 -11  -3  -5    6.35    1.87
  11   3   5    8.51    1.68
 -11   3  -5    4.80    1.43
 -11   3  -5    6.08    1.56
 -13  -3  -5    0.82    1.56
 -13   3  -5   -2.81    0.96
 -13   3  -5    0.78    0.73
  13   3   5    0.93    1.22
 -15  -3  -5   22.72    4.35
 -15   3  -5   15.97    3.99
  15   3   5   19.54    4.15
 -17  -3  -5   11.36    3.00
 -17   3  -5    6.32    2.40
  17   3   5   15.51    2.58
 -17   3  -5    8.47    2.16
 -19  -3  -5    0.58    4.05
  19   3   5   -0.36    1.80
 -19   3  -5    2.67    1.66
 -19   3  -5    0.84    1.44
  19   3   5    0.89    1.28
 -21  -3  -5   -1.16    3.49
 -21   3  -5   -4.96    2.04
  21   3   5    0.75    1.36
 -21   3  -5    0.60    0.93
  21   3   5    1.11    3.11
  23   3   5    0.18    1.61
 -23   3  -5    4.07    2.72
  23   3   5   -3.28    3.37
 -23   3  -5    0.15    1.27
 -25   3  -5   -0.59    3.71
  25   3   5    1.66    2.73
 -25   3  -5   -1.61    1.53
  27   3   5   -0.55    3.06
 -27   3  -5    1.02    4.94
 -27   3  -5    5.23    2.10
  24   4  -5    1.96    2.64
  22   4  -5    5.90    2.59
  20   4  -5    6.03    2.47
 -18  -4   5    3.28    2.94
  18   4  -5    5.18    2.15
 -16  -4   5   17.81    6.41
  16   4  -5   30.58    6.02
 -14  -4   5    1.45    1.94
  14   4  -5    4.75    1.64
 -12  -4   5    0.15    1.56
  12   4  -5    0.28    1.31
 -10  -4   5    1.18    1.42
  10   4  -5    1.41    1.33
  -8  -4   5    1.15    1.31
   8   4  -5    0.80    1.05
  -6  -4   5    0.98    1.29
   6   4  -5    3.35    1.09
  -4  -4   5   28.13    8.17
   4   4  -5   41.20    8.12
  -4   4   5   39.89    8.07
  -2  -4   5    7.17    2.53
   2   4  -5   12.08    2.49
  -2   4   5   13.09    2.56
   0  -4   5   17.95    4.85
   0   4  -5   23.60    4.81
   0   4   5   22.85    4.79
  -2   4  -5    9.88    2.43
   2   4   5   11.08    2.43
  -4  -4  -5   74.91   16.66
   4   4   5   78.85   16.65
  -4   4  -5   78.25   16.64
  -6  -4  -5   14.15    3.90
  -6   4  -5   17.42    3.82
   6   4   5   18.73    3.89
  -8  -4  -5    6.72    2.76
   8   4   5   10.05    2.75
  -8   4  -5   12.32    2.47
 -10  -4  -5    7.89    2.45
 -10   4  -5    7.75    1.85
  10   4   5    6.10    2.04
 -12  -4  -5   -0.61    2.42
  12   4   5    1.09    1.48
 -12   4  -5    0.76    0.99
 -14  -4  -5    2.52    2.46
 -14   4  -5   -0.48    1.05
  14   4   5   -0.56    1.75
 -16  -4  -5   -0.51    2.86
  16   4   5    0.91    2.02
 -16   4  -5   -1.40    1.10
 -18  -4  -5    6.84    3.54
  18   4   5    0.42    2.39
 -18   4  -5    0.74    1.21
 -20   4  -5   -2.02    1.27
 -20   4  -5    4.43    2.66
  20   4   5    0.04    2.83
  22   4   5    4.90    3.41
 -22   4  -5    0.41    1.52
 -22   4  -5    0.74    3.88
 -24   4  -5    4.68    4.38
  24   4   5   -2.74    3.97
 -24   4  -5    0.99    1.88
  23   5  -5   -2.06    3.98
  21   5  -5    1.10    3.54
  19   5  -5   10.12    3.75
  17   5  -5   -1.68    2.60
  15   5  -5    0.68    2.33
 -13  -5   5    2.03    2.78
  13   5  -5    2.66    2.03
  11   5  -5    0.75    1.74
  -9  -5   5   -0.11    2.25
   9   5  -5   -0.24    1.56
  -7  -5   5   -0.20    2.29
   7   5  -5    4.64    1.76
  -7   5   5    6.14    1.49
  -5  -5   5    2.28    2.03
   5   5  -5    3.56    1.58
  -5   5   5    5.17    1.46
  -3  -5   5   28.54    7.32
   3   5  -5   27.28    7.18
  -3   5   5   39.12    7.14
  -1   5   5   25.29    5.14
   1   5  -5   19.89    5.16
   1   5   5   33.89    6.98
  -1   5  -5   29.11    7.01
   3   5   5    0.24    1.20
  -3   5  -5    1.73    1.26
   5   5   5    1.34    1.26
  -5   5  -5   -1.41    1.27
  -7  -5  -5    0.97    2.11
   7   5   5   -0.08    1.40
  -7   5  -5    0.57    1.33
  -9  -5  -5   -2.74    4.33
   9   5   5    1.75    1.66
  -9   5  -5    3.18    1.50
 -11  -5  -5    0.33    2.83
  11   5   5    2.75    1.89
 -11   5  -5    1.34    1.52
 -13  -5  -5    1.38    3.42
 -13   5  -5    3.76    1.60
  13   5   5    0.87    2.21
  15   5   5    1.61    2.60
 -15   5  -5    2.05    1.65
 -17   5  -5   -4.23    1.70
  17   5   5    0.98    3.50
  19   5   5   -0.49    3.90
 -19   5  -5    0.60    1.70
 -21   5  -5    1.33    2.52
  21   5   5    3.81    4.89
  16   6  -5   -2.53    5.28
  14   6  -5    2.29    3.26
  12   6  -5   -1.29    2.72
 -12   6   5   -6.24    2.13
 -10  -6   5   -0.38    5.50
 -10   6   5   12.08    2.61
  10   6  -5    3.15    2.92
  -8  -6   5   -1.10    3.70
   8   6  -5    0.50    2.28
  -8   6   5   -0.97    1.80
  -6  -6   5    6.19    3.82
   6   6  -5    9.68    3.98
  -6   6   5   10.49    2.70
  -4   6   5    1.42    1.76
   4   6  -5    3.57    1.98
   2   6  -5    2.19    1.87
  -2   6   5    0.81    1.70
   0   6   5    2.39    1.81
   0   6  -5    3.43    1.92
  -2   6  -5   -0.38    1.80
   2   6   5    0.33    1.70
   4   6   5    6.75    2.38
  -4   6  -5    7.40    2.41
  -6   6  -5   -0.46    1.95
   6   6   5   -0.07    2.47
  -8   6  -5    0.00    2.08
   8   6   5    1.08    2.12
 -10  -6  -5    0.84    4.42
  10   6   5   -2.14    2.39
 -10   6  -5   -0.15    2.16
  12   6   5    1.22    2.88
 -14   6  -5   -2.56    2.31
 -16   6  -5    2.64    2.66
 -30   0   6   11.22    6.78
 -28   0   6   -0.58    4.19
 -26   0   6    1.64    3.26
 -24   0   6   -4.54    2.26
 -22   0   6   33.18    7.52
 -20   0   6    3.57    1.62
 -18   0   6   10.71    2.54
 -16   0   6    7.89    1.87
 -14   0   6    0.19    0.53
 -12   0   6    5.00    1.14
 -10   0   6   11.30    2.45
  -6   0   6   21.85    4.69
  -4   0   6   91.53   19.62
   0   0   6  132.83   28.46
   2   0   6  855.57  198.79
  -2   0  -6 1000.00  198.79
  -4   0  -6   20.62    4.17
   4   0   6   18.38    4.21
   4   0   6   18.81    4.17
   6   0   6   19.96    4.35
   6   0   6   19.40    4.39
  -6   0  -6   21.83    4.41
   8   0   6  135.94   30.62
  -8   0  -6  151.24   30.62
   8   0   6  140.04   30.61
  -8   0  -6  144.08   30.63
  10   0   6   -0.42    0.46
 -10   0  -6    0.29    0.32
  10   0   6   -0.35    0.28
 -10   0  -6    1.19    0.66
 -12   0  -6   91.67   20.78
 -12   0  -6   97.58   20.81
  12   0   6   99.19   20.79
  12   0   6   99.27   20.77
  14   0   6    3.18    0.82
 -14   0  -6    3.39    1.11
  14   0   6    1.52    0.70
 -14   0  -6    4.24    0.77
 -16   0  -6   -2.16    1.14
 -18   0  -6   16.49    3.83
 -20   0  -6    1.97    1.80
 -22   0  -6    8.05    2.80
 -24   0  -6    0.51    2.92
 -26   0  -6   -2.03    4.04
 -28   0  -6    5.12    5.79
 -31   1   6    2.22    6.43
 -29  -1   6    6.76    6.45
 -29   1   6    4.95    4.77
 -27  -1   6    2.44    4.95
 -27   1   6   -2.16    3.28
 -25  -1   6    1.76    3.29
 -25   1   6    0.21    2.46
 -23  -1   6   11.27    2.98
 -23   1   6    5.74    2.41
 -21  -1   6    4.50    2.20
 -19  -1   6    3.09    1.66
 -15  -1   6    2.85    1.10
 -13  -1   6    3.70    0.98
  13   1  -6    2.98    0.78
  11   1  -6   11.54    2.52
  -9  -1   6    3.94    0.95
   9   1  -6    3.95    0.90
  -7  -1   6   30.67    6.45
   7   1  -6   29.38    6.44
  -5  -1   6   40.25    8.63
   5   1  -6   40.18    8.63
  -3  -1   6   30.09    6.50
   3   1  -6   30.44    6.50
  -1  -1   6  229.16   50.22
   1   1  -6  256.17   50.22
  -1   1   6  217.67   50.22
   1  -1   6  902.01  188.32
  -1  -1  -6  855.66  188.32
  -3  -1  -6  594.19  128.34
   3  -1   6  600.07  128.34
  -3   1  -6  625.01  128.33
   3   1   6  576.20  128.34
  -5  -1  -6    3.75    1.08
   5  -1   6    3.18    1.06
   5  -1   6    5.11    1.01
  -5   1  -6    3.32    1.09
   5   1   6    4.24    1.10
  -5   1  -6    6.16    1.06
   7  -1   6   31.10    7.14
   7  -1   6   34.48    7.13
  -7  -1  -6   34.01    7.18
  -7   1  -6   35.13    7.13
   7   1   6   32.85    7.17
  -7   1  -6   30.64    7.16
  -9  -1  -6   18.51    3.63
   9   1   6   21.05    3.57
   9   1   6   15.32    3.49
  -9   1  -6   14.87    3.55
  -9   1  -6   14.82    3.48
 -11  -1  -6    3.98    1.37
 -11   1  -6    4.82    1.30
  11   1   6    7.32    1.33
  11   1   6    4.90    1.18
 -13  -1  -6    6.10    1.15
  13   1   6    2.83    0.88
  13   1   6    2.07    0.67
 -13   1  -6    1.61    0.65
 -13   1  -6    3.10    0.94
 -15  -1  -6   36.36    7.18
 -15   1  -6   28.09    6.97
  15   1   6   37.43    7.04
  15   1   6   32.97    6.98
 -15   1  -6   31.60    7.07
 -17  -1  -6    0.59    1.46
 -17   1  -6   -0.04    0.51
  17   1   6    0.03    0.87
 -17   1  -6   -1.01    1.13
  17   1   6    2.09    0.89
 -19  -1  -6    3.26    1.77
 -19   1  -6   -2.04    1.40
 -19   1  -6    0.93    0.60
  19   1   6   -0.07    0.57
  19   1   6   -0.34    0.93
 -21  -1  -6    0.61    2.20
 -21   1  -6   -0.04    1.79
 -21   1  -6    0.42    0.72
  21   1   6   -0.21    0.72
 -23  -1  -6    3.16    3.21
 -23   1  -6    4.33    2.49
 -25  -1  -6    6.49    5.58
 -25   1  -6    1.13    2.97
 -27  -1  -6    6.14    7.49
 -27   1  -6    6.18    4.28
 -29   1  -6   -3.32    5.45
 -26  -2   6    7.27    4.75
 -24  -2   6    0.75    3.46
 -22  -2   6   -4.08    2.58
 -20  -2   6    0.03    2.03
 -18  -2   6    6.11    2.81
  18   2  -6   12.64    2.51
 -16  -2   6    7.46    3.35
  16   2  -6   11.89    2.59
 -14  -2   6    0.98    1.14
  14   2  -6    2.40    0.79
 -12  -2   6    1.27    0.84
  12   2  -6   -0.96    0.58
 -10  -2   6    0.38    0.70
  10   2  -6    0.17    0.53
  -8  -2   6   16.44    3.98
   8   2  -6   19.47    3.95
  -6  -2   6   15.07    3.09
   6   2  -6   13.12    3.05
  -4  -2   6    2.15    0.62
   4   2  -6    1.86    0.59
  -2  -2   6    8.32    2.14
  -2   2   6   10.55    2.11
   2   2  -6    9.54    2.12
   0  -2   6    9.97    2.17
   0   2   6    9.08    2.18
   0   2  -6   10.08    2.15
   2  -2   6    0.80    0.46
   2  -2   6    1.48    0.68
  -2  -2  -6    0.57    0.55
   2   2   6    1.84    0.55
  -2   2  -6    1.37    0.42
  -4  -2  -6   23.24    4.67
   4  -2   6   19.38    4.65
   4  -2   6   21.95    4.62
   4   2   6   21.38    4.66
  -4   2  -6   21.14    4.61
  -6  -2  -6    6.56    1.64
  -6   2  -6    6.86    1.54
   6   2   6    7.08    1.62
  -8  -2  -6    5.87    1.64
  -8   2  -6    4.23    1.55
   8   2   6    8.66    1.59
  -8   2  -6    7.34    1.51
 -10  -2  -6    0.66    1.07
 -10   2  -6    1.97    0.81
 -10   2  -6    2.21    0.58
  10   2   6    1.39    0.91
 -12  -2  -6   14.22    2.88
  12   2   6   17.27    2.94
 -12   2  -6   11.86    2.70
 -12   2  -6    9.52    2.74
 -14  -2  -6    5.14    1.57
  14   2   6    3.22    1.01
 -14   2  -6    3.89    1.17
  14   2   6    4.30    1.26
 -14   2  -6    2.85    0.88
 -16  -2  -6    3.52    1.70
  16   2   6    3.51    1.31
 -16   2  -6    1.46    1.22
 -18  -2  -6    7.96    2.07
 -18   2  -6    2.16    0.90
  18   2   6    1.38    1.06
  18   2   6    3.67    1.40
 -18   2  -6    4.78    1.45
 -20  -2  -6    0.59    2.34
  20   2   6   -0.12    1.35
 -20   2  -6   -1.10    0.77
  20   2   6   -0.12    0.97
 -20   2  -6    0.96    1.66
 -22  -2  -6    1.15    4.57
 -22   2  -6    7.55    2.17
  22   2   6    1.59    1.31
  22   2   6    2.13    1.62
 -22   2  -6    0.44    0.96
 -24  -2  -6    3.59    3.95
  24   2   6    1.13    1.81
  24   2   6    1.13    1.25
 -24   2  -6   -2.30    2.86
 -24   2  -6    1.50    1.11
 -26   2  -6    0.23    1.41
 -26   2  -6    4.02    3.61
 -28   2  -6    3.12    5.30
 -23  -3   6    3.94    3.72
  23   3  -6   -0.37    1.47
  23   3  -6    0.87    1.33
 -21  -3   6   -1.84    4.19
  21   3  -6    0.50    1.37
 -19  -3   6   -0.36    2.46
  19   3  -6    4.15    1.43
 -17  -3   6    7.50    2.54
  17   3  -6    8.08    2.04
 -15  -3   6    2.24    1.53
  15   3  -6    0.72    1.05
 -13  -3   6    4.09    1.47
  13   3  -6    3.35    1.22
 -11  -3   6    1.21    1.09
  11   3  -6    1.83    0.93
   9   3  -6   12.49    2.87
  -7  -3   6   28.69    6.54
   7   3  -6   30.95    6.51
  -5  -3   6  103.44   22.79
   5   3  -6  108.75   22.78
  -3  -3   6   21.90    4.86
   3   3  -6   23.25    4.83
  -3   3   6   21.48    4.80
  -1  -3   6    2.60    1.25
   1   3  -6    6.57    1.22
  -1   3   6    5.05    1.18
   1  -3   6    6.19    1.41
  -1   3  -6    7.34    1.40
   1   3   6    3.98    1.39
  -3  -3  -6   -0.53    0.68
   3   3   6   -1.27    0.64
  -3   3  -6    1.22    0.58
  -5  -3  -6   41.72    9.21
  -5   3  -6   40.30    9.16
   5   3   6   45.95    9.19
  -7  -3  -6   26.97    5.89
  -7   3  -6   25.41    5.78
   7   3   6   28.43    5.86
  -9  -3  -6    5.46    1.81
  -9   3  -6    5.99    1.45
   9   3   6    6.58    1.65
 -11  -3  -6    0.47    1.41
 -11   3  -6    1.31    0.96
 -11   3  -6    0.37    0.69
  11   3   6    0.09    1.10
 -13  -3  -6    5.84    2.12
 -13   3  -6    2.78    1.67
  13   3   6    8.41    1.82
 -13   3  -6    6.35    1.45
 -15  -3  -6    3.01    1.95
 -15   3  -6    0.05    1.20
  15   3   6    0.67    1.43
 -15   3  -6    0.10    0.77
 -17  -3  -6    4.68    2.46
  17   3   6    5.60    1.42
 -17   3  -6    4.13    1.56
  17   3   6    5.07    1.87
 -17   3  -6    0.90    1.06
 -19  -3  -6   -1.03    3.28
  19   3   6    2.36    2.42
 -19   3  -6    1.98    1.77
 -19   3  -6    0.10    0.94
  19   3   6   -0.58    1.30
 -21  -3  -6    1.63    3.77
  21   3   6    1.38    1.45
  21   3   6    1.41    2.33
 -21   3  -6    0.63    1.07
 -21   3  -6    4.68    2.24
  23   3   6   -0.41    1.64
  23   3   6    0.94    2.57
 -23   3  -6   -0.36    1.33
 -23   3  -6    3.00    3.35
 -25   3  -6    1.43    1.62
 -25   3  -6    0.12    3.84
 -27   3  -6   -1.48    2.04
 -27   3  -6    6.55    6.94
  27   3   6    0.95    3.20
  26   4  -6    0.99    2.95
  24   4  -6    4.51    2.68
  22   4  -6    6.87    2.73
  20   4  -6    3.52    2.17
 -18  -4   6   -0.39    2.64
  18   4  -6    1.31    1.84
 -16  -4   6   -4.53    3.93
  16   4  -6    5.78    1.83
 -14  -4   6    0.85    1.86
  14   4  -6   -0.31    1.40
 -12  -4   6   -2.21    2.00
  12   4  -6    2.79    1.37
 -10  -4   6   -0.20    1.44
  10   4  -6    0.98    1.50
  -8  -4   6   -0.90    1.33
   8   4  -6    1.52    1.05
  -6  -4   6    8.83    2.44
   6   4  -6    8.20    2.30
  -6   4   6   10.73    2.19
  -4  -4   6    1.15    1.28
  -4   4   6    3.26    0.91
   4   4  -6    2.39    1.07
  -2   4   6   23.94    5.06
   2   4  -6   21.94    5.10
   0  -4   6    2.77    1.08
   0   4  -6    1.88    1.01
   0   4   6    2.39    0.96
  -2   4  -6   38.06    8.39
   2   4   6   39.18    8.39
  -4  -4  -6   33.02    7.38
   4   4   6   35.81    7.37
  -4   4  -6   32.55    7.35
  -6  -4  -6    0.78    1.34
  -6   4  -6    1.12    0.93
   6   4   6    0.51    1.03
  -8  -4  -6   -0.43    1.55
   8   4   6    1.11    1.16
  -8   4  -6    1.36    0.98
 -10  -4  -6   13.55    4.11
 -10   4  -6   20.79    3.87
  10   4   6   14.61    3.88
 -12   4  -6   -0.57    0.99
  12   4   6   -1.98    1.51
 -14  -4  -6   -0.05    2.54
 -14   4  -6   -2.08    1.28
  14   4   6   -0.46    1.78
 -16  -4  -6   -1.40    3.01
 -16   4  -6    1.21    1.15
  16   4   6    2.42    2.15
 -18  -4  -6    2.81    4.97
  18   4   6    1.59    2.47
 -18   4  -6    1.18    1.30
 -20   4  -6    0.09    2.85
  20   4   6   -0.46    2.96
 -20   4  -6    2.07    1.37
 -22   4  -6   -3.46    3.48
 -22   4  -6   -0.33    1.53
  22   4   6    2.65    3.57
 -24   4  -6   -6.44    2.26
 -24   4  -6   -3.61    4.71
  24   4   6   -1.06    4.16
  21   5  -6    3.74    3.60
  19   5  -6    4.12    3.07
  17   5  -6    1.05    2.64
  15   5  -6    0.70    2.27
 -13  -5   6    1.40    2.83
  13   5  -6    3.44    2.10
 -11  -5   6    1.75    2.76
  11   5  -6    4.08    1.95
  -9  -5   6   -0.04    2.27
   9   5  -6    2.21    1.60
   7   5  -6   -0.53    1.41
  -7   5   6    0.52    1.07
  -5  -5   6   -0.25    1.97
  -5   5   6    2.18    1.29
   5   5  -6    3.16    1.40
  -3  -5   6    2.12    1.92
  -3   5   6    3.63    1.45
   3   5  -6    6.41    1.59
   1   5  -6    2.89    1.27
  -1   5   6   -0.28    1.12
   1   5   6    2.45    1.24
  -1   5  -6    1.66    1.35
   3   5   6    0.20    1.22
  -3   5  -6   -0.41    1.25
  -5   5  -6   -0.26    1.30
   5   5   6    1.10    1.28
  -7  -5  -6   -0.40    2.02
   7   5   6    0.43    1.47
  -7   5  -6    3.83    1.43
  -9   5  -6    5.53    2.21
   9   5   6   10.40    2.35
 -11  -5  -6   10.91    4.21
 -11   5  -6   14.32    3.48
  11   5   6   16.57    3.69
 -13  -5  -6    0.82    3.37
 -13   5  -6   -1.44    1.53
  13   5   6    3.47    2.23
  15   5   6    2.28    2.65
 -15   5  -6    2.89    1.81
 -17   5  -6    0.45    1.69
  19   5   6    2.75    4.01
 -19   5  -6    0.23    1.87
 -21   5  -6    2.75    2.07
  21   5   6   -2.52    4.78
  14   6  -6    1.07    3.24
  12   6  -6    2.87    2.77
  10   6  -6    0.85    2.48
 -10   6   6   -2.27    1.95
  -8  -6   6    5.25    3.72
   8   6  -6    0.32    2.27
  -8   6   6    2.67    1.91
  -6  -6   6    1.82    3.36
   6   6  -6    0.59    3.56
  -6   6   6   -0.31    1.72
   4   6  -6   -0.34    1.98
  -4   6   6   -0.81    1.67
  -2   6   6    6.62    2.33
   2   6  -6    8.26    2.45
   0   6  -6    1.75    1.86
   0   6   6    3.20    1.78
   2   6   6   -1.08    1.72
  -2   6  -6    2.75    1.86
  -4   6  -6    1.23    1.95
   4   6   6    1.28    1.99
   6   6   6    1.52    2.03
  -6   6  -6    0.22    1.99
  -8   6  -6    0.16    2.13
   8   6   6    0.85    2.14
 -10  -6  -6    9.60    4.97
 -10   6  -6   11.26    4.23
  10   6   6    1.73    2.66
 -12   6  -6    4.12    2.45
 -14   6  -6    4.08    2.60
 -16   6  -6    1.60    2.85
 -30   0   7   -5.14    7.72
 -28   0   7    4.63    4.34
 -26   0   7   -0.75    3.58
 -24   0   7   -1.25    2.33
 -22   0   7    5.25    2.12
 -20   0   7   -2.21    1.34
 -18   0   7   -0.16    1.01
 -14   0   7   -0.04    0.52
 -12   0   7   -0.18    0.36
 -10   0   7    0.39    0.25
  -6   0   7   -0.04    0.16
  -4   0   7   -0.10    0.15
   2   0  -7    0.43    0.16
  -2   0   7    0.18    0.16
   0   0  -7    0.34    0.18
   0   0   7   -0.08    0.18
  -2   0  -7   -0.04    0.49
   2   0   7   -0.19    0.45
   2   0   7   -0.05    0.18
  -2   0  -7    0.45    0.19
  -4   0  -7   -0.20    0.22
  -4   0  -7    0.82    0.49
   4   0   7   -0.24    0.19
   4   0   7   -0.82    0.46
   6   0   7    0.28    0.51
  -6   0  -7   -0.05    0.25
  -6   0  -7    0.68    0.55
   6   0   7   -0.06    0.21
  -8   0  -7    0.10    0.29
   8   0   7   -0.34    0.49
  -8   0  -7    0.17    0.64
   8   0   7    0.25    0.24
  10   0   7   -0.22    0.54
  10   0   7   -0.33    0.30
 -10   0  -7    0.66    0.69
 -10   0  -7    0.23    0.34
  12   0   7    1.38    0.47
 -12   0  -7    0.90    0.90
 -12   0  -7    1.71    0.52
  12   0   7    1.58    0.66
 -14   0  -7    0.60    1.00
  14   0   7   -0.24    0.60
  14   0   7    0.01    0.40
 -14   0  -7   -0.15    0.51
  16   0   7   -0.61    0.46
 -16   0  -7   -3.27    1.20
 -18   0  -7   -0.73    1.46
 -20   0  -7    0.44    1.79
 -22   0  -7    1.24    2.25
 -24   0  -7    4.36    3.82
 -26   0  -7   -7.27    4.44
 -28   0  -7    4.26    5.85
 -31   1   7   15.82    7.19
 -29  -1   7   -4.96    7.20
 -29   1   7    6.20    5.82
 -27  -1   7    7.01    5.90
 -27   1   7   12.21    4.12
 -25  -1   7   -0.57    3.20
 -25   1   7    0.41    2.39
 -23  -1   7   -3.49    2.39
 -21  -1   7   -2.13    1.88
 -19  -1   7    5.64    1.94
 -17  -1   7   65.75   14.20
 -13  -1   7    2.73    0.93
 -11  -1   7   39.50    8.33
  11   1  -7   38.03    8.31
  -9  -1   7    1.74    0.61
   9   1  -7    2.06    0.52
  -7  -1   7   50.41   10.63
   7   1  -7   48.71   10.62
  -5  -1   7    0.59    0.42
   5   1  -7    2.01    0.39
  -3  -1   7    9.39    2.14
   3   1  -7   10.28    2.14
  -1  -1   7    4.76    1.11
   1   1  -7    5.71    1.10
  -1   1   7    3.98    1.12
  -1  -1  -7   30.68    7.36
   1  -1   7   33.21    7.33
  -1   1  -7   37.38    7.33
  -3  -1  -7   20.65    5.22
   3  -1   7   26.40    5.24
   3  -1   7   25.78    5.18
  -3   1  -7   23.21    5.19
   5  -1   7  118.78   23.66
  -5  -1  -7   96.90   23.68
   5  -1   7  102.66   23.68
  -5   1  -7  121.47   23.66
   5   1   7  112.15   23.68
  -5   1  -7  100.93   23.68
   5   1   7  117.92   23.67
   7  -1   7   10.76    2.25
   7  -1   7   10.16    2.32
  -7  -1  -7   13.80    2.39
  -7   1  -7    7.61    2.31
   7   1   7   10.65    2.26
  -7   1  -7   10.16    2.25
   7   1   7   10.13    2.35
   9  -1   7    0.82    0.48
  -9  -1  -7    2.74    0.82
   9  -1   7    1.07    0.38
   9   1   7    1.37    0.40
   9   1   7    0.61    0.68
  -9   1  -7    0.69    0.36
  -9   1  -7    0.21    0.67
 -11  -1  -7    6.55    2.05
  11   1   7    7.69    1.87
 -11   1  -7    9.23    1.89
  11   1   7   10.30    1.99
 -11   1  -7    8.55    1.99
 -13  -1  -7    1.67    1.07
  13   1   7    0.66    0.45
  13   1   7   -0.69    0.78
 -13   1  -7   -1.96    0.86
 -13   1  -7   -0.50    0.42
 -15  -1  -7    3.60    1.36
  15   1   7    0.70    0.90
 -15   1  -7    1.00    0.57
 -15   1  -7    2.85    1.06
 -17  -1  -7    5.58    1.64
  17   1   7    1.17    0.84
 -17   1  -7    0.82    1.33
  17   1   7    3.98    1.12
 -17   1  -7    3.65    0.81
 -19  -1  -7   -0.43    1.87
  19   1   7   -0.81    0.58
  19   1   7    0.06    1.00
 -19   1  -7    0.91    0.83
 -19   1  -7   -2.57    1.42
 -21  -1  -7    3.18    2.35
 -21   1  -7    0.62    0.77
 -21   1  -7    3.77    1.92
  21   1   7   -0.56    0.77
  21   1   7    1.10    1.13
 -23  -1  -7    1.48    3.09
 -23   1  -7    2.10    2.36
 -25  -1  -7    3.69    4.11
 -25   1  -7    0.79    3.11
 -27   1  -7    2.34    4.22
 -29   1  -7    3.71    6.78
 -26  -2   7   -4.68    4.84
 -24  -2   7   -1.92    3.48
 -22  -2   7    3.80    2.76
 -20  -2   7   -0.46    2.06
 -18  -2   7    1.46    1.69
  18   2  -7    2.15    0.87
  16   2  -7   13.59    3.07
 -14  -2   7    0.97    1.26
  14   2  -7    4.24    0.97
 -12  -2   7   -0.49    0.87
  12   2  -7    0.47    0.56
 -10  -2   7    0.48    0.69
  10   2  -7   -0.01    0.51
  -8  -2   7   33.18    7.71
   8   2  -7   37.90    7.69
  -6  -2   7   58.50   12.23
   6   2  -7   55.43   12.22
  -4  -2   7   32.72    6.93
   4   2  -7   31.63    6.92
  -2  -2   7    0.22    0.49
  -2   2   7    1.51    0.43
   2   2  -7    1.40    0.43
   0  -2   7    0.29    0.47
   0   2  -7    0.58    0.41
   0   2   7    2.56    0.49
   2  -2   7    2.38    0.69
  -2  -2  -7    2.45    0.78
   2  -2   7    1.57    0.89
   2   2   7    3.58    0.77
  -2   2  -7    2.58    0.65
  -4  -2  -7   50.77   10.34
   4  -2   7   49.86   10.31
   4  -2   7   47.50   10.33
   4   2   7   49.40   10.33
  -4   2  -7   43.37   10.30
  -6  -2  -7    0.11    0.71
  -6   2  -7    0.55    0.40
   6   2   7    0.36    0.65
  -8  -2  -7    8.97    2.33
  -8   2  -7   10.92    2.21
  -8   2  -7    6.49    2.27
   8   2   7   14.58    2.38
 -10  -2  -7    0.55    1.06
 -10   2  -7    1.01    0.47
  10   2   7    0.64    0.89
 -10   2  -7    0.30    0.77
 -12  -2  -7    3.17    2.17
 -12   2  -7   -0.06    0.85
 -12   2  -7   -1.22    0.45
  12   2   7   -0.55    0.99
  12   2   7    0.21    0.79
 -14  -2  -7    5.75    1.87
 -14   2  -7    4.01    1.54
 -14   2  -7    3.86    1.29
  14   2   7    8.14    1.63
  14   2   7    7.73    1.39
 -16  -2  -7   40.75    6.90
  16   2   7   39.03    6.66
 -16   2  -7   25.71    6.47
  16   2   7   29.29    6.52
 -16   2  -7   29.18    6.64
 -18  -2  -7    8.79    2.48
  18   2   7    4.66    1.43
  18   2   7    9.79    1.77
 -18   2  -7    3.54    1.33
 -18   2  -7    5.19    1.79
 -20  -2  -7    3.27    2.70
  20   2   7    2.09    1.35
 -20   2  -7    3.16    1.02
 -20   2  -7    0.65    1.86
  20   2   7    3.77    1.56
 -22  -2  -7    1.51    3.24
 -22   2  -7    0.99    0.94
  22   2   7    0.45    1.74
 -22   2  -7   -0.97    2.43
  22   2   7    0.17    1.17
 -24  -2  -7    3.36    4.63
  24   2   7    0.92    1.87
 -24   2  -7    1.22    1.15
  24   2   7   -0.71    1.26
 -24   2  -7    0.76    2.87
 -26   2  -7    1.80    4.28
 -26   2  -7    0.40    1.64
 -28   2  -7    6.70    6.56
 -23  -3   7   -5.65    3.76
  23   3  -7    0.43    1.44
  23   3  -7   -1.42    1.34
 -21  -3   7    1.92    4.39
  21   3  -7    0.47    1.34
 -19  -3   7    7.24    3.02
  19   3  -7    9.87    2.36
 -17  -3   7    3.29    2.12
  17   3  -7    5.08    1.47
 -15  -3   7    1.73    1.49
  15   3  -7    0.79    1.03
 -13  -3   7   15.47    4.09
  13   3  -7   20.55    4.09
 -11  -3   7    0.98    1.18
  11   3  -7    3.06    0.98
  -9  -3   7    0.97    1.04
   9   3  -7    0.92    0.79
  -7  -3   7    0.91    0.88
   7   3  -7    0.76    0.72
  -5  -3   7    5.74    1.61
   5   3  -7    7.05    1.56
  -3  -3   7   20.70    5.03
   3   3  -7   25.05    5.01
  -3   3   7   22.82    4.97
  -1  -3   7    0.22    0.70
   1   3  -7   -0.46    0.57
  -1   3   7    0.96    0.55
   1  -3   7    8.61    1.98
  -1   3  -7    8.27    1.95
   1   3   7    8.97    1.96
   3  -3   7    1.64    0.83
   3  -3   7    2.39    0.95
  -3  -3  -7    3.15    0.89
  -3   3  -7    1.39    0.78
   3   3   7    4.14    0.89
  -5  -3  -7    0.55    1.00
  -5   3  -7    2.21    0.70
   5   3   7    1.76    0.85
  -7  -3  -7    6.23    1.64
  -7   3  -7    6.88    1.42
   7   3   7    3.81    1.56
  -9  -3  -7    0.68    1.25
  -9   3  -7    0.37    0.63
   9   3   7    0.50    1.02
 -11  -3  -7    1.32    1.49
 -11   3  -7    1.63    0.78
  11   3   7    0.08    1.19
 -13  -3  -7    2.82    1.78
  13   3   7    1.48    1.37
 -13   3  -7    1.05    0.74
 -13   3  -7   -0.48    1.16
 -15  -3  -7    3.13    2.19
 -15   3  -7    1.90    0.83
  15   3   7   -1.36    1.53
 -15   3  -7   -2.37    1.30
 -17  -3  -7    6.59    2.78
 -17   3  -7    5.19    1.96
  17   3   7    4.71    1.74
 -17   3  -7    4.61    2.00
  17   3   7    9.68    2.45
 -19  -3  -7    3.49    2.96
  19   3   7    2.03    2.09
  19   3   7    3.82    2.28
 -19   3  -7    2.65    1.97
 -19   3  -7    2.34    1.08
 -21  -3  -7    1.91    4.43
 -21   3  -7    1.44    1.14
  21   3   7   -0.22    1.49
  21   3   7   -0.15    2.22
 -21   3  -7    0.58    2.74
  23   3   7   -0.42    2.58
 -23   3  -7   -0.56    2.94
 -23   3  -7    0.03    1.38
  25   3   7    3.40    3.03
 -25   3  -7    3.04    2.14
 -25   3  -7   -7.95    4.21
 -27   3  -7   -3.48    5.50
 -27   3  -7    1.71    2.20
  27   3   7    2.62    4.20
  26   4  -7   -0.51    2.78
  24   4  -7    2.06    3.39
  22   4  -7    1.06    2.23
  20   4  -7    3.03    2.07
 -18  -4   7    4.02    2.83
  18   4  -7    3.22    1.96
 -16  -4   7    3.78    3.89
  16   4  -7    7.73    2.17
 -14  -4   7    1.06    2.04
  14   4  -7    4.87    1.60
  12   4  -7   49.65   10.80
 -10  -4   7    0.98    1.45
  10   4  -7    1.19    2.19
  -8  -4   7    1.75    1.32
   8   4  -7   -0.80    1.05
  -6  -4   7    1.91    1.39
  -6   4   7    2.27    0.94
   6   4  -7    4.86    1.18
  -4  -4   7    0.33    1.14
   4   4  -7   -0.11    0.92
  -4   4   7   -0.19    0.72
  -2  -4   7   26.88    8.14
   2   4  -7   38.28    8.00
  -2   4   7   40.21    7.96
   0  -4   7    3.95    1.46
   0   4  -7    4.69    1.35
   0   4   7    5.20    1.32
   2   4   7    0.84    0.93
  -2   4  -7    1.60    0.91
  -4  -4  -7    6.55    1.92
   4   4   7    7.41    1.90
  -4   4  -7    8.24    1.86
  -6  -4  -7    0.45    1.32
  -6   4  -7    0.69    0.94
   6   4   7    1.17    1.38
  -8  -4  -7    0.80    1.53
  -8   4  -7    0.37    0.97
   8   4   7    1.53    1.19
 -10  -4  -7    6.85    2.45
  10   4   7    8.21    2.09
 -10   4  -7    6.82    1.85
 -12  -4  -7   10.43    3.44
 -12   4  -7   11.40    3.10
  12   4   7   12.00    2.96
 -14  -4  -7    1.10    2.74
  14   4   7    3.70    2.00
 -14   4  -7    2.99    1.32
 -16  -4  -7    6.98    3.23
 -16   4  -7    3.08    1.42
  16   4   7    5.47    2.39
 -18   4  -7   -1.90    1.28
  18   4   7   -1.88    2.56
  20   4   7    2.97    3.10
 -20   4  -7    2.38    1.47
 -22   4  -7   -0.63    1.58
 -22   4  -7   -5.57    3.87
  22   4   7    1.80    3.66
 -24   4  -7    2.32    5.02
  24   4   7    1.13    4.45
 -24   4  -7   -0.41    1.99
  21   5  -7   -3.51    3.33
  19   5  -7    1.76    3.07
  17   5  -7    0.09    2.51
  15   5  -7    1.44    2.29
 -13  -5   7    3.47    2.85
  13   5  -7    1.29    2.02
 -11  -5   7    0.37    2.51
  11   5  -7    0.22    1.75
  -9  -5   7    0.36    2.24
   9   5  -7   -2.92    1.54
  -7  -5   7    6.55    2.85
   7   5  -7    9.17    2.46
  -7   5   7    9.89    2.26
  -5  -5   7   -0.28    1.96
  -5   5   7    1.18    1.55
   5   5  -7    0.17    1.34
  -3  -5   7    1.50    1.83
  -3   5   7    2.41    1.21
   3   5  -7    1.72    1.34
  -1   5   7   36.34    7.91
   1   5  -7   35.76    7.94
  -1   5  -7    0.93    1.25
   1   5   7    0.61    1.18
  -3   5  -7    0.34    1.30
   3   5   7    1.78    1.28
  -5   5  -7   -0.92    1.32
   5   5   7   -3.02    1.30
  -7  -5  -7    9.33    2.57
   7   5   7    7.25    2.13
  -7   5  -7    5.91    2.09
  -9   5  -7    2.12    1.50
   9   5   7    0.74    1.66
 -11  -5  -7   -1.56    3.22
  11   5   7   -1.40    1.88
 -11   5  -7   -0.90    1.49
 -13  -5  -7    3.20    3.64
  13   5   7    2.38    2.33
 -13   5  -7    0.91    1.66
  15   5   7    1.22    2.71
 -15   5  -7    0.79    1.79
  17   5   7    6.32    3.61
 -17   5  -7    6.56    2.23
  19   5   7    3.48    4.10
 -19   5  -7   -0.93    3.59
 -21   5  -7   -3.01    2.14
  21   5   7    5.49    5.08
  14   6  -7   -0.13    3.27
  12   6  -7    0.83    2.71
  10   6  -7    2.22    2.58
 -10   6   7    1.66    2.03
  -8  -6   7   -2.57    3.68
   8   6  -7   -2.41    2.12
  -8   6   7   -0.42    1.84
  -6  -6   7   -0.73    3.50
  -6   6   7   -1.75    1.72
   6   6  -7   -1.41    2.27
   4   6  -7   -0.08    3.13
  -4   6   7    1.16    1.74
   2   6  -7    1.20    1.95
  -2   6   7    2.06    1.75
   0   6   7    5.17    1.99
   0   6  -7    3.65    2.10
  -2   6  -7   -1.65    1.92
   2   6   7    4.87    1.81
  -4   6  -7   -1.18    1.92
   4   6   7    3.57    2.99
  -6   6  -7    0.12    2.18
   6   6   7   -0.10    1.97
   8   6   7   -0.52    2.19
 -10  -6  -7    3.65    5.59
 -10   6  -7   -0.27    2.31
  10   6   7    1.18    2.43
 -12   6  -7    1.96    2.36
 -14   6  -7    6.26    2.94
 -30   0   8   -4.42    8.15
 -28   0   8   -1.34    4.08
 -26   0   8    0.04    4.14
 -24   0   8    4.21    2.42
 -22   0   8    5.30    2.10
 -20   0   8    0.67    1.33
 -18   0   8    0.46    1.00
 -16   0   8   32.94    7.13
 -14   0   8   30.05    6.49
 -12   0   8   13.72    2.98
 -10   0   8  169.41   36.31
  -8   0   8  176.98   37.93
  -6   0   8    2.49    0.57
   4   0  -8   24.34    5.49
  -4   0   8   26.97    5.50
   2   0  -8  170.84   34.69
  -2   0   8  152.81   34.70
  -2   0  -8  100.15   20.30
   2   0   8   89.19   20.29
  -4   0  -8   58.99   12.26
   4   0   8   57.17   12.25
  -4   0  -8   52.38   12.28
   4   0   8   59.58   12.28
   6   0   8    0.86    0.63
  -8   0  -8    2.93    0.94
 -10   0  -8   -0.32    0.82
  10   0   8    0.39    0.35
  10   0   8    1.10    0.68
 -10   0  -8    0.36    0.37
  12   0   8   -0.56    0.78
 -12   0  -8    1.61    0.88
 -12   0  -8    0.84    0.44
  12   0   8    0.15    0.38
 -14   0  -8   37.16    7.13
  14   0   8   31.79    6.98
  14   0   8   34.19    7.09
 -14   0  -8   30.11    7.00
  16   0   8    7.04    1.69
 -16   0  -8    9.99    2.07
 -18   0  -8    0.92    1.68
 -20   0  -8   -0.35    1.87
 -22   0  -8   -3.21    2.37
 -24   0  -8   -1.52    2.91
 -26   0  -8   -3.27    4.21
 -31   1   8   -1.58    6.16
 -29  -1   8    8.15    7.29
 -27  -1   8    4.83    6.69
 -27   1   8    7.61    3.62
 -25  -1   8    3.99    3.40
 -25   1   8    3.36    2.36
 -23  -1   8    0.96    2.43
 -21  -1   8    2.04    1.97
 -19  -1   8    4.64    1.80
 -17  -1   8   14.30    3.29
 -15  -1   8   76.15   16.38
 -13  -1   8   12.83    2.92
 -11  -1   8   25.07    5.06
  11   1  -8   22.24    5.02
  -9  -1   8    4.10    0.99
   9   1  -8    4.08    0.93
   7   1  -8  126.03   27.01
  -5  -1   8   16.28    3.60
   5   1  -8   16.96    3.59
  -3  -1   8    5.90    1.56
   3   1  -8    7.89    1.54
  -1  -1   8    6.21    1.36
   1   1  -8    7.18    1.35
  -1   1   8    4.33    1.38
   1  -1   8   65.48   13.43
  -1  -1  -8   69.36   13.45
   1   1   8   62.60   13.44
  -1   1  -8   53.53   13.44
  -3  -1  -8  129.80   28.12
   3  -1   8  127.88   28.12
   3  -1   8  130.92   28.10
  -3   1  -8  132.53   28.10
   3   1   8  134.22   28.11
  -5  -1  -8   32.48    7.67
   5  -1   8   37.05    7.63
   5  -1   8   35.93    7.66
  -5   1  -8   29.50    7.68
   5   1   8   37.42    7.62
   5   1   8   34.82    7.66
  -5   1  -8   37.69    7.62
  -7  -1  -8    3.01    0.72
   7  -1   8    0.07    0.35
   7  -1   8    0.42    0.59
   7   1   8   -0.05    0.66
  -7   1  -8    0.77    0.32
   7   1   8    0.34    0.34
  -7   1  -8    0.18    0.68
   9  -1   8   50.42   10.10
   9  -1   8   43.12   10.11
  -9  -1  -8   51.42   10.17
  -9   1  -8   45.19   10.09
  -9   1  -8   49.56   10.15
   9   1   8   44.57   10.10
 -11  -1  -8   26.78    5.47
 -11   1  -8   21.50    5.30
  11   1   8   23.77    5.31
 -11   1  -8   25.04    5.41
  11   1   8   31.58    5.41
 -13  -1  -8    0.76    1.15
 -13   1  -8    2.21    0.94
  13   1   8    1.07    0.88
  13   1   8   -0.68    0.47
 -13   1  -8    0.20    0.45
 -15  -1  -8    4.58    1.76
  15   1   8    0.15    0.80
 -15   1  -8    1.52    0.59
 -15   1  -8    2.19    1.17
  15   1   8    1.20    0.97
 -17  -1  -8    5.02    1.69
  17   1   8    0.00    0.56
  17   1   8    1.11    1.00
 -17   1  -8    0.16    0.58
 -17   1  -8   -0.68    1.35
 -19  -1  -8   -1.03    2.01
 -19   1  -8   -1.01    1.52
  19   1   8    0.69    0.61
 -19   1  -8   -0.68    0.66
  19   1   8    0.04    1.08
 -21  -1  -8    9.50    3.09
 -21   1  -8    2.42    1.23
  21   1   8    8.15    1.49
  21   1   8    3.58    1.24
 -21   1  -8    6.05    2.14
 -23  -1  -8    1.91    3.15
 -23   1  -8    0.21    2.47
 -25  -1  -8    7.85    4.33
 -25   1  -8   -1.25    5.37
 -26  -2   8   -2.19    4.83
 -24  -2   8    7.14    3.81
 -22  -2   8    2.12    2.66
 -20  -2   8   -0.87    2.05
 -18  -2   8    2.42    1.80
  18   2  -8    3.27    1.05
 -16  -2   8    3.13    1.92
 -14  -2   8    2.38    1.21
  14   2  -8    2.61    0.83
 -12  -2   8   25.50    5.10
  12   2  -8   21.68    5.00
 -10  -2   8    2.43    1.03
  10   2  -8    3.84    0.89
  -8  -2   8   13.89    3.05
   8   2  -8   13.39    2.99
  -6  -2   8   15.58    3.24
   6   2  -8   14.03    3.19
  -4  -2   8    2.75    0.84
   4   2  -8    3.44    0.79
  -2  -2   8  129.26   29.46
  -2   2   8  140.36   29.46
   2   2  -8  142.56   29.46
   0  -2   8   27.24    6.08
   0   2   8   28.86    6.09
   0   2  -8   28.52    6.07
  -2  -2  -8   72.24   13.89
   2  -2   8   61.86   13.91
   2  -2   8   61.18   13.88
  -2   2  -8   59.94   13.87
   2   2   8   68.99   13.89
  -4  -2  -8  159.44   33.86
   4  -2   8  170.06   33.86
   4  -2   8  158.83   33.84
  -4   2  -8  149.94   33.84
   4   2   8  151.57   33.85
   6  -2   8   73.70   17.89
  -6  -2  -8   90.96   17.92
   6  -2   8   87.36   17.88
  -6   2  -8   77.90   17.88
   6   2   8   88.71   17.91
  -8  -2  -8    5.14    1.41
  -8   2  -8    4.76    1.17
   8   2   8    7.09    1.38
  -8   2  -8    4.22    1.37
 -10  -2  -8    5.91    1.71
  10   2   8    6.76    1.62
 -10   2  -8    5.94    1.39
 -10   2  -8    5.79    1.56
 -12  -2  -8    0.69    1.29
  12   2   8   -0.91    0.65
 -12   2  -8    0.70    0.49
 -12   2  -8    0.73    0.95
  12   2   8   -0.37    1.05
 -14  -2  -8   15.11    3.23
 -14   2  -8   10.10    2.89
  14   2   8   14.78    2.96
 -14   2  -8   11.05    3.01
  14   2   8   20.86    3.23
 -16  -2  -8    2.55    1.88
  16   2   8    0.51    1.32
 -16   2  -8   -2.15    1.27
 -18  -2  -8    2.11    2.55
  18   2   8    0.50    1.39
 -18   2  -8   -1.51    1.50
  18   2   8   -1.00    0.90
 -18   2  -8    1.05    1.14
 -20  -2  -8    5.55    2.91
  20   2   8    1.24    1.26
 -20   2  -8    3.44    2.12
 -20   2  -8    4.11    1.07
  20   2   8    1.92    1.75
 -22  -2  -8    2.33    3.49
  22   2   8    1.09    1.23
 -22   2  -8    2.20    2.27
 -22   2  -8   -1.04    0.99
  22   2   8    0.60    1.78
 -24   2  -8   -1.49    3.10
 -24   2  -8    0.97    1.21
  24   2   8   -0.75    1.98
  24   2   8    0.79    1.36
 -26   2  -8    1.18    4.54
 -26   2  -8    1.03    1.78
  26   2   8    3.63    2.42
 -28   2  -8   -5.37    5.79
 -23  -3   8    0.87    3.93
  23   3  -8   -1.36    1.50
  23   3  -8    1.02    1.54
  21   3  -8   -1.19    1.27
 -19  -3   8    2.41    2.37
  19   3  -8    0.76    1.22
 -17  -3   8    9.68    2.69
  17   3  -8    8.50    2.22
 -15  -3   8    0.92    1.63
  15   3  -8    3.39    1.14
 -13  -3   8   -0.15    1.26
  13   3  -8    1.05    0.91
 -11  -3   8    2.11    1.52
  11   3  -8    6.50    1.35
  -9  -3   8    0.43    0.98
   9   3  -8    2.09    0.83
  -7  -3   8    8.27    2.49
   7   3  -8   13.92    2.52
  -5  -3   8   11.82    2.68
  -3  -3   8   20.91    4.64
   3   3  -8   21.59    4.60
  -3   3   8   20.72    4.58
  -1  -3   8   37.57    7.99
  -1   3   8   37.32    7.96
   1   3  -8   35.92    7.96
   1  -3   8   83.24   18.26
   1   3   8   90.12   18.25
  -1   3  -8   81.77   18.25
  -3  -3  -8    0.06    0.77
   3  -3   8    0.59    0.70
   3  -3   8    2.42    0.89
  -3   3  -8    0.51    0.60
   3   3   8    0.58    0.71
  -5  -3  -8    9.80    2.64
   5   3   8   12.88    2.62
  -5   3  -8   11.53    2.60
  -7  -3  -8   48.21    9.60
   7   3   8   45.62    9.55
  -7   3  -8   40.71    9.50
  -9  -3  -8   26.66    4.85
  -9   3  -8   19.54    4.57
   9   3   8   19.08    4.72
 -11  -3  -8    0.90    1.51
  11   3   8    1.75    1.21
 -11   3  -8   -0.32    0.70
 -13  -3  -8    2.96    2.07
  13   3   8   10.77    1.83
 -13   3  -8    3.95    1.35
 -13   3  -8    4.79    1.70
 -15  -3  -8   13.36    4.22
  15   3   8   16.56    3.95
 -15   3  -8    8.25    3.09
 -15   3  -8   14.64    2.95
 -17  -3  -8    0.45    2.61
 -17   3  -8    0.44    0.87
 -17   3  -8   -0.77    1.66
  17   3   8   -0.05    1.24
  17   3   8   -0.53    1.84
 -19  -3  -8    6.38    3.23
 -19   3  -8    7.32    2.08
 -19   3  -8    0.54    1.01
  19   3   8    2.75    2.15
  19   3   8   -0.16    1.41
  21   3   8    0.19    1.60
  21   3   8    4.31    2.46
 -21   3  -8   -2.66    2.49
 -21   3  -8    2.44    1.24
  23   3   8    3.23    2.98
 -23   3  -8    1.88    1.57
 -23   3  -8    2.47    3.35
  25   3   8   -3.61    3.24
 -25   3  -8   -0.19    1.80
 -25   3  -8   -4.46    4.55
 -27   3  -8    3.23    7.07
  27   3   8   -0.82    4.37
  26   4  -8   -0.18    2.89
  22   4  -8    0.52    2.13
  20   4  -8    1.31    1.97
 -18  -4   8    4.39    3.16
  18   4  -8    6.88    2.17
 -16  -4   8    6.80    2.89
  16   4  -8    7.42    2.20
 -14  -4   8    6.21    2.90
  14   4  -8   12.18    2.60
 -12  -4   8    0.94    1.82
  12   4  -8    3.31    1.39
 -10  -4   8    2.09    1.50
  10   4  -8   -0.47    1.87
  -8  -4   8    0.69    1.33
   8   4  -8   -0.01    1.10
  -6  -4   8    1.86    1.28
   6   4  -8    1.56    1.05
  -4  -4   8    5.10    1.72
  -4   4   8    4.63    1.43
   4   4  -8    7.70    1.56
  -2  -4   8    1.12    1.18
   2   4  -8    1.55    0.95
  -2   4   8    1.42    0.84
   0  -4   8    1.64    1.09
   0   4  -8    0.35    0.89
   0   4   8    0.27    0.83
   2  -4   8   29.60    6.49
  -2   4  -8   31.51    6.42
   2   4   8   26.81    6.43
   4   4   8    3.11    1.15
  -4   4  -8    2.15    1.09
  -6  -4  -8   -0.28    1.35
   6   4   8    1.75    1.30
  -6   4  -8    2.18    1.01
  -8  -4  -8    0.69    1.68
   8   4   8   -0.97    1.22
  -8   4  -8    1.52    0.97
 -10  -4  -8    4.95    2.06
  10   4   8    3.02    1.63
 -12  -4  -8    4.97    2.25
  12   4   8    0.06    1.66
 -12   4  -8    1.56    1.23
 -14  -4  -8   -2.10    2.65
  14   4   8   -1.78    1.91
 -14   4  -8    0.10    1.14
 -16  -4  -8   -0.55    3.16
 -16   4  -8    2.87    1.30
  16   4   8   -2.85    2.24
  18   4   8    7.10    2.83
 -18   4  -8    1.61    1.43
  20   4   8    0.14    3.23
 -20   4  -8   -2.34    1.43
 -22   4  -8   -5.25    4.11
 -22   4  -8    0.39    2.03
  22   4   8    3.04    4.04
 -24   4  -8   -0.97    2.25
 -24   4  -8    2.61    8.38
  24   4   8    2.88    4.55
  21   5  -8   -3.62    3.22
  19   5  -8    2.32    2.89
  17   5  -8    3.37    2.70
  15   5  -8    0.78    2.27
 -13  -5   8   -0.32    2.64
  13   5  -8   -0.03    1.96
 -11  -5   8    0.86    2.41
  11   5  -8    1.13    1.76
  -9  -5   8    0.28    2.13
   9   5  -8   -0.21    1.57
  -7  -5   8    3.97    2.57
  -7   5   8    5.88    1.94
   7   5  -8   11.14    2.16
  -5  -5   8    1.85    1.89
   5   5  -8   -1.42    1.34
  -3  -5   8    0.54    1.90
  -3   5   8    1.18    1.19
   3   5  -8    2.71    1.35
  -1  -5   8    3.17    2.25
  -1   5   8    6.25    1.90
   1   5  -8    9.71    1.98
   1   5   8   -1.06    1.20
  -1   5  -8   -0.41    1.28
  -3   5  -8    1.19    1.29
   3   5   8   -0.19    1.26
  -5   5  -8    4.36    1.72
   5   5   8    5.19    1.72
  -7  -5  -8    3.48    2.17
  -7   5  -8    2.12    1.54
   7   5   8    2.73    1.61
  -9   5  -8    0.83    1.46
   9   5   8   -0.09    1.65
 -11  -5  -8   -0.88    3.16
  11   5   8    1.26    1.99
 -11   5  -8    3.10    1.61
 -13  -5  -8    1.18    3.81
  13   5   8    1.44    2.31
 -13   5  -8   -1.61    1.73
 -15   5  -8    1.01    1.79
  17   5   8   -1.31    3.26
 -17   5  -8    1.23    1.79
  19   5   8   -0.25    4.16
 -19   5  -8   -1.43    2.02
  14   6  -8   -4.38    3.06
  12   6  -8    0.38    2.71
 -10   6   8    1.43    2.03
  10   6  -8    0.53    2.56
  -8  -6   8    1.16    3.56
  -8   6   8   -0.91    1.85
   8   6  -8    0.15    2.25
  -6  -6   8   -2.76    4.98
   6   6  -8   -1.21    2.02
  -6   6   8    1.34    1.76
   4   6  -8   -3.16    2.70
  -4   6   8    2.73    1.75
   2   6  -8    0.35    3.27
  -2   6   8    4.55    1.89
   0   6   8    0.67    1.76
   0   6  -8    3.65    2.34
   2   6   8   11.79    2.95
  -2   6  -8    9.06    3.25
   4   6   8    1.91    2.79
  -4   6  -8    1.16    3.10
   6   6   8   -3.87    2.02
  -8   6  -8   -0.09    2.31
   8   6   8    3.87    2.28
 -10   6  -8    1.25    2.23
  10   6   8   -1.91    2.55
 -12   6  -8   -1.63    2.45
 -14   6  -8    4.74    3.27
 -30   0   9   -4.60    8.33
 -28   0   9   -2.42    4.12
 -26   0   9    3.64    4.22
 -24   0   9    1.63    2.32
 -22   0   9    0.03    1.73
 -20   0   9   -0.01    1.30
 -18   0   9   -1.72    0.95
 -16   0   9   -0.41    0.70
 -14   0   9    0.52    0.52
 -10   0   9    1.07    0.37
  -8   0   9    0.17    0.22
  -6   0   9   -0.29    0.20
  -4   0   9   -0.02    0.24
   4   0  -9    0.01    0.16
   2   0  -9    0.29    0.19
  -2   0   9   -0.41    0.19
   0   0   9    0.31    0.20
   0   0  -9    0.38    0.23
   2   0   9   -0.03    0.22
  -2   0  -9   -0.01    0.24
   2   0   9   -0.87    0.54
  -4   0  -9   -0.14    0.27
   4   0   9   -0.10    0.23
   4   0   9    0.71    0.60
  -4   0  -9   -0.66    0.67
   6   0   9   -0.20    0.25
   6   0   9   -0.18    0.66
  -6   0  -9    0.08    0.30
  -6   0  -9    0.70    0.68
   8   0   9   -0.21    0.31
  -8   0  -9    0.05    0.33
  -8   0  -9   -0.02    0.75
   8   0   9   -0.63    0.69
  10   0   9    0.68    0.69
 -10   0  -9   -0.15    0.84
  10   0   9   -0.62    0.36
 -10   0  -9    0.60    0.41
  12   0   9   -0.44    0.69
  12   0   9   -0.01    0.39
 -12   0  -9   -1.34    0.95
 -12   0  -9   -0.30    0.45
  14   0   9    0.04    0.48
  14   0   9    0.00    0.77
 -14   0  -9    1.69    0.58
 -14   0  -9   -1.04    1.11
 -16   0  -9   -2.21    1.32
  16   0   9   -1.02    0.52
  16   0   9   -0.96    1.00
 -18   0  -9    0.38    1.58
  18   0   9   -1.10    0.60
 -20   0  -9   -1.51    1.97
 -22   0  -9    0.40    2.49
 -24   0  -9   -3.27    3.35
 -26   0  -9    1.52    4.67
 -31   1   9    0.20    6.07
 -29  -1   9    7.11    7.91
 -29   1   9    9.69    5.81
 -27  -1   9   -4.58    5.74
 -27   1   9   -0.83    3.08
 -25  -1   9    0.38    3.16
 -25   1   9    0.12    2.24
 -23  -1   9    2.55    2.46
 -21  -1   9    3.64    2.08
 -19  -1   9   13.29    3.24
 -17  -1   9    0.60    1.15
 -15  -1   9    0.25    0.91
 -13  -1   9    1.73    0.78
 -11  -1   9    7.68    1.81
  11   1  -9    8.14    1.77
  -9  -1   9   15.93    3.14
   9   1  -9   13.45    3.10
  -7  -1   9    0.94    0.39
   7   1  -9    0.23    0.28
  -5  -1   9    7.91    1.64
   5   1  -9    6.91    1.61
  -3  -1   9   13.86    3.19
   3   1  -9   15.43    3.18
  -1  -1   9  157.62   30.78
   1   1  -9  122.00   30.79
  -1   1   9  150.98   30.79
   1  -1   9    5.25    0.85
   1   1   9    2.29    0.87
  -1   1  -9    3.00    0.77
  -3  -1  -9    5.08    1.32
   3  -1   9    5.66    1.20
   3  -1   9    5.85    1.34
  -3   1  -9    4.37    1.20
   3   1   9    6.66    1.29
   3   1   9    5.40    1.22
  -5  -1  -9    9.01    2.27
   5  -1   9    9.60    2.21
   5  -1   9    7.70    2.27
   5   1   9   11.30    2.20
  -5   1  -9    9.11    2.29
  -5   1  -9   11.15    2.19
   5   1   9    9.46    2.26
   7  -1   9   13.19    3.29
   7  -1   9   16.46    3.38
  -7  -1  -9   16.38    3.41
   7   1   9   15.02    3.28
  -7   1  -9   17.47    3.43
   7   1   9   20.43    3.42
  -7   1  -9   13.70    3.27
   9  -1   9    1.58    0.87
  -9  -1  -9    2.65    1.09
   9  -1   9    2.19    0.72
   9   1   9    3.73    0.71
  -9   1  -9    2.10    1.00
  -9   1  -9    2.86    0.69
   9   1   9    2.85    1.00
  11  -1   9    2.15    0.68
 -11  -1  -9    4.19    1.07
  11  -1   9    1.15    0.55
  11   1   9    1.30    0.57
 -11   1  -9    1.96    0.56
  11   1   9    1.57    0.95
 -11   1  -9   -0.41    0.97
 -13  -1  -9    2.09    1.20
  13   1   9   -0.55    0.95
 -13   1  -9    0.60    0.48
 -13   1  -9   -0.41    1.02
  13   1   9   -0.69    0.50
 -15  -1  -9   -0.40    1.37
  15   1   9    0.95    0.61
 -15   1  -9    0.48    0.56
 -15   1  -9    0.37    1.21
  15   1   9    2.01    1.04
 -17  -1  -9   -2.48    1.70
  17   1   9   -0.49    0.57
 -17   1  -9    0.38    1.40
 -17   1  -9   -0.93    0.60
  17   1   9    0.88    1.09
 -19  -1  -9    4.58    2.07
  19   1   9    0.22    0.75
 -19   1  -9    2.20    0.81
 -19   1  -9    3.49    1.77
  19   1   9    2.70    1.23
 -21  -1  -9   -2.07    2.62
 -21   1  -9    1.47    2.11
  21   1   9   -2.14    1.25
  21   1   9   -1.35    0.84
 -21   1  -9    0.74    0.84
 -23  -1  -9   -2.64    4.54
 -23   1  -9   -0.30    2.77
 -25  -1  -9    0.26    4.35
 -25   1  -9   -1.59    3.71
 -27   1  -9    5.30    5.21
 -26  -2   9    2.72    4.79
 -24  -2   9   -0.26    3.57
 -22  -2   9    1.99    2.69
 -20  -2   9    2.69    2.15
 -18  -2   9    8.69    2.88
  18   2  -9   11.73    2.58
 -16  -2   9   26.09    5.92
  16   2  -9   26.01    5.67
 -14  -2   9    0.37    1.06
  14   2  -9    0.73    0.63
 -12  -2   9   23.31    4.82
  12   2  -9   20.89    4.72
 -10  -2   9    1.67    0.92
  10   2  -9    2.89    0.74
  -8  -2   9   24.77    4.98
   8   2  -9   21.53    4.94
  -6  -2   9    2.46    0.93
   6   2  -9    4.10    0.86
  -4  -2   9   -0.33    0.46
   4   2  -9    0.23    0.37
  -2  -2   9   23.76    5.59
  -2   2   9   28.11    5.58
   2   2  -9   25.48    5.57
   0  -2   9    5.02    1.31
   0   2  -9    5.32    1.27
   0   2   9    6.90    1.32
   2  -2   9    4.06    1.06
  -2  -2  -9    5.06    1.15
   2  -2   9    4.98    1.40
   2   2   9    5.32    1.12
  -2   2  -9    3.74    1.02
   4  -2   9    3.41    1.03
  -4  -2  -9    3.69    1.00
   4  -2   9    2.95    0.82
   4   2   9    2.50    0.92
  -6  -2  -9   50.02   12.64
   6  -2   9   60.01   12.63
   6  -2   9   63.65   12.60
  -6   2  -9   55.47   12.60
   6   2   9   63.72   12.64
  -8  -2  -9   57.13   11.68
   8  -2   9   55.60   11.60
  -8   2  -9   49.30   11.66
   8   2   9   56.67   11.65
  -8   2  -9   51.95   11.60
 -10  -2  -9    1.01    1.12
 -10   2  -9    0.06    0.47
 -10   2  -9   -0.44    0.94
  10   2   9    0.86    0.98
 -12  -2  -9    0.14    1.30
 -12   2  -9    2.97    1.04
  12   2   9    1.15    0.68
  12   2   9    0.07    1.12
 -12   2  -9   -0.16    0.51
 -14  -2  -9    5.59    1.80
 -14   2  -9    3.09    0.91
 -14   2  -9    1.89    1.38
  14   2   9    3.21    1.03
  14   2   9    4.67    1.50
 -16  -2  -9    1.49    1.96
  16   2   9    2.98    1.43
  16   2   9    1.66    0.92
 -16   2  -9    1.08    0.76
 -16   2  -9    2.38    1.42
 -18  -2  -9    0.17    2.66
 -18   2  -9   -0.18    1.66
  18   2   9   -0.24    0.95
 -18   2  -9   -0.72    0.79
  18   2   9   -1.11    1.53
 -20  -2  -9   -1.88    2.77
  20   2   9    1.32    1.11
 -20   2  -9   -0.92    0.90
 -20   2  -9    2.47    2.00
  20   2   9   -0.48    1.69
 -22  -2  -9    2.41    3.62
 -22   2  -9    6.03    2.66
  22   2   9    1.97    1.35
  22   2   9    2.17    1.88
 -22   2  -9   -0.29    1.09
  24   2   9   -0.62    1.46
 -24   2  -9    1.69    3.30
 -24   2  -9    1.64    1.30
  24   2   9    1.43    2.19
  26   2   9   -0.19    2.36
 -26   2  -9    1.06    4.40
 -26   2  -9   -1.03    1.61
 -28   2  -9    5.46    6.28
 -23  -3   9   -0.64    3.76
  23   3  -9    0.74    2.24
  23   3  -9    2.72    1.61
 -21  -3   9    4.64    4.38
  21   3  -9    0.30    1.38
 -19  -3   9    0.41    2.34
  19   3  -9    1.27    1.20
 -17  -3   9    7.67    2.81
  17   3  -9   10.03    2.31
 -15  -3   9   10.41    3.19
  15   3  -9   14.04    2.96
 -13  -3   9    0.14    1.47
  13   3  -9    3.88    1.08
 -11  -3   9    3.28    1.32
  11   3  -9    2.58    1.02
  -9  -3   9    3.07    1.31
   9   3  -9    4.49    1.15
   7   3  -9    1.38    0.76
  -5  -3   9    3.06    1.18
   5   3  -9    4.53    1.08
  -3  -3   9    9.34    2.01
  -3   3   9    7.56    1.91
   3   3  -9    9.31    1.95
  -1  -3   9    0.61    0.78
   1   3  -9    1.85    0.65
  -1   3   9    1.13    0.67
   1  -3   9    0.34    0.73
   1   3   9    1.23    0.67
  -1   3  -9    0.22    0.58
  -3  -3  -9    5.48    1.36
   3  -3   9    5.16    1.44
   3  -3   9    3.26    1.31
   3   3   9    6.59    1.31
  -3   3  -9    4.78    1.23
  -5  -3  -9   51.44   10.65
   5  -3   9   52.14   10.61
   5   3   9   52.32   10.63
  -5   3  -9   42.68   10.59
  -7  -3  -9    1.03    1.21
  -7   3  -9    3.03    0.80
   7   3   9    0.27    1.01
  -9  -3  -9   -0.32    1.29
   9   3   9    1.12    1.10
  -9   3  -9    0.87    0.73
 -11  -3  -9    0.74    1.54
  11   3   9   -0.17    1.26
 -13  -3  -9    7.11    2.51
 -13   3  -9    8.64    1.87
  13   3   9    8.25    2.45
 -13   3  -9    5.51    2.16
 -15  -3  -9   13.22    3.31
 -15   3  -9   12.34    2.63
  15   3   9    8.54    2.68
 -15   3  -9    8.16    2.85
  15   3   9   14.76    2.95
 -17  -3  -9    3.98    2.72
 -17   3  -9    0.15    0.97
 -17   3  -9    4.15    1.88
  17   3   9    1.42    1.27
  17   3   9   -1.61    2.03
 -19  -3  -9   -0.30    3.28
  19   3   9    1.83    1.45
 -19   3  -9    2.08    1.05
  19   3   9    3.98    2.26
 -19   3  -9   -1.34    2.50
  21   3   9   -4.03    2.62
 -21   3  -9    2.26    1.37
 -21   3  -9    0.37    2.74
  21   3   9    1.39    1.65
  23   3   9    4.15    3.08
 -23   3  -9   -0.86    3.46
 -23   3  -9   -1.45    1.52
 -25   3  -9   -5.75    4.72
 -25   3  -9   -0.81    1.78
  25   3   9    1.29    3.50
  26   4  -9    3.46    3.07
  24   4  -9    0.70    2.57
  22   4  -9    1.90    2.26
  20   4  -9    5.27    2.22
 -18  -4   9   -6.95    2.93
  18   4  -9    6.69    1.88
 -16  -4   9   -2.86    2.28
  16   4  -9    2.77    1.51
 -14  -4   9    6.15    3.24
  14   4  -9   14.54    2.89
 -12  -4   9    1.00    1.78
  12   4  -9    2.79    1.35
 -10  -4   9    0.38    1.50
  10   4  -9    1.22    1.24
  -8  -4   9    9.55    2.55
   8   4  -9   10.57    2.97
  -6  -4   9    2.20    1.60
   6   4  -9    5.73    1.41
  -4  -4   9    1.79    1.31
   4   4  -9    1.61    1.07
  -4   4   9    2.93    0.90
  -2  -4   9   -0.23    1.21
  -2   4   9    2.37    0.89
   2   4  -9    2.34    0.98
   0  -4   9   17.02    5.38
   0   4   9   24.06    5.26
   0   4  -9   28.01    5.27
   2  -4   9    3.34    1.44
   2  -4   9    0.01    1.10
  -2   4  -9    0.04    0.92
   2   4   9    2.25    0.95
  -4  -4  -9    2.17    1.24
  -4   4  -9    1.92    1.06
   4   4   9    3.18    1.16
  -6  -4  -9   17.36    4.29
  -6   4  -9   16.61    4.27
   6   4   9   23.97    4.36
  -8  -4  -9    0.59    1.71
   8   4   9    1.60    1.32
  -8   4  -9    1.55    1.45
 -10  -4  -9    7.82    2.51
  10   4   9    4.60    1.92
 -10   4  -9    6.04    1.71
 -12  -4  -9   -0.34    2.32
 -12   4  -9    1.85    1.18
  12   4   9    0.08    1.69
 -14   4  -9    3.28    1.27
  14   4   9    0.19    2.06
 -16  -4  -9    2.86    3.38
 -16   4  -9    3.30    1.64
  16   4   9    9.09    2.62
 -18   4  -9    0.51    1.42
  18   4   9    5.22    2.92
 -20   4  -9    2.31    1.63
  20   4   9   -2.77    3.47
 -22   4  -9    0.96    1.81
  22   4   9    6.39    3.99
  24   4   9    1.58    5.04
 -24   4  -9   -1.30    3.19
 -24   4  -9    1.59    5.72
  21   5  -9    1.52    3.09
  19   5  -9    3.52    2.94
  17   5  -9   -0.01    2.48
  15   5  -9   -1.99    2.05
 -13  -5   9    2.01    3.04
  13   5  -9    7.35    2.34
 -11  -5   9   15.92    4.84
  11   5  -9   21.02    4.51
   9   5  -9    3.98    1.83
  -7  -5   9    1.11    2.06
   7   5  -9   -0.52    1.46
  -7   5   9    0.14    1.16
  -5  -5   9    2.77    3.38
  -5   5   9    2.13    1.44
   5   5  -9    1.71    1.45
  -3  -5   9    0.34    1.80
   3   5  -9   -1.37    1.31
  -3   5   9    2.09    1.19
  -1  -5   9    2.93    1.86
  -1   5   9   -0.57    1.22
   1   5  -9    1.34    1.29
  -1   5  -9   10.55    3.36
   1   5   9   20.48    3.54
  -3   5  -9    6.73    2.01
   5   5   9    0.01    1.39
  -5   5  -9   -0.14    1.36
  -7  -5  -9    4.02    2.27
  -7   5  -9    3.63    1.63
   7   5   9    3.23    1.72
  -9  -5  -9    0.64    4.27
  -9   5  -9    2.32    1.59
   9   5   9    2.34    1.78
 -11  -5  -9    0.32    4.02
 -11   5  -9    0.70    1.67
  11   5   9   -0.56    1.95
 -13  -5  -9    3.16    4.02
  13   5   9   -5.24    2.32
 -13   5  -9    0.61    1.81
 -15   5  -9   -2.18    1.75
  15   5   9    0.16    2.89
  17   5   9    9.07    3.64
 -17   5  -9   -0.25    3.83
 -19   5  -9    2.96    2.22
  19   5   9    7.55    4.40
  14   6  -9    1.41    3.11
  12   6  -9    3.05    2.82
 -10   6   9    7.92    2.39
  10   6  -9    2.54    2.72
  -8  -6   9    1.32    3.73
   8   6  -9    2.10    2.22
  -8   6   9    0.72    1.92
  -6  -6   9    1.76    3.38
  -6   6   9    0.57    1.87
   6   6  -9    3.28    2.11
  -4  -6   9    1.84    3.05
   4   6  -9    4.08    2.14
  -4   6   9    3.88    1.96
  -2   6   9    0.05    1.79
   2   6  -9   -2.48    2.20
   0   6   9    0.13    1.81
   0   6  -9    3.75    2.80
  -2   6  -9    2.78    2.66
   2   6   9    3.26    2.16
   4   6   9    0.64    1.94
  -4   6  -9    0.75    2.26
  -6   6  -9    0.01    2.17
   6   6   9    2.74    2.11
   8   6   9    1.48    2.24
  -8   6  -9    0.62    2.21
 -10   6  -9    2.82    2.47
 -12   6  -9   -2.51    2.62
 -30   0  10   10.22    8.19
 -28   0  10    0.10    3.97
 -26   0  10   -2.21    4.30
 -24   0  10    7.73    2.89
 -22   0  10    2.58    1.82
 -20   0  10   -2.42    1.29
 -18   0  10    2.80    1.11
 -16   0  10   15.33    3.42
 -14   0  10   32.35    6.97
 -12   0  10    2.24    0.60
 -10   0  10   78.78   16.91
  -8   0  10   22.47    4.83
  -6   0  10   20.52    4.44
  -4   0  10  238.87   51.19
  -2   0  10  181.69   37.96
   2   0 -10  172.54   37.95
   0   0  10  157.00   31.32
   0   0  10  134.59   31.34
   2   0  10  101.19   23.18
   2   0  10  114.23   23.16
  -4   0 -10    7.87    1.87
   6   0  10   15.13    2.70
   6   0  10   11.63    2.53
  -6   0 -10   11.37    2.54
  -6   0 -10    9.63    2.63
   8   0  10   11.43    2.36
  -8   0 -10   10.76    2.47
   8   0  10   11.37    2.46
  -8   0 -10    9.71    2.36
  10   0  10   49.67   10.41
 -10   0 -10   45.73   10.41
 -10   0 -10   50.88   10.49
 -12   0 -10    0.53    0.56
  12   0  10    3.23    0.87
  12   0  10    1.10    0.51
 -12   0 -10    1.70    1.10
 -14   0 -10   32.53    7.34
  14   0  10   39.40    7.39
  14   0  10   29.79    7.32
 -14   0 -10   40.34    7.52
  16   0  10    0.91    0.76
 -16   0 -10    7.08    1.69
  16   0  10    4.20    1.01
  18   0  10    2.65    1.01
 -18   0 -10    3.08    1.81
 -20   0 -10    3.15    2.17
 -22   0 -10   -4.69    3.70
 -24   0 -10    0.86    4.06
 -26   0 -10    3.83    5.54
 -31   1  10  -10.78    5.90
 -29  -1  10  -14.61    8.43
 -29   1  10   -0.16    4.66
 -27  -1  10    8.76    5.36
 -27   1  10   -1.35    2.94
 -25  -1  10    0.03    3.17
 -23  -1  10   -5.13    2.39
 -21  -1  10    3.23    2.18
 -19  -1  10   -0.25    1.45
 -17  -1  10    0.79    1.19
 -15  -1  10   11.56    2.65
 -13  -1  10   14.97    3.35
 -11  -1  10   12.05    2.76
  11   1 -10   12.37    2.67
  -9  -1  10  107.11   22.70
   9   1 -10  104.68   22.70
  -7  -1  10   24.53    5.01
   7   1 -10   22.14    4.99
  -5  -1  10   55.57   12.37
   5   1 -10   59.68   12.37
  -3  -1  10   17.81    3.77
   3   1 -10   17.06    3.76
  -1  -1  10   32.91    6.99
   1   1 -10   34.17    6.98
  -1   1  10   29.63    7.01
   1  -1  10   89.79   21.43
   1  -1  10  104.10   21.41
   1   1  10   96.11   21.42
  -1   1 -10  108.16   21.41
   3  -1  10    3.17    0.75
   3  -1  10    1.17    0.97
  -3  -1 -10    1.87    0.97
   3   1  10    3.14    0.71
   3   1  10    1.10    0.87
  -3   1 -10    3.77    0.71
   5  -1  10    1.62    0.45
  -5  -1 -10    1.27    0.79
   5  -1  10    1.31    0.81
   5   1  10    0.73    0.38
   5   1  10    0.35    0.72
  -5   1 -10   -0.73    0.85
  -5   1 -10    0.80    0.37
   7  -1  10    4.10    1.08
  -7  -1 -10    2.71    1.27
   7   1  10    3.52    1.06
  -7   1 -10    5.05    1.35
  -7   1 -10    5.93    1.04
   7   1  10    5.21    1.29
  -9  -1 -10   13.54    2.92
   9  -1  10   11.81    2.81
   9  -1  10   13.33    2.92
  -9   1 -10   14.48    2.80
  -9   1 -10   10.48    2.90
   9   1  10   12.31    2.80
  11  -1  10    1.98    0.61
  11  -1  10    1.19    0.75
 -11  -1 -10    3.22    1.24
  11   1  10    2.54    1.05
  11   1  10    0.95    0.61
 -11   1 -10    1.78    1.08
 -11   1 -10    2.06    0.60
  13  -1  10   14.60    2.62
  13  -1  10    9.22    2.56
 -13   1 -10   10.69    2.56
  13   1  10   10.37    2.56
 -13   1 -10   12.69    2.72
  13   1  10   14.84    2.69
 -15  -1 -10    0.41    1.45
  15   1  10    2.86    1.15
 -15   1 -10    1.27    0.58
  15   1  10    0.20    0.64
 -15   1 -10   -3.92    1.28
 -17  -1 -10    2.04    1.74
  17   1  10    0.26    0.71
 -17   1 -10    0.74    1.88
  17   1  10    3.51    1.20
 -19  -1 -10    0.50    2.15
 -19   1 -10   -0.36    1.81
  19   1  10    1.50    1.27
 -19   1 -10   -0.07    0.76
  19   1  10   -0.61    0.76
 -21  -1 -10    0.65    2.67
  21   1  10    0.22    0.91
 -21   1 -10    0.31    0.90
  21   1  10    1.34    1.42
 -21   1 -10    1.02    2.15
 -23  -1 -10    0.49    3.40
  23   1  10    0.42    1.09
 -23   1 -10   -1.85    3.32
 -25   1 -10    0.77    4.08
 -27   1 -10   -4.90    5.60
 -26  -2  10    4.93    4.82
 -24  -2  10   -1.76    3.40
 -22  -2  10    0.98    2.70
 -20  -2  10   -2.71    2.18
 -18  -2  10   30.76    7.61
  18   2 -10   35.25    7.39
 -16  -2  10    1.94    1.43
 -14  -2  10    0.76    1.10
  14   2 -10    0.69    0.69
 -12  -2  10    8.67    1.74
  12   2 -10    5.93    1.58
 -10  -2  10    1.39    0.81
  10   2 -10    0.64    0.54
  -8  -2  10    4.36    1.06
   8   2 -10    3.56    0.96
  -6  -2  10   -0.03    0.55
   6   2 -10   -0.17    0.42
  -4  -2  10   55.86   11.70
   4   2 -10   53.14   11.68
  -2  -2  10    6.31    1.91
  -2   2  10   10.78    1.95
   2   2 -10    9.33    1.92
   0  -2  10   10.33    2.16
   0   2  10   10.13    2.18
   0   2 -10    8.61    2.12
  -2  -2 -10    3.72    0.95
   2  -2  10    1.14    1.04
   2  -2  10    2.38    0.76
  -2   2 -10    2.79    0.71
   2   2  10    3.09    0.84
  -4  -2 -10    4.38    1.22
   4  -2  10    4.21    1.05
   4  -2  10    7.16    1.61
   4   2  10    6.59    1.17
  -4   2 -10    3.12    1.00
  -6  -2 -10   15.81    3.56
   6  -2  10   14.65    3.48
   6  -2  10   15.58    3.41
  -6   2 -10   13.60    3.38
   6   2  10   21.16    3.52
  -8  -2 -10    1.65    1.09
   8  -2  10    2.28    0.66
   8  -2  10    0.39    0.78
  -8   2 -10    1.29    0.58
   8   2  10    2.34    0.99
 -10  -2 -10    0.89    1.77
  10   2  10    1.19    1.05
 -10   2 -10    0.87    0.51
 -10   2 -10    0.59    1.06
  10   2  10   -0.47    0.97
 -12  -2 -10    0.33    1.40
 -12   2 -10    2.10    1.17
  12   2  10    0.17    0.70
  12   2  10    2.27    1.23
 -12   2 -10    1.02    0.60
 -14  -2 -10   30.17    5.05
 -14   2 -10   27.59    4.78
 -14   2 -10   20.69    4.48
  14   2  10   15.43    4.54
 -16  -2 -10    0.71    2.02
  16   2  10    0.54    1.49
  16   2  10   -0.19    0.88
 -16   2 -10   -0.32    1.48
 -16   2 -10    2.04    1.18
 -18  -2 -10   -2.67    2.40
  18   2  10    0.76    1.67
  18   2  10    0.18    1.11
 -18   2 -10    0.52    0.84
 -18   2 -10   -0.62    2.34
 -20  -2 -10   -1.60    4.49
 -20   2 -10    0.62    0.95
  20   2  10   -0.78    1.80
 -20   2 -10    1.61    2.24
  20   2  10    0.70    1.17
 -22  -2 -10   -7.19    3.65
  22   2  10   -0.48    1.90
 -22   2 -10    4.03    2.86
 -22   2 -10    1.10    1.13
  22   2  10    0.30    2.10
  24   2  10    1.57    2.38
 -24   2 -10   -2.57    4.76
 -24   2 -10    0.97    1.37
  24   2  10    1.36    1.40
  26   2  10    1.06    2.60
 -26   2 -10    0.91    1.73
  26   2  10    1.76    1.84
 -23  -3  10    4.90    3.97
  23   3 -10    2.03    1.59
 -21  -3  10   -2.99    3.47
  21   3 -10    0.78    1.44
 -19  -3  10    1.41    2.46
  19   3 -10    1.39    1.27
 -17  -3  10   24.39    5.63
  17   3 -10   22.76    5.16
 -15  -3  10   -1.71    1.67
  15   3 -10    1.60    0.97
 -13  -3  10   22.99    6.28
  13   3 -10   30.59    6.12
 -11  -3  10    0.74    1.18
  11   3 -10    0.63    0.82
  -9  -3  10    0.64    1.05
   9   3 -10    1.90    0.82
  -7  -3  10    3.61    1.19
   7   3 -10    3.39    1.04
  -5  -3  10   -0.76    0.82
   5   3 -10    0.73    0.66
  -3  -3  10    2.77    0.98
  -3   3  10    2.69    0.80
   3   3 -10    2.61    0.84
  -1  -3  10    0.47    0.75
   1   3 -10    1.18    0.59
  -1   3  10   -0.60    0.61
   1  -3  10    5.85    1.59
  -1   3 -10    4.87    1.51
   1   3  10    9.39    1.58
  -3  -3 -10   -0.17    0.85
   3  -3  10    0.06    0.76
   3  -3  10   -0.81    1.09
  -3   3 -10   -0.99    0.58
   3   3  10    0.03    0.72
   5  -3  10   29.85    6.56
   5  -3  10   32.50    6.54
  -5  -3 -10   32.90    6.61
  -5   3 -10   26.14    6.50
   5   3  10   30.77    6.56
  -7   3 -10   15.13    3.38
   7   3  10   14.85    3.39
  -9  -3 -10   -1.01    1.39
   9   3  10   -1.25    1.10
  -9   3 -10    0.96    0.70
 -11  -3 -10    1.64    1.73
 -11   3 -10    1.41    0.79
  11   3  10   -1.35    1.36
 -13  -3 -10    0.48    1.91
  13   3  10   -0.36    1.59
 -13   3 -10    0.50    0.88
 -15  -3 -10   -0.38    2.30
  15   3  10   -0.40    1.84
 -15   3 -10    1.98    0.91
 -15   3 -10    1.92    1.74
  15   3  10   -0.62    1.21
 -17  -3 -10   -0.45    3.95
  17   3  10    1.47    2.31
  17   3  10    2.07    2.11
 -17   3 -10    4.99    2.56
 -17   3 -10    0.94    1.05
 -19  -3 -10    1.38    3.39
  19   3  10    0.90    1.50
 -19   3 -10    2.37    2.54
  19   3  10    2.15    2.40
 -19   3 -10    0.96    1.10
  21   3  10    0.04    2.85
 -21   3 -10    0.46    3.05
 -21   3 -10    1.22    1.40
  23   3  10    7.38    3.27
 -23   3 -10   -2.33    4.55
 -23   3 -10    4.74    2.17
 -25   3 -10    4.67    2.00
  25   3  10    1.90    3.83
 -25   3 -10  -10.81    5.22
  24   4 -10   -1.08    2.55
  20   4 -10   -0.11    1.88
 -18  -4  10    8.89    3.62
  18   4 -10   10.71    2.82
 -16  -4  10    1.08    2.46
  16   4 -10    1.75    1.54
 -14  -4  10    5.88    2.67
  14   4 -10    8.67    2.19
 -12  -4  10    7.17    2.95
  12   4 -10   13.06    2.69
 -10  -4  10    0.76    1.71
  10   4 -10    1.43    1.18
  -8  -4  10    5.90    1.84
   8   4 -10    4.94    1.70
  -6  -4  10    2.86    1.38
  -6   4  10    0.68    0.80
  -4  -4  10    2.76    1.71
   4   4 -10    9.76    1.61
  -4   4  10    4.07    1.38
  -2  -4  10    2.17    1.37
  -2   4  10    1.95    1.01
   2   4 -10    4.48    1.14
   0  -4  10    8.02    1.97
   0   4 -10    6.94    1.83
   0   4  10    7.08    1.80
   2  -4  10    1.65    1.50
   2  -4  10    0.09    1.19
   2   4  10    2.58    1.03
  -2   4 -10    1.60    1.03
  -4   4 -10    1.35    1.78
  -6  -4 -10    6.31    1.92
  -6   4 -10    5.34    1.63
   6   4  10    6.13    1.73
  -8  -4 -10    0.76    1.82
   8   4  10    3.58    1.44
  -8   4 -10    2.46    1.20
 -10  -4 -10    9.19    2.74
  10   4  10    7.15    2.31
 -10   4 -10    8.38    2.14
 -12  -4 -10    0.25    2.68
  12   4  10    4.34    1.95
 -12   4 -10    3.94    1.40
 -14  -4 -10   -2.95    3.25
 -14   4 -10    3.85    1.41
  14   4  10    2.45    2.19
 -16  -4 -10   -0.22    3.50
 -16   4 -10   -1.78    1.34
  16   4  10   -1.90    2.49
 -18   4 -10    1.41    1.43
  18   4  10   -0.49    2.91
  20   4  10    2.65    3.61
 -20   4 -10    1.64    1.67
 -22   4 -10   -2.96    1.88
  22   4  10    3.57    4.43
  21   5 -10    2.67    3.18
  19   5 -10    0.72    2.86
  17   5 -10    4.03    2.67
  15   5 -10    1.59    2.28
  13   5 -10   -0.34    1.87
 -11  -5  10   -0.52    2.64
  11   5 -10   -0.62    1.74
  -9  -5  10   -1.66    2.44
   9   5 -10    0.44    1.60
  -7  -5  10    3.05    2.27
  -7   5  10    3.93    1.53
   7   5 -10    0.46    1.55
  -5  -5  10    0.59    2.10
   5   5 -10    2.26    1.47
  -5   5  10    2.03    1.26
  -3  -5  10    1.33    1.94
   3   5 -10    0.68    1.36
  -3   5  10    1.49    1.22
  -1  -5  10   11.50    4.00
   1   5 -10   17.70    3.82
  -1   5  10   18.33    3.79
  -1   5 -10    7.02    1.98
   1   5  10    6.35    1.96
  -3   5 -10    8.38    1.94
   3   5  10    4.14    1.92
   5   5  10    0.93    1.50
  -5   5 -10    1.38    1.43
  -7  -5 -10    1.62    2.24
   7   5  10    0.15    1.55
  -7   5 -10    1.03    1.46
  -9  -5 -10   -3.80    3.52
   9   5  10   -0.98    1.77
  -9   5 -10    0.42    1.62
  11   5  10    2.23    2.09
 -11   5 -10    2.16    1.88
 -13  -5 -10   -1.07    3.88
  13   5  10    3.59    3.60
 -13   5 -10   -0.98    1.78
  15   5  10    0.32    2.83
 -15   5 -10    0.33    1.78
  17   5  10   -4.53    3.55
 -17   5 -10    2.84    2.09
 -19   5 -10    3.48    2.33
  19   5  10    0.44    5.88
  14   6 -10    0.29    3.22
  12   6 -10    0.87    2.92
 -10   6  10    0.74    2.08
  10   6 -10    0.08    2.61
   8   6 -10    2.03    2.48
  -8   6  10    3.89    2.08
  -6  -6  10    3.59    3.59
  -6   6  10    3.96    2.01
   6   6 -10    1.64    2.28
  -4  -6  10   -3.68    3.17
   4   6 -10    1.42    1.97
  -4   6  10   -3.85    1.81
  -2   6  10    1.59    1.86
   2   6 -10    0.89    1.95
   0   6 -10   -2.63    1.95
   0   6  10    0.11    1.83
   2   6  10    1.58    3.39
  -2   6 -10    4.59    2.15
   4   6  10    1.00    2.01
  -4   6 -10    2.69    2.11
  -6   6 -10    0.94    2.13
   6   6  10    0.71    2.09
   8   6  10    1.40    2.37
  -8   6 -10    0.91    2.30
 -10   6 -10   -0.66    2.53
 -30   0  11    1.49    7.48
 -28   0  11    0.41    3.77
 -26   0  11   -5.38    4.20
 -24   0  11   -0.19    2.24
 -22   0  11    0.84    1.68
 -20   0  11   -2.10    1.24
 -18   0  11   -2.68    0.92
 -16   0  11   -0.16    0.66
 -14   0  11   -0.24    0.50
 -12   0  11   -0.06    0.36
 -10   0  11    1.15    0.39
  -8   0  11    0.00    0.27
  -6   0  11   -0.14    0.25
   4   0 -11    0.33    0.21
  -4   0  11    0.09    0.25
   2   0 -11    0.31    0.24
  -2   0  11   -0.13    0.27
   0   0  11    0.99    0.60
   0   0 -11    0.05    0.26
   0   0  11   -0.19    0.27
   2   0  11   -0.15    0.63
  -2   0 -11   -0.33    0.29
   2   0  11   -0.56    0.27
   4   0  11    1.45    0.71
  -4   0 -11    0.69    0.83
  -4   0 -11   -0.12    0.33
   4   0  11    0.10    0.30
  -6   0 -11   -0.65    0.86
  -6   0 -11   -0.99    0.34
   6   0  11    0.32    0.77
   6   0  11   -0.21    0.33
  -8   0 -11   -0.25    0.90
   8   0  11   -0.39    0.37
  -8   0 -11   -0.66    0.40
   8   0  11    0.06    0.88
  10   0  11    0.48    0.90
 -10   0 -11    0.27    0.46
 -10   0 -11   -0.77    1.05
  10   0  11   -0.70    0.41
 -12   0 -11    0.44    1.16
  12   0  11   -0.66    0.46
 -12   0 -11   -0.22    0.52
  12   0  11   -0.05    0.90
 -14   0 -11   -0.58    0.65
  14   0  11   -1.31    0.92
  14   0  11    0.13    0.54
 -14   0 -11   -1.02    1.42
  16   0  11    0.36    0.72
  16   0  11   -1.68    0.96
 -16   0 -11   -0.07    1.55
  18   0  11   -0.72    0.71
 -18   0 -11   -1.75    1.88
  18   0  11   -0.65    1.00
 -20   0 -11    2.85    2.39
 -22   0 -11    1.09    2.84
 -24   0 -11   -8.69    3.79
 -31   1  11   -3.67    5.99
 -29  -1  11    1.10    7.47
 -29   1  11   -6.19    4.12
 -27  -1  11    1.36    5.48
 -25  -1  11    2.55    3.31
 -23  -1  11   -2.38    2.41
 -21  -1  11   13.61    3.83
 -19  -1  11   -0.56    1.46
 -17  -1  11    1.05    1.21
 -15  -1  11    1.26    0.93
 -13  -1  11    0.27    0.71
 -11  -1  11   -0.66    0.56
  11   1 -11   -0.37    0.34
  -9  -1  11   44.93    9.73
   9   1 -11   45.55    9.71
  -7  -1  11    0.15    0.43
   7   1 -11    0.88    0.33
  -5  -1  11   46.19   10.11
   5   1 -11   47.95   10.11
  -3  -1  11   12.15    2.66
  -3   1  11   13.04    2.66
   3   1 -11   11.51    2.63
  -1  -1  11   58.67   12.52
  -1   1  11   58.11   12.51
  -1   1  11   57.46   12.53
   1   1 -11   58.89   12.51
   1  -1  11   23.88    5.39
   1  -1  11   24.49    5.31
   1   1  11   25.80    5.30
   1   1  11   23.59    5.34
  -1   1 -11   24.41    5.30
  -3  -1 -11   80.33   15.35
   3  -1  11   67.63   15.31
   3  -1  11   74.64   15.35
   3   1  11   70.34   15.33
  -3   1 -11   67.59   15.30
   3   1  11   70.41   15.31
   5  -1  11    6.45    1.50
  -5  -1 -11    4.89    1.65
   5  -1  11    7.44    1.67
   5   1  11    8.48    1.53
   5   1  11    7.67    1.63
  -5   1 -11    5.57    1.49
   7  -1  11    0.24    0.48
  -7  -1 -11    1.41    0.94
   7  -1  11    1.09    0.85
  -7   1 -11    1.30    0.96
   7   1  11   -0.02    0.42
  -7   1 -11    1.69    0.39
   7   1  11   -0.72    0.85
   9  -1  11    2.02    0.81
   9  -1  11    0.41    0.50
  -9  -1 -11   -0.39    0.97
  -9   1 -11   -1.06    0.43
  -9   1 -11    0.17    0.98
   9   1  11    0.67    0.44
   9   1  11    0.00    0.92
 -11  -1 -11    1.41    1.24
  11  -1  11    0.09    0.59
  11   1  11    2.10    1.09
  11   1  11    1.10    0.56
 -11   1 -11    1.72    0.57
 -11   1 -11    2.53    1.13
 -13  -1 -11    3.86    1.50
  13  -1  11    0.42    0.65
  13  -1  11    2.67    0.83
  13   1  11    1.10    0.69
 -13   1 -11    2.07    0.65
  13   1  11    0.64    1.16
 -13   1 -11    3.05    1.27
 -15  -1 -11   12.18    2.80
 -15   1 -11   10.40    2.67
  15   1  11   10.15    2.33
 -15   1 -11    8.82    2.31
  15   1  11   14.55    2.56
 -17  -1 -11   -0.60    1.87
  17   1  11   -0.19    0.68
  17   1  11    0.06    1.30
 -17   1 -11   -0.29    0.68
 -17   1 -11   -1.25    1.66
 -19  -1 -11    4.39    3.33
 -19   1 -11   -0.03    0.81
  19   1  11    1.11    1.39
  19   1  11   -0.32    0.83
 -19   1 -11    3.90    1.91
 -21  -1 -11    1.57    2.78
 -21   1 -11    0.19    2.46
 -21   1 -11   -0.78    0.94
  21   1  11   -0.63    0.97
  21   1  11    1.04    1.48
 -23  -1 -11    0.37    3.56
  23   1  11    0.81    1.64
 -23   1 -11   -6.94    3.13
  23   1  11   -0.93    1.49
 -25   1 -11    3.61    5.06
 -26  -2  11    5.26    4.65
 -24  -2  11   -0.96    3.45
 -22  -2  11    1.67    2.94
 -20  -2  11   -1.65    2.13
 -18  -2  11    3.87    1.76
  18   2 -11    0.73    0.82
 -16  -2  11   23.00    5.11
  16   2 -11   21.76    4.84
 -14  -2  11   -2.40    1.13
  14   2 -11    1.00    0.68
 -12  -2  11    0.89    0.95
  12   2 -11    0.92    0.66
 -10  -2  11    1.66    0.81
  10   2 -11    0.39    0.59
  -8  -2  11    7.93    2.21
   8   2 -11   11.68    2.22
  -6  -2  11    3.57    0.77
   6   2 -11    1.11    0.65
  -4  -2  11    3.41    1.06
   4   2 -11    4.69    1.02
  -2  -2  11   95.03   21.76
  -2   2  11  110.56   21.76
   2   2 -11   98.77   21.76
   0  -2  11   21.14    4.55
   0   2 -11   20.53    4.53
   0   2  11   21.24    4.56
   2  -2  11   14.80    3.47
  -2  -2 -11   19.08    3.58
   2  -2  11   16.48    3.61
   2   2  11   15.18    3.50
  -2   2 -11   15.45    3.43
   4  -2  11   63.74   11.82
  -4  -2 -11   61.43   11.82
   4  -2  11   50.08   11.77
   4   2  11   55.29   11.79
  -4   2 -11   48.32   11.76
   6  -2  11    0.44    0.65
  -6  -2 -11    1.41    1.02
   6   2  11    3.85    0.94
  -6   2 -11    1.70    0.57
  -8  -2 -11   70.01   13.67
   8  -2  11   63.87   13.59
   8  -2  11   62.57   13.61
  -8   2 -11   57.48   13.58
   8   2  11   56.77   13.59
   8   2  11   74.61   13.65
  10  -2  11    0.82    0.70
 -10  -2 -11    1.18    1.26
 -10   2 -11    2.40    1.18
  10   2  11    1.13    1.15
  10   2  11    1.60    0.72
 -10   2 -11    1.35    0.59
 -12  -2 -11    1.21    1.52
  12   2  11    3.32    1.33
 -12   2 -11    1.49    0.63
 -12   2 -11    1.95    1.36
  12   2  11   -0.31    0.73
 -14  -2 -11    5.66    2.24
  14   2  11    7.71    1.64
 -14   2 -11    5.99    2.01
 -14   2 -11    5.14    1.55
  14   2  11   11.48    2.11
 -16  -2 -11    2.73    2.20
  16   2  11   -0.36    0.95
 -16   2 -11    1.21    2.20
  16   2  11    2.06    1.65
 -16   2 -11    1.51    0.84
 -18  -2 -11    2.03    2.44
 -18   2 -11    1.08    1.93
 -18   2 -11   -0.19    0.89
  18   2  11   -0.12    1.05
  18   2  11    1.25    1.82
 -20  -2 -11   -2.25    2.96
 -20   2 -11   -0.62    1.00
 -20   2 -11   -1.23    2.49
  20   2  11    0.11    1.25
  20   2  11   -1.10    1.98
 -22  -2 -11    4.11    5.08
 -22   2 -11    0.11    1.20
  22   2  11    4.41    2.27
  22   2  11    0.55    1.28
 -22   2 -11   -0.10    3.01
  24   2  11   -2.11    2.40
  24   2  11   -0.93    1.47
 -24   2 -11   -4.54    4.14
 -24   2 -11    0.37    2.47
 -26   2 -11   -0.40    1.87
  26   2  11    1.67    2.16
 -26   2 -11   -1.59    5.32
  26   2  11    3.15    2.80
 -23  -3  11   -4.06    3.98
 -21  -3  11    3.36    3.18
  21   3 -11    2.84    1.56
 -19  -3  11   -2.70    2.45
  19   3 -11    1.49    1.32
 -17  -3  11    1.39    3.33
  17   3 -11    5.91    1.63
 -15  -3  11    1.77    1.72
  15   3 -11    1.02    0.99
 -13  -3  11    3.00    1.46
  13   3 -11    0.87    0.93
 -11  -3  11    0.91    1.27
  11   3 -11    2.49    0.92
  -9  -3  11    3.19    1.19
   9   3 -11    2.12    0.92
  -7  -3  11   -0.19    0.92
   7   3 -11   -0.14    0.68
  -5  -3  11    2.65    1.03
   5   3 -11    1.46    0.76
  -3  -3  11   -0.17    0.91
  -3   3  11    2.58    0.69
   3   3 -11    1.90    0.72
  -1  -3  11    7.27    1.79
  -1   3  11    9.47    1.73
   1   3 -11    5.78    1.70
   1  -3  11    4.78    1.66
   1   3  11    8.95    1.64
  -1   3 -11    6.43    1.58
   3  -3  11   16.42    4.33
  -3  -3 -11   25.81    4.39
   3  -3  11   15.81    4.34
   3   3  11   20.07    4.32
  -3   3 -11   20.21    4.27
  -5  -3 -11   -0.85    1.08
   5  -3  11    1.58    0.83
   5  -3  11    0.17    1.05
  -5   3 -11    0.23    0.69
   5   3  11   -0.96    0.87
  -7  -3 -11    0.33    1.24
   7   3  11   -0.36    1.00
  -7   3 -11   -0.52    0.68
  -9  -3 -11    1.20    1.45
  -9   3 -11   -0.97    0.70
   9   3  11    0.81    1.17
 -11  -3 -11    3.75    2.00
  11   3  11    6.61    2.86
 -11   3 -11    3.37    1.15
 -13  -3 -11   -1.18    2.29
  13   3  11    3.83    1.68
 -13   3 -11    1.00    0.94
  13   3  11    4.14    1.76
 -15  -3 -11    0.50    2.35
 -15   3 -11    0.46    0.93
 -15   3 -11    3.08    2.30
  15   3  11   -0.50    1.94
  15   3  11    1.03    1.24
 -17  -3 -11    4.00    2.78
  17   3  11    0.76    1.34
  17   3  11    0.20    2.31
 -17   3 -11    0.46    2.24
 -17   3 -11   -0.54    1.01
 -19  -3 -11    5.48    3.81
  19   3  11    5.27    2.11
  19   3  11    8.28    2.97
 -19   3 -11    6.71    1.88
 -19   3 -11    7.94    3.11
 -21   3 -11    0.07    1.50
 -21   3 -11    0.09    3.26
  21   3  11    4.46    2.94
 -23   3 -11    1.53    1.74
 -23   3 -11    1.58    4.08
  23   3  11   -3.21    3.37
  25   3  11    0.52    4.02
 -25   3 -11   -3.00    5.89
  24   4 -11    2.60    2.74
  20   4 -11   -0.47    1.96
 -18  -4  11    0.52    3.14
  18   4 -11    2.94    1.77
 -16  -4  11    6.24    2.85
  16   4 -11    6.90    2.14
 -14  -4  11   -1.79    2.48
  14   4 -11    3.29    1.46
 -12  -4  11   -0.92    1.79
  12   4 -11    0.37    1.25
 -10  -4  11   -0.73    1.96
  10   4 -11    1.77    1.18
  -8  -4  11   -0.65    1.45
   8   4 -11    0.40    1.07
  -6  -4  11   -0.37    1.40
   6   4 -11    0.69    1.04
  -6   4  11   -0.12    0.79
  -4  -4  11   54.15   10.72
   4   4 -11   44.98   10.68
  -4   4  11   49.14   10.61
  -2  -4  11   17.24    4.11
  -2   4  11   22.06    4.05
   2   4 -11   13.12    4.14
   0  -4  11   33.78    7.95
   0   4 -11   29.12    7.90
   0   4  11   42.70    7.84
   2  -4  11   12.43    2.28
   2  -4  11    5.72    2.57
   2   4  11    8.96    2.03
  -2   4 -11    6.00    2.01
  -4   4 -11    1.40    1.01
   4   4  11    2.07    1.16
  -6  -4 -11    6.60    1.80
  -6   4 -11    4.94    1.46
   6   4  11    2.94    1.55
  -8  -4 -11    5.32    2.15
  -8   4 -11    5.06    1.61
   8   4  11    4.90    1.74
 -10  -4 -11   -2.94    2.20
  10   4  11   -1.34    1.53
 -10   4 -11    2.07    1.16
 -12  -4 -11    0.91    2.63
  12   4  11   -1.05    1.78
 -12   4 -11    0.43    1.15
 -14  -4 -11    1.31    3.13
 -14   4 -11    3.07    1.50
  14   4  11    3.26    2.25
 -16  -4 -11   -1.00    3.99
 -16   4 -11   -0.27    1.38
  16   4  11    1.32    2.58
 -18   4 -11    2.70    1.67
  18   4  11    5.63    3.24
  20   4  11    0.24    3.87
 -20   4 -11    2.42    2.11
 -22   4 -11   -1.38    2.08
  22   4  11   -3.40    5.63
  21   5 -11    2.90    3.30
  19   5 -11   -1.13    2.73
  17   5 -11    1.73    2.58
  15   5 -11    0.91    2.26
  13   5 -11    1.71    2.07
 -11  -5  11    4.29    2.84
  11   5 -11    3.92    2.00
  -9  -5  11    1.78    2.55
   9   5 -11    4.46    1.81
  -7  -5  11    0.80    2.37
   7   5 -11    3.65    1.62
  -5  -5  11   -1.45    2.17
  -5   5  11   -0.53    1.21
   5   5 -11   -0.13    1.41
  -3  -5  11    2.29    2.17
   3   5 -11    3.37    1.51
  -3   5  11    2.45    1.35
  -1  -5  11   -3.58    2.11
  -1  -5  11    0.39    1.91
   1   5 -11   -0.46    1.33
  -1   5  11   -0.70    1.24
   1   5  11    0.91    1.36
  -1   5 -11    2.11    1.39
  -3   5 -11    8.85    2.40
   3   5  11    9.23    2.44
   5   5  11   13.01    2.97
  -5   5 -11   10.51    2.93
  -7   5 -11    8.00    2.32
   7   5  11    7.72    2.38
  -9  -5 -11   -0.10    3.25
   9   5  11    1.84    1.83
  -9   5 -11   -0.56    1.74
 -11  -5 -11    0.60    4.60
 -11   5 -11    2.96    1.90
  11   5  11    2.61    2.20
 -13  -5 -11    4.82    4.40
  13   5  11    5.19    2.76
 -13   5 -11    2.29    1.98
  15   5  11   -0.71    2.93
 -15   5 -11    1.01    2.62
 -17   5 -11    1.00    2.14
  17   5  11    3.27    3.76
  14   6 -11   -2.90    3.68
  12   6 -11    1.43    3.00
 -10   6  11   -2.40    2.10
  10   6 -11    0.14    2.65
  -8   6  11    2.16    2.05
   8   6 -11    0.88    2.44
  -6  -6  11   -2.18    3.65
  -6   6  11   -1.11    1.94
   6   6 -11   -0.49    2.20
   4   6 -11    2.82    2.14
  -4   6  11    1.56    1.95
   2   6 -11    0.75    2.00
  -2   6  11   -1.63    1.87
   0   6  11    0.07    2.05
   0   6 -11    2.48    2.03
  -2   6 -11   -1.99    1.99
   2   6  11   -0.14    2.01
   4   6  11   -1.88    2.05
  -4   6 -11    1.86    2.09
  -6   6 -11    0.48    2.22
   6   6  11    1.34    2.17
  -8   6 -11    1.12    2.47
   8   6  11   -0.93    3.70
 -10   6 -11    3.20    3.62
 -30   0  12   -5.66    6.95
 -28   0  12    8.49    4.17
 -26   0  12    7.52    4.08
 -24   0  12    0.89    2.20
 -22   0  12    0.75    1.73
 -20   0  12    0.59    1.23
 -18   0  12   28.17    6.18
 -16   0  12   31.03    6.72
 -14   0  12   12.44    2.75
 -12   0  12    1.58    0.53
 -10   0  12    2.67    0.66
  -8   0  12   28.19    6.06
  -6   0  12   31.69    6.81
   4   0 -12  129.15   28.91
  -4   0  12  140.73   28.92
   0   0 -12  116.83   25.04
   0   0  12  116.79   25.04
   2   0  12   73.78   15.11
   2   0  12   66.29   15.14
  -4   0 -12   82.65   17.30
  -4   0 -12   96.18   17.37
   4   0  12   69.83   17.30
   4   0  12   78.38   17.34
   6   0  12    8.77    2.03
  -6   0 -12    9.06    2.03
   6   0  12   10.54    2.15
  -6   0 -12    7.93    2.19
  -8   0 -12   16.84    3.75
   8   0  12   21.50    3.94
  -8   0 -12   16.94    3.97
   8   0  12   16.42    3.74
  10   0  12   -0.62    0.45
 -10   0 -12    0.91    0.50
 -10   0 -12    0.42    1.17
  10   0  12   -1.16    1.01
 -12   0 -12    0.50    1.33
  12   0  12    2.40    1.01
  12   0  12    1.11    0.56
 -12   0 -12    0.62    0.61
 -14   0 -12    8.21    2.05
 -14   0 -12   11.56    2.44
  14   0  12   12.53    2.21
  14   0  12    7.43    2.02
  16   0  12    0.44    0.66
 -16   0 -12    3.53    1.72
  16   0  12   -2.10    1.08
  18   0  12   -0.08    0.77
 -18   0 -12    0.49    2.01
  18   0  12    0.46    1.11
  20   0  12   -1.38    1.30
 -20   0 -12   -0.53    2.83
 -22   0 -12    5.84    3.36
 -24   0 -12    8.75    4.54
 -29  -1  12    3.81    6.77
 -29   1  12    4.78    4.32
 -27  -1  12    0.39    4.95
 -27   1  12    4.73    2.90
 -25  -1  12    1.62    3.19
 -23  -1  12    3.64    2.60
 -21  -1  12    3.46    3.10
 -19  -1  12   -1.26    1.49
 -17  -1  12   13.63    3.17
 -15  -1  12    6.96    1.77
 -13  -1  12    3.09    0.99
 -11  -1  12    7.88    2.32
  11   1 -12   12.13    2.29
  -9  -1  12    8.22    2.38
   9   1 -12   12.00    2.33
  -7  -1  12    9.17    1.80
   7   1 -12    7.10    1.75
  -5  -1  12    6.33    1.31
  -5   1  12    5.22    1.25
  -3  -1  12    0.34    0.41
  -3   1  12    0.23    0.29
   3   1 -12    0.93    0.32
  -1  -1  12   -0.02    0.43
  -1   1  12   -0.16    0.62
   1   1 -12    0.88    0.31
  -1   1  12    0.11    0.30
   1  -1  12    8.14    1.99
   1  -1  12    9.40    2.11
   1   1  12    9.61    2.05
   1   1  12    9.50    1.99
  -1   1 -12    8.90    1.99
  -3  -1 -12   21.11    4.15
   3  -1  12   16.17    4.00
   3  -1  12   21.94    4.14
   3   1  12   18.66    4.07
  -3   1 -12   17.56    3.98
   3   1  12   19.19    3.99
   5  -1  12    0.30    0.98
   5  -1  12    1.02    0.58
  -5  -1 -12    2.14    0.99
   5   1  12    1.02    0.88
  -5   1 -12    1.43    0.49
   5   1  12    2.75    0.54
   7  -1  12   11.85    2.95
  -7  -1 -12   13.43    3.06
   7  -1  12   16.99    3.16
   7   1  12   13.64    2.94
  -7   1 -12    9.48    3.07
   7   1  12   17.49    3.15
  -7   1 -12   13.75    2.92
  -9  -1 -12    0.94    1.15
   9  -1  12    0.48    0.54
   9  -1  12   -0.20    0.92
   9   1  12   -0.18    0.46
  -9   1 -12   -0.09    0.48
   9   1  12    1.28    1.06
  -9   1 -12    1.56    1.13
  11  -1  12    5.78    1.71
  11  -1  12    9.51    1.84
  11   1  12   11.26    2.00
 -11   1 -12    7.65    2.02
  11   1  12    7.11    1.74
 -11   1 -12    7.12    1.68
 -13  -1 -12   11.19    2.77
  13  -1  12   12.11    2.52
  13  -1  12    8.43    2.36
 -13   1 -12   10.81    2.42
  13   1  12   10.68    2.44
  13   1  12   14.36    2.63
 -13   1 -12   11.06    2.67
  15  -1  12    5.57    1.45
 -15  -1 -12    8.79    2.24
 -15   1 -12   10.28    2.21
 -15   1 -12    6.48    1.47
  15   1  12    4.82    1.44
 -17  -1 -12   11.50    2.52
 -17   1 -12    5.86    1.47
  17   1  12    6.70    1.95
 -17   1 -12    7.40    2.20
  17   1  12    4.55    1.45
 -19  -1 -12   -0.96    2.46
 -19   1 -12    0.43    0.91
  19   1  12    0.93    0.97
 -19   1 -12    5.08    2.15
  19   1  12    3.23    1.57
  21   1  12   -0.16    1.62
 -21   1 -12   -0.21    1.02
  21   1  12    0.46    1.39
 -21   1 -12   -0.26    2.81
 -23  -1 -12    2.87    4.13
 -23   1 -12    1.72    3.55
  23   1  12    0.76    1.77
  23   1  12    0.17    1.26
 -25   1 -12   -5.47    4.32
 -26  -2  12    1.83    4.75
 -24  -2  12    2.86    3.64
 -22  -2  12    0.82    3.64
 -20  -2  12   -2.22    2.16
 -18  -2  12    1.71    1.77
 -16  -2  12   13.12    3.36
  16   2 -12   14.48    3.16
 -14  -2  12   11.71    4.58
  14   2 -12   21.24    4.22
 -12  -2  12   30.61    6.48
  12   2 -12   28.86    6.38
 -10  -2  12   -0.77    0.79
  10   2 -12    1.67    0.60
  -8  -2  12    4.77    1.00
   8   2 -12    2.37    0.87
  -6  -2  12    7.65    1.75
   6   2 -12    7.41    1.69
  -4  -2  12   33.78    8.56
   4   2 -12   42.44    8.54
  -4   2  12   42.30    8.56
  -2  -2  12    9.18    2.08
   2   2 -12   10.54    2.08
  -2   2  12    8.09    2.07
   0  -2  12   72.15   15.93
   0   2  12   79.18   15.93
   0   2 -12   71.56   15.92
  -2  -2 -12    1.56    0.86
   2  -2  12   -0.10    0.56
   2  -2  12   -0.25    0.95
   2   2  12    0.36    0.68
  -2   2 -12    0.76    0.42
   4  -2  12   -0.25    0.59
  -4  -2 -12    0.90    0.94
   4  -2  12    1.34    0.99
   4   2  12   -0.52    0.79
  -4   2 -12    1.46    0.48
   6  -2  12    4.10    1.23
   6  -2  12    7.22    1.47
  -6  -2 -12    1.74    1.49
  -6   2 -12    5.26    1.18
   6   2  12    6.58    1.42
  -8  -2 -12    1.40    1.23
   8  -2  12   -0.24    0.67
   8   2  12    1.61    1.00
  -8   2 -12    0.99    0.54
   8   2  12    1.32    0.67
 -10  -2 -12    0.46    1.59
  10  -2  12    2.62    1.06
 -10   2 -12    6.03    1.52
 -10   2 -12    3.30    0.99
  10   2  12    4.84    1.05
  10   2  12    5.05    1.47
 -12  -2 -12   -1.63    1.60
  12   2  12    0.46    0.74
 -12   2 -12   -2.59    1.38
  12   2  12   -0.28    1.38
 -12   2 -12    0.56    0.58
 -14  -2 -12    3.71    1.96
  14   2  12    0.40    0.87
  14   2  12    0.70    1.62
 -14   2 -12    1.00    1.16
 -14   2 -12    1.23    1.68
 -16  -2 -12    9.05    2.83
 -16   2 -12    6.27    1.66
 -16   2 -12    5.31    2.28
  16   2  12    7.46    2.30
 -18  -2 -12    7.81    3.09
  18   2  12    8.01    2.37
 -18   2 -12    4.66    1.67
  18   2  12    6.92    1.79
 -18   2 -12    9.23    2.54
 -20  -2 -12    6.20    3.52
  20   2  12    8.98    2.41
  20   2  12    4.78    1.84
 -20   2 -12    6.14    2.77
 -20   2 -12    2.53    1.42
  22   2  12   -2.39    2.46
 -22   2 -12    3.80    4.36
  22   2  12   -1.49    1.49
 -22   2 -12   -0.57    1.24
 -24   2 -12   -1.78    1.52
 -24   2 -12   -4.90    6.14
  24   2  12    2.24    2.66
  24   2  12    0.51    1.81
  26   2  12    0.25    3.04
 -26   2 -12    3.72    6.06
 -23  -3  12   -3.64    4.36
 -21  -3  12   -1.30    3.16
  21   3 -12   -1.44    1.36
 -19  -3  12    3.02    2.57
  19   3 -12    1.10    1.35
 -17  -3  12   -1.03    2.12
  17   3 -12    0.57    1.22
 -15  -3  12    3.59    1.91
  15   3 -12    3.42    1.28
 -13  -3  12   -2.24    1.45
  13   3 -12   -1.01    0.90
 -11  -3  12   15.20    3.84
  11   3 -12   18.15    3.79
  -9  -3  12   -0.70    1.06
   9   3 -12    0.46    0.74
  -7  -3  12    1.44    1.03
   7   3 -12    0.80    0.73
  -5  -3  12    2.15    1.16
   5   3 -12    3.63    0.95
  -3  -3  12    1.81    0.94
  -3   3  12    1.53    0.65
   3   3 -12   -0.28    0.65
  -1  -3  12    4.08    1.64
   1   3 -12    6.15    1.49
  -1   3  12    7.46    1.51
   1  -3  12    3.15    1.28
   1  -3  12    1.13    0.97
   1   3  12    2.69    0.88
  -1   3 -12    1.47    0.79
  -3  -3 -12    1.62    1.04
   3  -3  12    3.12    1.22
   3  -3  12    0.45    0.92
   3   3  12    0.99    0.89
  -3   3 -12    1.39    0.75
   5  -3  12   21.93    6.19
  -5  -3 -12   33.15    6.23
   5  -3  12   28.53    6.13
  -5   3 -12   26.00    6.08
   5   3  12   31.44    6.14
   7  -3  12    0.27    0.89
  -7  -3 -12   -0.13    1.34
   7  -3  12    1.27    0.94
   7   3  12    0.71    1.07
  -7   3 -12   -1.30    0.66
  -9  -3 -12   12.40    3.73
  -9   3 -12   16.09    3.56
   9   3  12   17.77    3.64
 -11  -3 -12   -1.69    1.82
 -11   3 -12    1.11    1.08
  11   3  12    1.12    1.46
 -13  -3 -12    8.02    2.93
  13   3  12    6.41    1.81
 -13   3 -12    5.16    1.61
  13   3  12    8.21    2.27
 -15  -3 -12    3.57    2.61
  15   3  12    0.54    1.25
  15   3  12    0.25    2.01
 -15   3 -12   -0.94    1.00
 -17  -3 -12    1.29    3.25
 -17   3 -12   -2.67    2.42
  17   3  12    0.90    2.37
  17   3  12   -0.18    1.38
 -17   3 -12   -0.80    0.99
  19   3  12   -0.75    1.74
  19   3  12    3.34    2.76
 -19   3 -12    7.26    2.97
 -19   3 -12    0.16    1.29
 -21   3 -12    4.79    4.88
  21   3  12    1.37    3.25
 -21   3 -12    0.65    1.58
  23   3  12   -4.34    3.65
 -23   3 -12   -8.18    5.04
 -23   3 -12    0.76    1.78
 -25   3 -12   -3.74    6.17
  25   3  12   -4.55    4.26
  24   4 -12   -0.43    2.44
  22   4 -12   -2.43    2.79
  20   4 -12    1.88    2.09
 -18  -4  12    3.75    4.86
  18   4 -12    1.18    1.79
 -16  -4  12    2.45    2.58
  16   4 -12    2.80    1.67
 -14  -4  12   -1.22    2.98
  14   4 -12    1.41    1.38
 -12  -4  12    0.55    1.84
  12   4 -12    1.74    1.28
 -10  -4  12   -0.10    1.67
  10   4 -12    0.07    1.15
  -8  -4  12    0.47    1.62
   8   4 -12    1.69    1.12
  -6  -4  12    4.69    2.02
  -6   4  12    8.47    1.62
   6   4 -12    4.14    1.72
  -4  -4  12    5.54    1.90
   4   4 -12    5.86    1.59
  -4   4  12    5.85    1.53
  -2  -4  12    0.07    1.41
  -2   4  12    2.48    0.98
   2   4 -12    2.09    1.02
   0  -4  12    1.62    1.45
   0   4  12    2.63    1.07
   0   4 -12    2.66    1.06
   2  -4  12    4.46    1.62
   2  -4  12    1.20    1.41
  -2   4 -12    2.75    1.11
   4  -4  12   11.22    3.76
  -4   4 -12   18.24    3.76
   4   4  12   19.85    3.81
  -6  -4 -12   32.99    7.67
  -6   4 -12   32.58    7.51
   6   4  12   37.07    7.55
  -8  -4 -12    0.62    1.91
  -8   4 -12    2.63    1.18
   8   4  12   -0.48    1.41
 -10  -4 -12    5.12    3.47
 -10   4 -12    1.53    1.20
  10   4  12    0.20    1.66
 -12  -4 -12    2.62    2.73
  12   4  12    2.76    1.95
 -12   4 -12    0.72    1.31
 -14  -4 -12    2.29    3.41
  14   4  12   -1.70    2.27
 -14   4 -12    1.37    1.38
 -16   4 -12    0.46    1.45
  16   4  12   -1.66    2.66
 -18   4 -12    0.35    1.64
  18   4  12   -2.44    3.27
  20   4  12    0.60    4.09
 -20   4 -12    2.11    1.71
  22   4  12    2.71    4.90
  21   5 -12    0.13    3.24
  19   5 -12    3.24    2.96
  17   5 -12    1.26    2.52
  15   5 -12   -2.39    2.14
  13   5 -12   -0.03    2.01
 -11  -5  12   -3.98    2.71
  11   5 -12    0.45    1.80
  -9  -5  12    1.56    2.62
   9   5 -12    3.57    1.77
   7   5 -12   -0.71    1.53
  -7   5  12    1.46    1.31
  -5  -5  12    2.48    2.22
  -5   5  12    0.95    1.26
   5   5 -12   -1.16    1.44
  -3  -5  12   -0.70    2.15
  -3   5  12    0.93    1.28
   3   5 -12   -0.24    1.39
  -1  -5  12   -0.90    2.08
  -1  -5  12   -1.95    2.25
   1   5 -12    0.10    1.34
  -1   5  12   -0.04    1.26
   1  -5  12   -0.36    1.91
   1  -5  12    0.10    2.00
   1   5  12   -0.71    1.35
  -1   5 -12    0.64    1.35
  -3   5 -12    4.34    1.51
   3   5  12   -0.08    1.52
   5   5  12    2.78    1.69
  -5   5 -12    2.45    1.62
   7   5  12   -1.11    1.66
  -7   5 -12    1.16    1.70
  -9  -5 -12   -5.34    3.16
   9   5  12   -0.74    1.87
  -9   5 -12    0.60    1.82
 -11  -5 -12    0.84    3.82
 -11   5 -12   -0.83    1.78
  11   5  12   -2.99    2.97
 -13  -5 -12   -1.07    6.03
  13   5  12   -0.37    2.55
 -13   5 -12    0.17    2.34
 -15   5 -12    1.16    2.12
  15   5  12   -2.35    3.03
 -17   5 -12   -2.11    2.16
  17   5  12   -1.10    4.92
  12   6 -12    0.87    3.00
  10   6 -12   -1.26    2.60
 -10   6  12    4.72    2.28
   8   6 -12   -0.51    2.31
  -8   6  12   -0.43    2.12
  -6  -6  12    0.72    3.90
   6   6 -12   -2.41    2.23
  -6   6  12    2.08    2.06
  -4  -6  12    1.30    3.59
  -4   6  12   -1.19    1.98
   4   6 -12    0.67    2.11
  -2   6  12   -0.26    1.98
   2   6 -12    2.97    2.04
   0   6 -12    5.91    2.34
   0   6  12    4.18    3.58
   2   6  12    0.52    2.05
  -2   6 -12    3.63    2.11
  -4   6 -12   -1.83    2.15
   4   6  12    1.16    2.09
   6   6  12   -0.59    2.25
  -6   6 -12    1.02    2.38
  -8   6 -12    1.03    2.79
 -30   0  13    4.21    7.47
 -28   0  13   -7.00    3.65
 -26   0  13   -7.08    3.40
 -24   0  13    1.08    2.20
 -22   0  13   -0.84    1.73
 -20   0  13    1.09    1.25
 -18   0  13   -0.85    0.92
 -16   0  13   -1.44    0.66
 -14   0  13   -0.70    0.48
 -12   0  13    0.24    0.44
 -10   0  13   -0.06    0.34
  -8   0  13   -0.47    0.31
  -6   0  13   -1.10    0.30
  -4   0  13    0.31    0.30
   4   0 -13   -0.02    0.25
  -2   0  13    0.05    0.32
   2   0 -13   -0.08    0.28
   0   0 -13   -0.08    0.40
   0   0  13   -0.23    0.74
   0   0  13    0.14    0.34
  -2   0 -13    0.24    0.35
   2   0  13   -0.56    0.75
   2   0  13   -0.28    0.34
   4   0  13   -0.53    0.83
  -4   0 -13   -0.28    0.38
   4   0  13   -0.39    0.38
  -6   0 -13   -0.18    1.08
   6   0  13    0.15    0.92
  -6   0 -13   -0.80    0.41
   6   0  13    0.40    0.41
  -8   0 -13    0.91    1.11
  -8   0 -13   -0.32    0.48
   8   0  13   -0.12    0.46
   8   0  13   -0.84    1.08
 -10   0 -13   -0.33    1.22
  10   0  13   -1.03    1.10
 -10   0 -13   -0.61    0.52
  10   0  13   -0.38    0.48
  12   0  13    0.02    0.69
 -12   0 -13    0.36    1.90
 -12   0 -13   -1.07    0.63
  12   0  13   -1.63    1.10
  14   0  13   -1.51    0.62
 -14   0 -13   -0.51    0.73
 -14   0 -13    0.27    1.60
  14   0  13   -0.98    1.18
  16   0  13   -0.37    0.71
 -16   0 -13    2.62    1.84
  16   0  13   -1.09    1.19
  18   0  13    0.52    0.83
  18   0  13   -0.22    1.26
 -18   0 -13   -1.55    2.15
 -20   0 -13   -2.08    2.62
  20   0  13   -1.02    1.27
 -22   0 -13   -2.01    4.80
 -24   0 -13    4.82    4.57
 -29  -1  13    7.31    5.96
 -29   1  13   -0.45    3.88
 -27  -1  13    1.29    4.59
 -27   1  13    5.78    2.97
 -25  -1  13   -1.85    3.12
 -23  -1  13    4.83    2.78
 -21  -1  13   -1.88    2.08
 -19  -1  13    3.29    1.69
 -17  -1  13   12.88    3.02
 -15  -1  13    4.23    1.33
 -13  -1  13    0.69    0.75
 -11  -1  13   16.57    3.37
  11   1 -13   14.58    3.31
  -9  -1  13    4.42    1.38
   9   1 -13    7.16    1.36
  -7  -1  13   12.58    2.32
   7   1 -13    9.88    2.28
  -7   1  13    9.73    2.25
  -5  -1  13   11.84    2.43
   5   1 -13   12.71    2.39
  -5   1  13    9.01    2.38
  -3  -1  13    0.30    0.47
   3   1 -13    0.46    0.38
  -3   1  13    1.30    0.35
  -1  -1  13   54.38   11.61
  -1   1  13   53.67   11.63
   1  -1  13    2.23    1.09
   1  -1  13    4.38    0.85
  -1   1 -13    3.57    0.78
   1   1  13    2.52    0.79
   1   1  13    2.93    0.99
  -3  -1 -13   11.47    2.88
   3  -1  13   13.13    2.78
   3  -1  13   15.95    2.96
   3   1  13   13.58    2.75
   3   1  13   14.56    2.90
  -3   1 -13   10.53    2.73
   5  -1  13   13.23    3.68
   5  -1  13   20.31    3.87
  -5  -1 -13   22.28    3.92
  -5   1 -13   16.16    3.66
   5   1  13   18.63    3.67
   5   1  13   16.23    3.80
   7  -1  13   -0.60    0.52
  -7  -1 -13    1.29    1.11
   7  -1  13    1.91    1.05
   7   1  13   -1.53    1.00
   7   1  13    0.32    0.47
  -7   1 -13    1.23    0.48
  -7   1 -13   -0.22    1.20
   9  -1  13    0.14    1.05
   9  -1  13    0.04    0.57
  -9  -1 -13   -0.18    1.26
  -9   1 -13    1.69    1.31
   9   1  13   -0.20    1.14
   9   1  13   -0.46    0.49
  -9   1 -13    0.19    0.49
  11  -1  13   -0.12    0.63
  11  -1  13   -1.51    1.00
 -11  -1 -13   -0.18    1.42
  11   1  13   -0.48    0.57
 -11   1 -13   -1.86    1.30
  11   1  13    0.21    1.24
 -11   1 -13    0.12    0.54
  13  -1  13   -0.18    0.68
 -13  -1 -13    2.29    1.56
  13  -1  13   -0.11    0.96
  13   1  13   -0.62    0.67
  13   1  13    1.06    1.36
 -13   1 -13   -0.17    0.61
 -15  -1 -13    1.43    1.81
  15  -1  13   -0.35    1.22
  15  -1  13    0.89    0.72
  15   1  13   -0.36    0.73
 -15   1 -13    1.40    1.71
  15   1  13   -3.08    1.48
 -15   1 -13    0.22    0.70
 -17  -1 -13    2.53    2.39
 -17   1 -13   -0.05    0.78
  17   1  13   -0.71    1.59
 -17   1 -13    0.21    2.04
  17   1  13   -0.68    0.74
 -19  -1 -13    3.80    2.75
 -19   1 -13    0.91    0.97
 -19   1 -13    4.28    2.34
  19   1  13    3.83    1.69
  19   1  13   -1.11    1.49
 -21  -1 -13    4.65    3.17
 -21   1 -13    3.24    1.27
  21   1  13    1.02    1.26
  21   1  13    3.32    1.85
 -21   1 -13    2.35    2.87
  23   1  13    0.34    1.35
  23   1  13   -3.11    1.95
 -25   1 -13   -9.39    5.36
 -26  -2  13    4.56    4.71
 -24  -2  13    1.76    3.57
 -22  -2  13    6.52    4.25
 -20  -2  13   11.37    3.34
 -18  -2  13    2.00    1.82
 -16  -2  13    2.65    1.76
  16   2 -13    5.13    1.26
 -14  -2  13   13.16    2.28
  14   2 -13    7.36    2.00
 -12  -2  13   -0.95    0.93
  12   2 -13   -0.53    0.59
 -10  -2  13    3.22    0.99
  10   2 -13    1.82    0.74
  -8  -2  13   -0.04    0.74
   8   2 -13    0.10    0.51
  -6  -2  13    0.27    0.71
   6   2 -13    1.33    0.53
  -4  -2  13    3.39    1.03
   4   2 -13    3.89    0.93
  -2  -2  13   27.15    6.37
   2   2 -13   29.44    6.33
  -2   2  13   31.56    6.37
   0  -2  13    0.74    0.82
   0   2  13    3.04    0.87
   0   2 -13    3.41    0.72
   2  -2  13   31.96    5.46
   2  -2  13   21.37    5.34
   2   2  13   22.13    5.36
  -2   2 -13   25.88    5.31
  -4  -2 -13    3.12    1.13
   4  -2  13    0.91    0.73
   4  -2  13    2.76    1.15
   4   2  13    4.18    0.95
  -4   2 -13    1.25    0.61
  -6  -2 -13    5.83    1.65
   6  -2  13    6.93    1.60
   6  -2  13    4.28    1.36
   6   2  13    2.49    1.53
   6   2  13    5.83    1.34
  -6   2 -13    6.43    1.29
   8  -2  13   -0.50    0.99
   8  -2  13    1.00    0.69
  -8  -2 -13    0.03    1.30
   8   2  13    0.31    0.70
   8   2  13   -0.20    1.08
  -8   2 -13    0.58    0.53
 -10  -2 -13   27.52    5.73
  10  -2  13   34.16    5.64
  10  -2  13   26.74    5.46
 -10   2 -13   22.03    5.42
  10   2  13   22.02    5.46
 -12  -2 -13    6.35    1.96
  12   2  13   10.41    1.87
 -12   2 -13    4.17    2.04
 -12   2 -13    4.71    1.20
  12   2  13    2.94    1.29
 -14  -2 -13    0.38    2.06
 -14   2 -13   -1.46    1.82
  14   2  13    1.12    0.90
 -14   2 -13    1.38    0.79
  14   2  13    0.30    1.71
 -16  -2 -13    0.69    2.46
 -16   2 -13    1.83    2.02
  16   2  13    0.95    1.95
  16   2  13    0.16    1.06
 -16   2 -13    0.89    0.93
 -18  -2 -13   -4.99    4.40
 -18   2 -13    0.00    0.98
  18   2  13   -0.51    1.20
 -18   2 -13   -1.22    2.20
  18   2  13    0.42    3.59
 -20  -2 -13   -1.43    3.63
  20   2  13   -0.64    2.57
 -20   2 -13    0.22    1.13
 -20   2 -13    1.48    2.70
  20   2  13    1.15    1.43
 -22   2 -13    1.73    1.39
  22   2  13    1.51    3.12
  22   2  13    1.38    1.57
 -22   2 -13    6.69    3.62
  24   2  13   -6.51    3.82
 -24   2 -13    0.08    1.63
 -24   2 -13   -8.87    4.61
  26   2  13   -1.00    3.39
 -21  -3  13    2.48    3.22
  21   3 -13    0.45    1.31
 -19  -3  13   -3.49    2.68
  19   3 -13    0.76    1.30
 -17  -3  13    0.63    2.10
  17   3 -13    0.03    1.23
 -15  -3  13    7.10    3.06
  15   3 -13   13.13    2.71
 -13  -3  13    5.32    2.02
  13   3 -13    6.61    1.68
 -11  -3  13    2.32    1.60
  11   3 -13    5.48    1.31
  -9  -3  13   -0.77    1.21
   9   3 -13    3.28    0.92
  -7  -3  13    1.86    1.10
   7   3 -13    0.68    0.78
  -5  -3  13   -0.83    0.98
   5   3 -13    0.02    0.71
  -5   3  13    1.26    0.63
  -3  -3  13    1.09    1.00
  -3   3  13    1.60    0.74
   3   3 -13    1.54    0.77
  -1  -3  13   32.17    7.41
   1   3 -13   33.96    7.37
  -1   3  13   35.49    7.37
   1  -3  13    1.06    1.58
   1  -3  13    1.58    1.26
   1   3  13    0.73    0.80
  -1   3 -13   -1.02    0.67
   3  -3  13   21.04    5.68
  -3  -3 -13   29.27    5.73
   3  -3  13   29.98    5.81
  -3   3 -13   21.63    5.62
   3   3  13   31.41    5.69
   5  -3  13    5.89    2.18
   5  -3  13    8.85    2.31
  -5  -3 -13   13.49    2.32
   5   3  13    6.33    2.17
  -5   3 -13   11.11    2.08
   7  -3  13    0.19    1.35
   7  -3  13   -0.28    0.96
  -7  -3 -13    1.22    1.46
  -7   3 -13    0.66    0.74
   7   3  13    0.11    1.09
  -9  -3 -13    0.34    1.72
   9   3  13    0.20    1.34
  -9   3 -13    0.39    1.46
 -11  -3 -13    1.21    2.00
  11   3  13   -2.33    1.51
 -11   3 -13    1.06    0.86
  11   3  13   -0.73    1.16
 -13  -3 -13    0.80    2.37
 -13   3 -13    1.01    0.95
  13   3  13    1.26    1.87
  13   3  13    1.41    1.23
 -15  -3 -13    1.04    4.12
  15   3  13   -1.15    2.28
 -15   3 -13    0.72    1.02
  15   3  13   -2.02    2.18
 -17  -3 -13    2.49    3.42
  17   3  13    2.49    1.69
  17   3  13    9.82    2.68
 -17   3 -13    2.05    2.69
 -17   3 -13    3.19    1.34
 -19   3 -13   -0.27    1.47
  19   3  13    2.33    3.04
 -19   3 -13    1.16    3.32
 -21   3 -13   -0.15    2.80
 -21   3 -13   -4.10    3.91
  21   3  13   -5.20    3.48
  23   3  13    1.35    4.18
 -23   3 -13   -7.55    4.99
 -23   3 -13    0.74    1.91
  25   3  13   -0.30    4.60
  24   4 -13    2.11    2.44
  22   4 -13   -0.89    2.48
  20   4 -13   -2.21    2.27
  18   4 -13   -0.48    1.85
 -16  -4  13    4.23    2.69
  16   4 -13    2.36    1.76
 -14  -4  13   -0.16    2.21
  14   4 -13    0.40    1.39
 -12  -4  13   -0.23    2.00
  12   4 -13   -0.83    1.24
 -10  -4  13   -2.72    1.79
  10   4 -13   -0.17    1.15
  -8  -4  13    1.55    2.23
   8   4 -13    0.19    1.07
  -6  -4  13   -1.71    1.54
   6   4 -13    1.83    1.04
  -4  -4  13    7.83    2.30
   4   4 -13    8.53    2.05
  -4   4  13    8.20    2.00
  -2  -4  13    1.88    1.45
   2   4 -13    1.20    0.99
  -2   4  13    0.46    0.94
   0  -4  13   14.45    4.39
   0  -4  13   20.59    4.53
   0   4  13   23.52    4.36
   0   4 -13   18.79    4.35
   2  -4  13    1.21    1.39
   2  -4  13    0.78    1.62
   2   4  13    0.25    1.03
  -2   4 -13    1.30    1.03
   4  -4  13    1.32    1.44
   4  -4  13   -2.09    1.34
  -4   4 -13    2.46    1.13
   4   4  13    0.78    1.15
  -6  -4 -13    1.82    1.66
   6   4  13   -0.36    1.29
  -6   4 -13    1.42    1.15
  -8  -4 -13   -0.66    1.97
  -8   4 -13    0.35    1.15
   8   4  13    1.49    1.44
 -10  -4 -13   -3.66    2.60
 -10   4 -13   -0.62    1.17
  10   4  13    2.05    1.66
 -12  -4 -13   -0.07    3.03
 -12   4 -13    1.39    1.36
  12   4  13   -0.72    2.01
 -14  -4 -13   -0.51    3.31
 -14   4 -13   -0.22    1.39
  14   4  13    0.06    2.36
  14   4  13    0.38    1.92
 -16   4 -13    0.48    1.52
  16   4  13    4.48    2.88
 -18   4 -13    1.17    2.60
  18   4  13   -2.65    3.34
 -20   4 -13   -0.31    1.81
  20   4  13   -0.21    4.99
  22   4  13    5.52    5.27
  21   5 -13    0.17    3.56
  19   5 -13    1.37    2.94
  17   5 -13    0.07    2.61
  15   5 -13    2.24    2.32
  13   5 -13   -1.16    2.05
  11   5 -13    4.39    2.06
  -9  -5  13    3.98    3.14
   9   5 -13   10.03    2.44
  -7  -5  13   -0.33    2.52
  -7   5  13    4.11    1.43
   7   5 -13    1.85    1.64
  -5  -5  13    0.71    2.33
  -5   5  13    2.44    1.32
   5   5 -13   -0.35    1.47
  -3  -5  13   -3.93    2.19
  -3   5  13   -2.51    1.30
   3   5 -13   -0.26    1.40
  -1  -5  13    3.90    2.35
  -1  -5  13    6.51    2.52
  -1   5  13    2.94    1.52
   1   5 -13    1.52    1.53
   1  -5  13   -1.64    2.12
   1  -5  13    2.12    2.07
   1   5  13    0.82    1.37
  -1   5 -13    0.39    1.42
   3   5  13    6.85    1.68
  -3   5 -13   -0.33    1.64
  -5   5 -13    4.42    1.87
   5   5  13    3.52    1.83
   7   5  13    0.03    1.76
  -7   5 -13    2.20    1.83
  -9  -5 -13    1.19    3.06
  -9   5 -13   -0.18    1.83
   9   5  13    1.09    1.96
 -11  -5 -13   -3.49    3.93
  11   5  13   -0.72    2.33
 -11   5 -13    1.79    1.86
 -13   5 -13   -3.67    2.03
  13   5  13   -0.76    2.68
  15   5  13    9.55    3.73
 -15   5 -13    8.32    2.92
  12   6 -13   -1.96    3.52
  10   6 -13    2.70    2.58
 -10   6  13   -1.44    2.34
   8   6 -13   -1.22    2.45
  -8   6  13   -0.85    2.23
  -6   6  13   -0.15    2.15
   6   6 -13    2.34    2.22
  -4  -6  13   -0.82    3.74
   4   6 -13    1.24    2.10
  -4   6  13    0.57    2.07
   2   6 -13   -0.66    2.07
  -2   6  13    0.82    3.14
   0   6 -13    0.82    2.10
   0   6  13    1.26    2.11
   2   6  13    3.65    2.17
  -2   6 -13   -0.62    2.16
  -4   6 -13    1.58    2.35
   4   6  13   -0.35    2.22
  -6   6 -13   -0.65    2.71
 -30   0  14    3.02    6.29
 -28   0  14    2.52    3.90
 -26   0  14    4.59    3.13
 -24   0  14    0.52    2.20
 -22   0  14    2.59    1.82
 -20   0  14   -0.04    1.25
 -18   0  14    0.80    0.93
 -16   0  14    3.64    1.06
 -14   0  14   12.36    2.74
 -12   0  14   21.84    4.73
 -10   0  14   79.11   16.97
  -8   0  14   -0.26    0.35
  -6   0  14   51.56   11.07
  -4   0  14    1.51    0.49
   4   0 -14    1.75    0.46
   2   0 -14   78.23   17.31
  -2   0  14   83.24   17.31
   0   0  14   49.04   10.52
   0   0  14   47.78   10.57
   0   0 -14   49.68   10.51
  -2   0 -14   -0.49    0.38
   2   0  14    0.56    0.85
   2   0  14   -1.42    0.38
   4   0  14   38.52    7.83
   4   0  14   31.90    7.75
  -4   0 -14   38.86    7.75
   6   0  14   14.26    3.18
   6   0  14   14.04    3.05
  -6   0 -14   13.41    3.26
  -6   0 -14   13.68    3.06
   8   0  14   15.09    3.37
  -8   0 -14   16.52    3.57
  -8   0 -14   15.27    3.39
 -10   0 -14    4.64    1.61
  10   0  14    7.56    1.49
 -10   0 -14    2.22    0.96
  10   0  14    3.64    1.12
  12   0  14    9.06    2.27
 -12   0 -14    9.91    2.69
  12   0  14   10.67    2.53
 -12   0 -14   11.43    2.31
 -14   0 -14   -0.21    0.98
 -14   0 -14    0.46    1.79
  14   0  14    0.57    0.68
  14   0  14    1.19    1.33
 -16   0 -14    1.48    2.05
  16   0  14    0.18    0.78
  16   0  14    0.99    1.34
 -18   0 -14    7.93    3.54
  18   0  14   10.26    2.54
  20   0  14   -1.07    1.44
  20   0  14    0.03    1.02
 -20   0 -14   -3.07    2.85
 -22   0 -14    0.33    3.63
 -29  -1  14   -6.21    5.48
 -29   1  14    1.41    4.23
 -27  -1  14   -0.51    4.05
 -27   1  14   -3.11    2.81
 -25  -1  14    3.66    3.32
 -23  -1  14    0.47    2.55
 -21  -1  14    4.11    2.14
 -19  -1  14    9.16    2.51
 -17  -1  14    3.75    1.45
 -15  -1  14   27.49    6.05
 -13  -1  14    4.17    1.19
 -11  -1  14    1.33    0.66
  11   1 -14    0.70    0.39
  -9  -1  14    1.43    0.55
   9   1 -14    0.32    0.39
  -7  -1  14   38.45    7.34
   7   1 -14   33.96    7.36
  -7   1  14   30.62    7.32
  -5  -1  14   46.89   10.36
  -5   1  14   45.93   10.35
   5   1 -14   51.82   10.35
  -3  -1  14    3.77    0.98
  -3   1  14    3.28    0.90
   3   1 -14    4.57    0.91
  -1  -1  14   79.93   18.20
   1   1 -14   84.31   18.19
  -1   1  14   86.77   18.19
  -1   1  14   88.64   18.23
   1  -1  14   -1.36    0.48
   1  -1  14    1.50    0.95
  -1   1 -14   -0.36    0.33
   1   1  14    0.87    0.72
   1   1  14    0.28    0.39
   3  -1  14   59.19   13.48
   3  -1  14   66.97   13.54
   3   1  14   68.88   13.52
   3   1  14   63.70   13.47
  -3   1 -14   57.89   13.47
   5  -1  14    1.03    0.56
   5  -1  14    2.61    1.08
  -5  -1 -14   -0.83    1.17
   5   1  14   -0.61    0.89
  -5   1 -14    0.94    0.47
   5   1  14    0.64    0.48
   7  -1  14   -0.92    0.56
  -7  -1 -14    0.44    1.21
   7  -1  14   -2.44    1.10
  -7   1 -14   -0.19    0.50
   7   1  14   -0.03    0.48
   7   1  14    0.83    1.06
  -9  -1 -14   -1.48    1.43
   9  -1  14    2.35    1.18
   9  -1  14    0.09    0.61
  -9   1 -14    1.12    1.44
   9   1  14   -0.17    1.23
   9   1  14    0.12    0.64
  -9   1 -14    0.62    0.54
 -11  -1 -14    2.26    1.53
  11  -1  14    2.30    1.23
  11  -1  14    0.52    0.82
 -11   1 -14    2.22    2.08
  11   1  14    2.66    0.75
  11   1  14    1.86    1.33
 -11   1 -14    1.31    0.71
  13  -1  14    0.63    0.86
 -13  -1 -14    4.45    1.75
  13  -1  14    2.78    1.12
  13   1  14    5.32    1.53
 -13   1 -14    0.80    0.71
  13   1  14   -0.03    0.75
 -13   1 -14    2.56    1.66
 -15  -1 -14    7.18    2.51
  15  -1  14   10.80    1.82
  15  -1  14    4.70    1.64
  15   1  14    4.86    1.64
 -15   1 -14    6.60    1.64
  15   1  14   12.12    2.19
 -15   1 -14    8.68    2.37
 -17  -1 -14    2.30    2.34
  17   1  14    1.05    0.91
 -17   1 -14    1.41    0.87
  17   1  14    0.95    1.80
 -17   1 -14   -2.96    2.13
 -19  -1 -14   -0.37    2.91
 -19   1 -14   -1.14    0.97
 -19   1 -14    4.90    3.03
  19   1  14    3.28    1.90
  19   1  14    0.31    1.08
 -21  -1 -14   -1.12    3.38
  21   1  14   -0.61    1.22
 -21   1 -14   -0.29    1.21
  21   1  14   -2.33    1.99
 -21   1 -14    0.18    3.09
 -23   1 -14    0.04    4.40
  23   1  14    0.47    2.20
  23   1  14   -0.44    1.97
 -26  -2  14   -3.89    4.60
 -24  -2  14   -7.51    4.17
 -22  -2  14    1.52    2.97
 -20  -2  14    3.30    2.37
 -18  -2  14    2.42    1.96
 -16  -2  14    0.70    1.53
  16   2 -14    1.34    0.82
 -14  -2  14    2.03    1.33
 -12  -2  14    3.57    1.40
  12   2 -14    1.24    0.74
 -10  -2  14    3.56    0.99
  10   2 -14    0.98    0.69
  -8  -2  14    5.69    1.29
   8   2 -14    4.16    1.14
  -6  -2  14   15.30    4.17
   6   2 -14   20.98    4.10
  -4  -2  14    7.51    1.65
  -4   2  14    4.87    1.67
   4   2 -14    8.38    1.65
  -2  -2  14    0.38    0.66
  -2   2  14    1.64    0.69
   2   2 -14   -0.37    0.47
   0  -2  14   16.43    4.16
   0   2  14   18.06    4.17
   0   2 -14   21.06    4.11
   2  -2  14   26.47    4.77
   2  -2  14   17.88    4.61
  -2   2 -14   21.61    4.57
   2   2  14   20.98    4.64
   4  -2  14   50.51   12.22
  -4  -2 -14   65.80   12.29
   4  -2  14   63.55   12.28
  -4   2 -14   50.57   12.20
   4   2  14   59.37   12.25
   4   2  14   57.35   12.21
  -6  -2 -14    0.74    1.20
   6  -2  14    0.25    0.71
   6  -2  14    1.59    1.18
   6   2  14    0.77    0.64
   6   2  14   -0.38    1.02
  -6   2 -14    0.44    0.51
   8  -2  14    1.00    1.12
   8  -2  14    1.14    0.74
  -8  -2 -14   -1.05    1.38
   8   2  14    0.18    1.14
   8   2  14   -1.95    0.65
  -8   2 -14    0.10    0.58
  10  -2  14    1.43    0.82
 -10  -2 -14    1.65    1.63
  10  -2  14    1.40    1.12
  10   2  14   -0.31    0.76
  10   2  14   -0.57    1.36
 -10   2 -14    1.41    0.63
  12  -2  14   -0.06    0.96
 -12  -2 -14    0.10    1.84
  12  -2  14    0.05    0.86
  12   2  14    0.78    0.83
 -12   2 -14    1.36    1.70
  12   2  14   -1.76    1.62
 -12   2 -14    0.79    1.01
 -14  -2 -14    2.57    3.11
  14   2  14    0.93    1.92
 -14   2 -14    0.40    1.99
 -14   2 -14    0.74    0.89
  14   2  14    1.39    1.25
 -16  -2 -14    8.25    3.58
 -16   2 -14   12.71    2.61
  16   2  14   10.78    2.66
 -16   2 -14    8.05    3.25
 -18  -2 -14    1.59    3.15
 -18   2 -14    2.37    2.50
 -18   2 -14    0.03    1.06
  18   2  14    0.10    1.67
  18   2  14   -1.59    2.28
 -20  -2 -14   -2.31    4.74
 -20   2 -14   -1.52    1.19
  20   2  14   -0.88    1.47
 -20   2 -14    2.19    2.94
  20   2  14   -0.31    2.56
  22   2  14   -1.71    2.88
 -22   2 -14    0.57    2.12
 -24   2 -14   -2.11    1.73
 -24   2 -14    5.20    4.76
  24   2  14    2.02    3.29
  26   2  14    3.09    4.00
 -21  -3  14    0.08    3.41
  21   3 -14    1.92    1.45
 -19  -3  14   -0.57    4.35
  19   3 -14   -1.65    1.20
 -17  -3  14    2.30    2.32
  17   3 -14    4.01    1.44
  15   3 -14   14.13    3.26
 -13  -3  14    6.16    2.00
  13   3 -14    5.16    1.59
 -11  -3  14    1.63    1.44
  11   3 -14    2.48    1.07
  -9  -3  14   -1.45    1.23
   9   3 -14   -1.42    0.87
  -7  -3  14   -0.09    1.10
   7   3 -14    0.73    0.83
  -5  -3  14   -0.15    1.11
  -5   3  14    2.17    0.76
   5   3 -14    1.74    0.85
  -3  -3  14    2.54    1.06
   3   3 -14    1.59    0.85
  -3   3  14    1.61    0.81
  -1  -3  14    7.08    1.98
  -1   3  14    7.84    1.90
   1   3 -14    8.78    1.88
   1  -3  14   11.54    2.87
   1  -3  14    9.08    2.69
  -1   3 -14   12.06    2.67
   1   3  14   14.68    2.77
   3  -3  14    1.98    1.37
   3  -3  14    0.52    1.00
   3   3  14    1.80    0.97
  -3   3 -14    1.39    0.75
  -5  -3 -14    2.21    1.45
   5  -3  14   -1.42    1.45
   5  -3  14    1.20    1.38
   5   3  14    3.04    1.10
  -5   3 -14    2.15    0.83
  -7  -3 -14   15.30    4.30
   7  -3  14   19.52    4.27
   7  -3  14   18.49    4.20
  -7   3 -14   20.82    4.25
  -9  -3 -14   37.41    6.29
  -9   3 -14   23.85    5.81
 -11  -3 -14   10.68    3.04
  11   3  14    9.43    2.71
  11   3  14   15.48    2.66
 -11   3 -14    7.49    2.27
 -13  -3 -14    4.68    2.57
 -13   3 -14    1.12    1.08
  13   3  14    1.10    1.30
  13   3  14    4.25    1.98
 -15  -3 -14    1.19    2.98
 -15   3 -14    2.80    1.16
  15   3  14    5.35    2.43
  15   3  14    0.59    1.44
 -17  -3 -14   -0.19    3.58
  17   3  14   -0.46    1.59
 -17   3 -14    1.00    1.25
  17   3  14   -2.72    2.67
 -19   3 -14   -2.01    3.31
  19   3  14    3.25    3.28
 -19   3 -14   -0.51    1.53
  21   3  14    3.55    3.80
 -21   3 -14   -1.71    1.73
 -21   3 -14    0.41    6.37
 -23   3 -14   -4.17    5.49
  23   3  14    0.80    4.43
  24   4 -14    6.03    2.73
  22   4 -14    1.22    2.23
  20   4 -14   -3.39    2.67
  18   4 -14    2.74    2.11
 -16  -4  14   -4.15    2.70
  16   4 -14   -0.87    1.76
 -14  -4  14   -0.39    2.42
  14   4 -14   -0.31    1.53
 -12  -4  14    1.75    3.34
  12   4 -14    0.31    1.34
 -10  -4  14    5.07    2.15
  10   4 -14    3.95    1.54
  -8  -4  14    0.63    1.70
   8   4 -14    0.90    1.14
  -6  -4  14    4.42    2.39
  -6   4  14    1.92    1.02
   6   4 -14    2.04    1.18
  -4  -4  14    5.66    1.85
   4   4 -14    4.93    1.44
  -4   4  14    3.73    1.36
  -2  -4  14    2.30    1.78
  -2   4  14    5.40    1.39
   2   4 -14    4.45    1.43
   0  -4  14    7.25    2.30
   0  -4  14    9.88    2.55
   0   4  14    7.35    2.26
   0   4 -14    8.36    2.07
   2  -4  14   11.98    2.89
   2  -4  14    6.36    2.75
  -2   4 -14   11.05    2.59
   2   4  14   12.49    2.57
   4  -4  14    2.39    1.57
   4  -4  14    1.33    1.48
  -4   4 -14    3.05    1.17
   4   4  14   -1.01    1.23
  -6  -4 -14    1.02    1.81
   6   4  14   -0.51    1.30
  -6   4 -14   -0.97    1.10
  -8  -4 -14    1.96    2.13
  -8   4 -14    2.20    1.21
   8   4  14    0.92    1.51
 -10  -4 -14    0.17    2.60
 -10   4 -14   -0.16    1.31
  10   4  14    0.44    1.70
  12   4  14    1.21    2.08
 -12   4 -14   -0.01    1.38
 -14  -4 -14    2.07    3.87
 -14   4 -14   -1.32    1.47
  14   4  14    1.91    2.45
  16   4  14    8.11    3.12
 -16   4 -14    2.38    1.81
 -18   4 -14   -0.50    1.75
 -20   4 -14   -1.40    2.30
  20   4  14    0.75    4.45
  19   5 -14    3.85    3.40
  17   5 -14    0.76    2.72
  15   5 -14    2.83    2.46
  13   5 -14    0.10    2.11
  11   5 -14    0.73    1.88
  -9  -5  14   -2.26    2.69
   9   5 -14   -1.05    1.65
  -7  -5  14    0.91    2.55
   7   5 -14   -0.04    1.56
  -7   5  14    0.32    1.34
  -5  -5  14   -0.45    3.96
  -5   5  14    0.35    1.34
   5   5 -14   -1.01    1.48
  -3  -5  14    2.58    2.34
  -3   5  14    2.32    1.42
   3   5 -14    0.10    1.49
  -1  -5  14   -0.19    2.28
  -1  -5  14    2.56    2.59
   1   5 -14    2.38    1.50
  -1   5  14    0.04    1.42
   1  -5  14    3.11    2.26
   1  -5  14    3.06    2.40
   1   5  14    3.06    1.56
  -1   5 -14    1.91    1.64
  -3   5 -14    3.51    1.90
   3   5  14    4.84    1.79
   5   5  14    2.13    1.66
  -5   5 -14   -0.32    1.75
  -7   5 -14    1.25    1.78
   7   5  14   -1.54    1.81
  -9  -5 -14    1.94    3.48
   9   5  14    5.07    3.60
  -9   5 -14    5.08    2.08
 -11  -5 -14    4.03    4.27
  11   5  14    2.84    2.37
 -11   5 -14    0.89    2.45
  13   5  14    0.36    2.75
 -13   5 -14    0.04    2.15
 -15   5 -14    1.52    2.35
  10   6 -14    0.54    3.25
 -10   6  14    1.45    2.46
   8   6 -14    2.06    2.62
  -8   6  14    6.92    2.55
  -6   6  14    1.56    2.31
   6   6 -14    3.21    2.44
  -4  -6  14   -1.21    3.84
  -4   6  14    4.34    2.55
   4   6 -14    2.92    2.36
  -2  -6  14    9.32    5.05
  -2  -6  14   -0.04    3.71
   2   6 -14    1.61    2.19
  -2   6  14    1.86    2.50
   0   6  14    0.37    2.21
   0   6 -14    2.49    2.26
   2   6  14    0.65    2.21
  -2   6 -14   -0.43    2.35
  -4   6 -14    4.36    3.54
   4   6  14    4.43    2.53
 -30   0  15    5.91    6.21
 -28   0  15    0.30    3.72
 -26   0  15   -0.96    2.92
 -24   0  15    1.90    2.32
 -22   0  15    1.97    1.77
 -18   0  15   -1.10    0.94
 -16   0  15    0.06    0.69
 -14   0  15   -0.30    0.54
 -12   0  15   -0.84    0.48
 -10   0  15    0.28    0.38
  -8   0  15   -0.42    0.38
  -6   0  15   -0.53    0.36
  -4   0  15   -0.58    0.35
   4   0 -15   -0.15    0.30
   2   0 -15    0.09    0.35
  -2   0  15    0.41    0.38
   0   0 -15    0.59    0.38
   0   0  15    0.32    0.88
   0   0  15   -0.16    0.41
   2   0  15   -0.37    0.90
   2   0  15    0.50    0.43
  -2   0 -15    0.22    0.41
   4   0  15   -0.51    0.96
   4   0  15    0.11    0.46
  -4   0 -15   -0.59    0.46
  -6   0 -15   -0.44    1.36
   6   0  15    1.37    1.14
  -6   0 -15   -0.38    0.51
   6   0  15    0.26    0.48
   8   0  15   -1.58    1.24
  -8   0 -15   -1.44    1.49
   8   0  15   -1.10    0.51
  -8   0 -15   -0.41    0.55
 -10   0 -15    1.65    1.53
  10   0  15    0.75    0.58
 -10   0 -15   -0.02    0.63
  10   0  15   -2.26    1.35
  12   0  15    1.55    1.38
 -12   0 -15    1.73    1.66
  12   0  15    0.50    0.68
 -12   0 -15    0.42    0.75
  14   0  15   -0.25    0.73
  14   0  15   -1.02    1.43
 -14   0 -15   -2.01    1.93
  16   0  15   -1.26    1.48
  16   0  15    0.27    0.84
 -16   0 -15   -1.59    2.23
 -18   0 -15   -3.53    2.43
  18   0  15   -2.10    1.52
  18   0  15   -1.82    0.96
  20   0  15   -0.70    1.11
  20   0  15   -0.52    1.59
 -20   0 -15    2.41    4.51
 -22   0 -15    0.16    4.15
 -29  -1  15    4.52    5.42
 -29   1  15   -1.96    4.73
 -27  -1  15    2.15    4.17
 -27   1  15   -1.65    2.77
 -25  -1  15    1.58    3.30
 -23  -1  15   -0.53    2.48
 -21  -1  15   -0.79    1.96
 -19  -1  15   -0.28    1.65
 -17  -1  15   32.40    7.15
 -15  -1  15    3.42    1.24
 -13  -1  15   14.13    3.23
 -11  -1  15    3.94    1.08
  -9  -1  15    3.44    0.86
  -9   1  15    3.02    0.74
   9   1 -15    2.56    0.74
  -7  -1  15   14.81    3.16
   7   1 -15   12.32    3.11
  -7   1  15   15.82    3.10
  -5  -1  15    0.29    0.51
  -5   1  15   -0.10    0.35
   5   1 -15   -0.33    0.34
  -3  -1  15    0.26    0.54
   3   1 -15   -0.65    0.33
  -3   1  15   -0.75    0.36
  -1  -1  15    2.35    0.89
  -1   1  15    5.77    1.09
  -1   1  15    2.85    0.79
   1  -1  15   34.65    7.42
   1  -1  15   34.63    7.51
   1   1  15   34.75    7.40
  -1   1 -15   32.15    7.40
   1   1  15   37.23    7.47
   3  -1  15    6.70    1.44
   3  -1  15    5.20    1.09
  -3   1 -15    4.45    1.03
   3   1  15    4.31    1.27
   3   1  15    2.95    1.05
   5  -1  15   -0.76    1.15
   5  -1  15    0.81    0.61
  -5  -1 -15    0.67    1.28
   5   1  15    1.37    0.53
   5   1  15    1.50    1.02
  -5   1 -15    0.73    0.54
  -7  -1 -15   -1.52    1.34
   7  -1  15    1.38    0.63
   7  -1  15    1.57    1.23
   7   1  15   -0.54    0.54
   7   1  15    0.50    1.14
  -7   1 -15    0.27    0.54
   9  -1  15    0.98    1.28
  -9  -1 -15   -0.34    1.46
  -9   1 -15    1.13    2.35
   9   1  15   -0.14    0.61
  -9   1 -15   -0.84    0.57
   9   1  15    1.24    1.32
  11  -1  15   12.42    2.55
  11  -1  15    6.97    2.27
 -11  -1 -15    6.57    2.71
 -11   1 -15   11.04    2.32
 -11   1 -15   10.92    2.79
  11   1  15   12.41    2.60
  11   1  15   11.66    2.35
  13  -1  15   -0.81    0.81
  13  -1  15   -0.66    1.19
 -13  -1 -15    0.82    1.83
 -13   1 -15    0.77    0.79
 -13   1 -15    2.32    1.75
  13   1  15   -1.13    0.66
  13   1  15    0.65    1.63
  15  -1  15    0.60    0.95
 -15  -1 -15    4.62    2.35
  15  -1  15    2.99    1.30
 -15   1 -15    3.85    2.09
 -15   1 -15    1.32    0.91
  15   1  15    2.04    0.91
  15   1  15    5.63    1.89
  17  -1  15    0.02    0.89
 -17  -1 -15    1.34    2.64
  17  -1  15   -1.00    1.25
  17   1  15    1.56    1.88
 -17   1 -15    0.40    0.90
 -17   1 -15   -1.01    2.30
  17   1  15   -0.37    0.96
 -19  -1 -15    1.65    3.06
  19   1  15    0.63    2.06
 -19   1 -15   -3.20    2.79
 -19   1 -15    2.07    1.08
  19   1  15    0.43    1.14
 -21  -1 -15   -2.85    3.98
  21   1  15   -1.06    2.16
  21   1  15    0.18    2.14
 -21   1 -15   -1.53    1.28
 -23   1 -15   -4.75    4.50
  23   1  15   -0.36    1.59
  23   1  15    3.94    2.41
  25   1  15    0.27    1.91
 -26  -2  15   -2.00    4.85
 -24  -2  15    5.72    5.47
 -22  -2  15   -0.09    2.94
 -20  -2  15    1.93    2.41
 -18  -2  15    8.75    2.68
 -16  -2  15    1.85    1.61
  16   2 -15   -0.43    0.87
 -14  -2  15   57.58   12.41
  14   2 -15   57.02   12.31
 -12  -2  15   10.17    2.56
  12   2 -15   11.15    2.49
 -10  -2  15    1.77    1.69
  10   2 -15    4.68    1.11
  -8  -2  15   15.36    3.64
   8   2 -15   16.26    3.52
  -6  -2  15   -0.19    0.78
   6   2 -15    1.24    0.58
  -4  -2  15    7.41    1.65
  -4   2  15    6.35    1.66
   4   2 -15    6.67    1.56
  -2  -2  15   18.58    4.12
  -2   2  15   22.13    4.13
   2   2 -15   16.66    4.05
   0  -2  15    0.73    0.81
   0   2  15    2.55    0.84
   0   2 -15    1.94    0.63
   2  -2  15   17.96    3.58
   2  -2  15   16.89    3.49
   2   2  15   15.03    3.53
   2   2  15   13.42    3.44
  -2   2 -15   15.96    3.42
  -4  -2 -15    0.35    1.19
   4  -2  15   -0.54    0.69
   4  -2  15   -0.67    1.22
   4   2  15    0.05    0.61
   4   2  15    0.52    0.92
  -4   2 -15    0.57    0.51
   6  -2  15   15.62    3.53
   6  -2  15   18.52    3.54
   6   2  15   14.22    3.48
   6   2  15   11.99    3.50
  -6   2 -15   16.04    3.38
  -8  -2 -15    0.38    1.54
   8  -2  15    1.13    1.28
  -8   2 -15    0.31    0.60
   8   2  15    1.50    1.27
   8   2  15    0.60    0.70
  10  -2  15    1.19    1.30
  10  -2  15    0.98    1.27
 -10  -2 -15    1.21    1.78
  10   2  15    3.12    1.44
 -10   2 -15    1.69    0.70
  10   2  15    1.09    0.87
  12  -2  15    1.25    1.54
  12  -2  15    0.59    1.21
 -12  -2 -15    1.34    1.99
  12   2  15    0.24    0.88
  12   2  15    0.24    1.81
 -12   2 -15    0.90    0.78
 -14  -2 -15    2.56    2.29
  14   2  15    1.73    1.08
 -14   2 -15   -0.42    2.11
 -14   2 -15    2.01    0.98
  14   2  15    0.12    1.97
 -16  -2 -15   18.46    3.97
  16   2  15   10.84    2.83
 -16   2 -15    8.17    3.53
 -16   2 -15   12.49    2.77
 -18  -2 -15    6.07    3.59
  18   2  15   10.48    2.86
  18   2  15    5.79    1.91
 -18   2 -15    5.13    1.74
 -20   2 -15    0.66    1.31
  20   2  15   -0.55    2.79
 -20   2 -15    2.30    3.39
  20   2  15    0.18    1.39
 -22   2 -15    2.09    1.55
 -22   2 -15    0.34    4.24
  22   2  15    1.16    3.09
  24   2  15   -2.43    3.52
 -21  -3  15    0.92    3.52
  21   3 -15    0.48    1.37
 -19  -3  15   -2.43    3.07
  19   3 -15    0.03    1.29
 -17  -3  15    0.15    2.32
  17   3 -15    0.12    1.16
 -15  -3  15   -1.45    1.92
  15   3 -15    0.62    1.09
 -13  -3  15   -3.53    1.64
  13   3 -15    0.38    1.02
 -11  -3  15    2.28    1.44
  11   3 -15    0.22    0.96
  -9  -3  15    5.95    1.89
   9   3 -15    6.13    1.59
  -7  -3  15    3.16    1.81
   7   3 -15    7.99    1.61
  -5  -3  15   -0.21    1.09
   5   3 -15   -0.72    0.76
  -5   3  15    1.31    0.74
  -3  -3  15    7.92    2.34
   3   3 -15   10.75    2.22
  -3   3  15    9.61    2.22
  -1  -3  15    7.80    2.06
   1   3 -15    8.05    1.94
  -1   3  15    9.00    1.98
   1  -3  15    1.28    1.03
   1  -3  15    0.46    1.41
   1   3  15    2.93    0.96
  -1   3 -15    0.68    0.74
   3  -3  15   -0.26    1.48
   3  -3  15    2.03    1.09
   3   3  15    4.30    1.09
  -3   3 -15    1.55    0.86
   5  -3  15    0.67    1.41
   5  -3  15   -0.31    1.01
  -5  -3 -15    1.97    2.33
  -5   3 -15    0.60    0.87
   5   3  15    1.22    1.13
   7  -3  15    1.22    1.33
   7  -3  15   -0.52    1.10
  -7  -3 -15    1.71    1.59
  -7   3 -15    1.01    0.81
   7   3  15   -1.01    1.16
  -9  -3 -15   -2.26    1.88
   9  -3  15   -0.34    1.48
  -9   3 -15    0.31    0.88
   9   3  15    0.52    1.14
   9   3  15    0.53    1.45
  11   3  15    4.62    1.70
 -11   3 -15    5.30    1.52
  11   3  15    7.80    2.15
 -13  -3 -15    1.82    2.68
  13   3  15    3.39    2.10
 -13   3 -15    0.02    1.11
  13   3  15    2.69    1.36
 -15  -3 -15    0.50    3.19
 -15   3 -15    2.05    1.11
  15   3  15    2.49    2.44
  15   3  15   -0.56    1.47
  17   3  15   -0.30    2.93
 -17   3 -15    0.17    1.33
 -19   3 -15    0.89    2.04
  19   3  15    4.65    3.44
  21   3  15    1.90    3.96
 -21   3 -15    0.48    1.82
 -21   3 -15   -6.65    4.66
  23   3  15    3.11    4.72
  24   4 -15   -2.96    2.58
  22   4 -15   -1.22    2.19
  20   4 -15    0.43    3.00
  18   4 -15   -1.12    1.97
 -16  -4  15    1.84    3.29
  16   4 -15   -0.57    1.88
 -14  -4  15    3.40    2.70
  14   4 -15    3.67    1.82
 -12  -4  15   -1.16    2.38
  12   4 -15    6.00    1.70
 -10  -4  15    1.20    1.99
  10   4 -15    1.04    1.32
  -8  -4  15    2.68    1.87
   8   4 -15    1.73    1.31
  -6  -4  15   -1.26    1.68
  -6   4  15   -1.60    0.95
   6   4 -15   -0.54    1.16
  -4  -4  15    2.80    1.75
   4   4 -15    1.13    1.17
  -4   4  15    0.40    1.03
  -2  -4  15    1.41    1.65
  -2   4  15    2.48    1.29
   2   4 -15    2.46    1.25
   0  -4  15    1.53    1.56
   0  -4  15    1.52    1.88
   0   4  15   -1.04    1.06
   0   4 -15    0.92    1.13
   2  -4  15    2.33    1.63
   2  -4  15    3.87    1.91
   2   4  15    1.69    1.21
  -2   4 -15    2.39    1.23
   4  -4  15    4.06    2.23
   4  -4  15   10.49    2.34
   4   4  15    8.16    2.04
  -4   4 -15    7.16    1.96
  -6  -4 -15    0.22    1.93
   6  -4  15    2.91    1.63
   6   4  15    2.68    1.46
  -6   4 -15    2.34    1.23
  -8  -4 -15    2.39    2.25
   8   4  15    0.57    1.55
  -8   4 -15    2.31    1.31
 -10  -4 -15   -0.83    2.78
  10   4  15    2.85    1.91
 -10   4 -15    3.51    1.51
 -12  -4 -15   -0.91    3.27
  12   4  15    1.88    2.00
 -12   4 -15    2.18    1.46
  12   4  15   -0.97    2.12
 -14  -4 -15    7.31    4.15
  14   4  15    0.09    2.60
 -14   4 -15   -0.42    1.51
 -16   4 -15   -1.52    2.62
  16   4  15   -1.82    3.19
 -18   4 -15   -2.04    1.75
  18   4  15    3.72    3.81
  20   4  15    3.72    4.79
  19   5 -15    1.89    3.34
  17   5 -15    4.62    3.11
  15   5 -15    2.34    2.58
  13   5 -15    1.96    2.27
  11   5 -15   -0.69    2.00
  -9  -5  15   -1.03    3.76
   9   5 -15    1.31    1.77
  -7  -5  15    2.87    2.87
   7   5 -15    5.08    1.95
  -7   5  15    4.64    1.73
  -5  -5  15    0.95    2.48
   5   5 -15    1.02    1.59
  -5   5  15   -1.25    1.39
  -3  -5  15    1.64    2.50
  -3   5  15    0.37    1.45
   3   5 -15    0.81    1.60
  -1  -5  15    2.06    2.39
  -1  -5  15   -0.34    2.74
   1   5 -15    2.18    1.69
  -1   5  15    3.56    1.57
   1  -5  15    0.89    3.60
   1  -5  15    1.06    2.44
   1   5  15    2.60    1.57
  -1   5 -15    1.09    1.71
  -3   5 -15   -2.78    1.72
   3   5  15    2.64    1.55
  -5   5 -15    3.25    1.90
   5   5  15    3.06    1.83
   7   5  15    4.45    2.26
  -7   5 -15    6.64    2.20
  -9  -5 -15    2.09    3.76
  -9   5 -15    0.30    3.30
   9   5  15   -3.48    2.11
 -11  -5 -15    4.71    4.46
  11   5  15   -3.48    2.43
 -11   5 -15    4.86    2.19
 -13   5 -15    3.98    2.35
  13   5  15    2.43    2.91
 -10   6  15    0.01    2.57
  -8   6  15    8.45    3.05
  -6   6  15   -3.42    2.55
   6   6 -15    0.03    2.71
  -4  -6  15    3.85    4.47
   4   6 -15   -2.46    2.38
  -4   6  15   -1.71    3.09
  -2  -6  15   -0.50    3.96
  -2  -6  15    2.66    3.82
  -2   6  15    2.76    2.31
   2   6 -15    1.63    2.55
   0   6 -15   -0.81    2.83
   0   6  15   -2.15    2.27
   2   6  15   -3.68    2.31
 -30   0  16   -4.13    5.29
 -28   0  16    1.30    4.00
 -26   0  16   10.86    3.78
 -24   0  16    1.08    2.31
 -22   0  16    1.97    1.80
 -20   0  16   23.43    5.31
 -18   0  16    2.86    1.16
 -16   0  16    2.44    0.89
 -14   0  16   34.93    7.53
 -12   0  16   51.26   11.02
 -10   0  16    7.77    1.77
  -8   0  16    4.31    1.03
  -6   0  16    0.63    0.43
   4   0 -16   36.64    8.46
  -4   0  16   42.45    8.47
   2   0 -16    1.00    0.47
  -2   0  16    0.57    0.44
   0   0 -16    7.09    1.67
   0   0  16    7.01    1.64
   0   0  16    8.72    1.84
   2   0  16   44.06    8.03
  -2   0 -16   38.35    7.92
   2   0  16   31.80    7.92
   4   0  16  123.24   30.21
  -4   0 -16  148.08   30.21
   4   0  16  153.13   30.25
  -6   0 -16   -0.93    0.53
   6   0  16    0.56    0.54
   6   0  16   -1.72    1.15
  -8   0 -16    0.24    0.65
  -8   0 -16    2.32    1.64
   8   0  16    1.25    0.61
   8   0  16    0.85    1.40
 -10   0 -16    1.30    1.67
  10   0  16    1.45    0.68
 -10   0 -16    0.69    0.74
  10   0  16    1.53    1.53
  12   0  16    3.49    1.31
  12   0  16   12.33    1.97
 -12   0 -16    5.89    2.13
 -12   0 -16    4.77    1.38
  14   0  16   32.69    7.55
 -14   0 -16   45.22    8.10
 -16   0 -16   -3.37    3.38
  16   0  16    0.56    1.64
  16   0  16   -0.58    0.92
  18   0  16    4.55    1.56
 -18   0 -16    7.02    2.95
 -20   0 -16    5.56    3.63
  20   0  16    4.17    1.96
  20   0  16    2.53    1.83
 -29  -1  16   -9.87    5.53
 -29   1  16   -2.08    5.06
 -27  -1  16   12.99    4.47
 -27   1  16    3.00    2.98
 -25  -1  16    1.24    3.38
 -23  -1  16    5.09    2.88
 -21  -1  16   -3.17    1.99
 -19  -1  16   -1.54    1.93
 -17  -1  16    1.55    1.29
 -15  -1  16   -0.55    0.98
 -13  -1  16    2.43    1.00
 -11  -1  16   -0.24    0.69
  -9  -1  16    4.29    1.42
  -9   1  16    6.08    1.38
   9   1 -16    6.87    1.36
  -7  -1  16    1.08    0.57
  -7   1  16    0.48    0.40
   7   1 -16    0.42    0.44
  -5  -1  16    0.86    0.86
  -5   1  16    2.78    0.76
   5   1 -16    4.44    0.77
  -3  -1  16    2.09    0.96
   3   1 -16    2.83    0.85
  -3   1  16    4.31    0.85
  -3   1  16    4.96    1.18
  -1  -1  16   60.42   13.08
   1   1 -16   59.67   13.06
  -1   1  16   58.86   13.11
  -1   1  16   63.93   13.06
   1  -1  16   10.96    2.79
   1   1  16   12.27    2.65
  -1   1 -16   12.76    2.64
   1   1  16   10.46    2.73
   3  -1  16    0.90    0.63
   3  -1  16    1.90    1.11
   3   1  16    0.75    0.53
  -3   1 -16    0.80    0.54
   3   1  16    0.34    0.95
  -5  -1 -16    6.21    1.58
   5  -1  16    4.45    1.44
   5  -1  16    2.48    0.97
  -5   1 -16    3.39    0.91
   5   1  16    2.85    1.30
   5   1  16    3.36    0.92
   7  -1  16    2.60    1.37
   7  -1  16    1.01    0.74
  -7  -1 -16    0.97    1.56
   7   1  16    3.26    1.28
  -7   1 -16   -0.15    0.57
   7   1  16   -0.79    0.60
  -9  -1 -16   -1.08    1.59
   9  -1  16    2.21    0.86
   9  -1  16    4.67    1.51
  -9   1 -16    3.17    1.78
   9   1  16    4.90    1.51
   9   1  16    2.08    0.80
  -9   1 -16    1.15    0.77
  11  -1  16    1.95    1.45
 -11  -1 -16    0.45    1.83
  11  -1  16   -0.90    0.80
  11   1  16    0.02    0.71
  11   1  16    3.05    1.62
 -11   1 -16    0.99    0.70
 -11   1 -16   -2.13    1.78
 -13  -1 -16    3.07    2.17
  13  -1  16    1.71    0.91
  13  -1  16    2.15    1.37
 -13   1 -16   -0.10    2.14
 -13   1 -16   -0.19    0.77
  13   1  16    0.62    0.81
  13   1  16    3.62    1.79
 -15  -1 -16    0.59    2.58
  15  -1  16    3.30    1.37
  15  -1  16   -0.20    0.95
  15   1  16    2.52    2.02
 -15   1 -16    0.27    2.27
 -15   1 -16    1.12    0.88
 -17  -1 -16    5.12    2.94
  17  -1  16    2.71    1.42
  17  -1  16    2.04    1.08
  17   1  16    1.78    2.13
 -17   1 -16    1.94    1.07
 -17   1 -16    3.25    4.16
  17   1  16    1.24    1.17
 -19  -1 -16    3.61    3.30
 -19   1 -16    1.82    3.07
  19   1  16    5.56    2.35
 -19   1 -16    1.47    1.24
  19   1  16    2.93    1.60
  21   1  16   -2.33    2.46
  21   1  16   -0.17    1.47
 -21   1 -16    1.23    3.78
 -21   1 -16    1.07    1.51
  23   1  16    0.20    1.75
  23   1  16    0.73    2.59
  25   1  16    2.07    2.81
  25   1  16    0.36    2.09
 -26  -2  16    5.62    5.66
 -24  -2  16   -2.49    4.29
 -22  -2  16   -2.40    2.95
 -20  -2  16   -0.19    2.72
 -18  -2  16    2.70    2.10
 -16  -2  16    3.82    1.76
  16   2 -16    3.02    1.29
 -14  -2  16    2.11    1.45
  14   2 -16    3.27    0.99
 -12  -2  16    3.42    1.40
  12   2 -16    3.75    1.06
 -10  -2  16   19.26    5.32
  10   2 -16   26.36    5.21
  -8  -2  16    0.40    0.95
   8   2 -16    1.48    0.66
   6   2 -16    3.42    0.94
  -4  -2  16   -1.13    1.34
  -4   2  16    1.06    0.85
   4   2 -16    1.28    0.58
  -2  -2  16    3.28    1.55
  -2   2  16    1.68    0.92
   2   2 -16    3.98    0.91
  -2   2  16    5.79    1.11
   0  -2  16   17.66    5.64
   0   2  16   27.35    5.54
   0   2 -16   24.26    5.48
   0   2  16   28.24    5.49
   2  -2  16    0.46    0.77
   2  -2  16    0.87    1.28
  -2   2 -16   -1.19    0.51
   2   2  16    0.20    0.59
   2   2  16   -0.54    0.86
   4  -2  16   12.53    2.43
   4  -2  16    8.24    2.16
   4   2  16    7.81    2.10
  -4   2 -16    9.10    2.09
   4   2  16   12.85    2.26
   6  -2  16    3.55    1.51
  -6  -2 -16    6.39    2.02
   6  -2  16   12.22    1.90
   6   2  16    4.04    1.45
  -6   2 -16    6.87    1.43
   6   2  16    7.92    1.75
   8  -2  16   13.79    2.70
  -8  -2 -16   10.46    2.85
   8  -2  16    8.29    2.43
   8   2  16   16.82    2.69
   8   2  16    9.68    2.41
  -8   2 -16   10.34    2.43
  10  -2  16    1.12    0.94
  10  -2  16   -1.36    1.38
 -10  -2 -16    0.07    1.90
  10   2  16    1.60    0.88
  10   2  16   -1.23    1.59
 -10   2 -16    1.95    0.75
  12  -2  16    0.96    1.30
 -12  -2 -16    1.73    2.24
  12  -2  16    0.07    0.99
  12   2  16   -0.22    0.97
  12   2  16    1.16    1.77
 -12   2 -16    1.03    0.89
 -14  -2 -16    1.48    2.54
 -14   2 -16   -0.31    2.29
 -14   2 -16    0.06    0.98
  14   2  16    1.44    2.06
  14   2  16    0.97    1.08
 -16  -2 -16    0.15    3.11
  16   2  16   -1.61    2.41
 -16   2 -16    1.66    2.78
  16   2  16   -2.36    1.86
 -16   2 -16   -1.43    1.06
 -18  -2 -16    1.05    3.69
  18   2  16    0.15    1.50
  18   2  16    2.14    2.79
 -18   2 -16   -0.57    1.19
 -18   2 -16   -1.66    3.15
 -20   2 -16    0.56    1.49
  20   2  16    3.57    3.14
 -20   2 -16   -2.24    5.35
 -22   2 -16    2.14    4.79
 -22   2 -16    0.30    1.64
  22   2  16    3.82    3.52
  24   2  16   -1.23    3.78
 -21  -3  16   -3.69    3.50
 -19  -3  16    5.34    3.05
  19   3 -16    3.00    1.54
 -17  -3  16    5.53    2.60
  17   3 -16    3.92    1.58
 -15  -3  16   16.95    5.01
  15   3 -16   23.60    4.79
  13   3 -16    1.73    1.07
 -11  -3  16    1.35    1.58
  11   3 -16    0.43    0.94
  -9  -3  16    2.91    1.53
   9   3 -16    2.91    1.09
  -7  -3  16    0.03    1.26
  -7   3  16    0.45    0.83
   7   3 -16   -0.33    0.80
  -5  -3  16    3.00    1.45
  -5   3  16    3.94    1.24
   5   3 -16    5.24    1.22
  -3  -3  16   34.58    8.04
  -3   3  16   39.93    7.96
   3   3 -16   35.11    7.94
  -1  -3  16    2.29    1.15
  -1   3  16    0.09    0.93
   1   3 -16    2.71    0.81
   1  -3  16    0.57    1.47
   1  -3  16   -0.79    1.06
   1   3  16    1.16    0.95
  -1   3 -16    0.42    0.73
   3  -3  16   -0.81    1.50
   3  -3  16    2.03    1.10
   3   3  16    0.93    1.04
  -3   3 -16    0.30    0.90
  -5  -3 -16   -2.29    1.54
   5  -3  16   -0.60    1.49
   5  -3  16    0.15    1.09
  -5   3 -16    1.18    0.81
   5   3  16    1.64    1.15
   7  -3  16    5.80    1.59
   7  -3  16    2.15    1.28
  -7  -3 -16    1.59    1.91
   7   3  16    2.32    1.29
   7   3  16    3.35    1.40
  -7   3 -16    2.37    1.05
  -9  -3 -16   13.52    2.52
   9  -3  16    6.96    1.98
   9  -3  16    4.76    1.88
  -9   3 -16    6.27    1.69
   9   3  16   10.30    2.07
   9   3  16    3.74    1.83
 -11  -3 -16   -1.72    2.39
 -11   3 -16    0.84    1.03
  11   3  16   -0.66    1.75
  11   3  16    0.21    1.23
 -13  -3 -16   -2.75    3.64
 -13   3 -16    1.18    1.08
  13   3  16   -0.10    1.55
  13   3  16   -0.59    2.07
 -15  -3 -16   -0.40    3.43
 -15   3 -16    1.51    1.27
  15   3  16    2.26    1.63
  15   3  16    6.47    2.70
 -17   3 -16    1.80    1.64
  17   3  16    4.99    3.16
 -19   3 -16   -0.76    1.74
  19   3  16   -0.80    3.60
  21   3  16    0.87    4.22
 -21   3 -16    0.07    1.99
  23   3  16   -4.43    5.07
  22   4 -16    0.23    2.32
  18   4 -16   -1.20    1.99
  16   4 -16    2.48    1.93
 -14  -4  16   -0.94    3.10
  14   4 -16   11.83    2.45
 -12  -4  16    5.93    2.43
  12   4 -16    1.12    1.65
  10   4 -16    2.62    1.54
  -8  -4  16    2.31    1.96
   8   4 -16    1.33    1.40
  -6  -4  16    6.31    2.37
   6   4 -16    9.31    2.01
  -6   4  16    5.78    1.82
  -4  -4  16    0.57    1.71
  -4   4  16    0.96    1.07
   4   4 -16    1.74    1.24
  -2  -4  16    5.40    2.39
   2   4 -16    7.04    1.71
  -2   4  16    4.43    1.66
   0  -4  16    0.20    2.05
   0  -4  16   -0.64    1.62
   0   4  16    0.47    1.13
   0   4 -16   -1.45    1.12
   2  -4  16    0.23    1.91
   2  -4  16   -3.43    1.60
  -2   4 -16    1.33    1.11
   2   4  16    0.82    1.18
   4  -4  16    0.19    1.79
   4  -4  16   -0.37    1.64
  -4   4 -16    2.14    1.12
   4   4  16   -0.63    1.26
   6  -4  16    0.31    1.65
  -6  -4 -16    2.31    1.97
   6  -4  16   -1.83    1.59
  -6   4 -16   -1.06    1.20
   6   4  16   -0.78    1.40
  -8  -4 -16    5.12    2.73
   8   4  16    3.78    1.85
  -8   4 -16    4.03    1.62
 -10  -4 -16    3.41    2.89
  10   4  16    1.38    1.83
 -10   4 -16   -1.51    1.37
 -12  -4 -16    2.61    3.48
 -12   4 -16    1.49    1.54
  12   4  16    0.09    2.07
  12   4  16    0.64    2.27
 -14   4 -16    1.38    1.71
  14   4  16    3.72    2.81
 -16   4 -16    2.34    1.82
  16   4  16   -0.02    3.35
 -18   4 -16   -0.16    1.99
  18   4  16   -4.73    3.94
  20   4  16   -8.71    5.00
  19   5 -16    5.18    3.63
  17   5 -16    3.93    3.27
  15   5 -16    0.86    2.73
  13   5 -16   -1.36    2.43
  11   5 -16    1.13    2.18
   9   5 -16   -0.29    1.94
  -9   5  16    3.08    1.65
  -7  -5  16    0.63    2.83
   7   5 -16   -0.10    1.81
  -7   5  16    1.24    1.52
  -5  -5  16    1.19    2.66
   5   5 -16   -1.08    1.78
  -5   5  16    1.42    1.46
  -3  -5  16   -0.46    2.53
   3   5 -16   -0.64    1.72
  -3   5  16   -2.29    1.47
  -1  -5  16    0.97    2.46
  -1  -5  16    0.98    2.88
  -1   5  16    0.68    1.55
   1   5 -16    1.83    1.75
   1  -5  16    0.17    2.39
   1  -5  16   -5.06    2.51
   1   5  16   -0.24    1.58
  -1   5 -16    0.04    1.76
   3   5  16   -1.96    1.61
  -3   5 -16   -0.69    1.75
   5   5  16   -2.11    1.74
  -5   5 -16    1.21    1.75
   7   5  16    1.81    2.69
   9   5  16    1.70    2.22
  -9   5 -16    0.70    2.08
 -11  -5 -16    6.07    4.79
  11   5  16    3.75    2.59
 -11   5 -16    1.24    2.30
 -13   5 -16    0.94    3.19
 -10   6  16    3.41    2.78
  -8   6  16    2.01    3.00
  -6   6  16    6.84    3.62
  -4  -6  16   -0.27    5.30
  -4   6  16    0.70    2.37
  -2  -6  16   -1.31    4.15
  -2  -6  16    1.41    3.91
  -2   6  16    4.65    2.46
   0   6  16   -3.04    2.39
 -28   0  17    7.30    4.35
 -26   0  17   -0.27    3.01
 -24   0  17    3.86    3.28
 -22   0  17   -1.63    1.74
 -20   0  17   -1.56    1.31
 -18   0  17    0.48    1.00
 -16   0  17   -0.05    0.74
 -14   0  17   -0.83    0.62
 -12   0  17   -0.25    0.53
 -10   0  17   -0.17    0.44
  -8   0  17   -0.04    0.45
  -6   0  17   -1.45    0.43
   4   0 -17   -0.03    0.38
  -4   0  17   -0.86    0.44
  -2   0  17    0.10    0.46
   2   0 -17    0.36    0.41
   0   0  17    0.96    1.05
   0   0 -17    0.44    0.45
   0   0  17   -0.36    0.46
   2   0  17   -0.51    1.02
   2   0  17   -0.21    0.51
  -2   0 -17   -1.09    0.49
   4   0  17   -0.09    0.55
   4   0  17    0.07    1.11
  -4   0 -17   -1.07    0.54
   6   0  17    1.93    1.33
   6   0  17    0.81    0.63
  -6   0 -17    0.47    0.62
  -8   0 -17   -1.68    1.68
  -8   0 -17   -1.59    0.66
   8   0  17   -0.10    0.62
   8   0  17   -2.06    1.44
 -10   0 -17   -0.63    0.76
 -10   0 -17    1.91    1.91
  10   0  17   -1.39    1.61
  10   0  17   -0.74    0.68
  12   0  17    2.21    1.76
 -12   0 -17    0.38    1.34
 -12   0 -17    0.21    2.02
  12   0  17    0.62    0.80
  14   0  17   -1.47    1.76
  14   0  17   -1.17    0.86
 -14   0 -17   -4.81    2.33
 -16   0 -17   -0.29    2.62
  16   0  17   -1.16    1.08
  16   0  17    0.49    1.82
  18   0  17   -1.90    2.01
 -18   0 -17    0.13    4.70
  18   0  17   -0.21    1.10
  20   0  17    0.06    1.32
  20   0  17    1.07    2.01
 -20   0 -17   -1.66    3.61
  22   0  17   -1.68    2.06
 -29  -1  17   11.66    5.85
 -29   1  17    4.60    5.02
 -27  -1  17   -4.60    4.69
 -27   1  17   -3.86    2.79
 -25  -1  17    1.42    4.49
 -23  -1  17    3.77    2.83
 -21  -1  17    2.01    2.09
 -19  -1  17    3.77    1.78
 -17  -1  17   -1.23    1.38
 -15  -1  17    0.42    1.00
 -13  -1  17    1.02    0.91
 -13   1  17    1.53    0.51
 -11  -1  17    3.46    0.94
 -11   1  17    2.57    0.70
  -9  -1  17    5.80    1.36
  -9   1  17    5.54    1.24
   9   1 -17    5.18    1.28
  -7  -1  17   13.03    3.00
  -7   1  17   13.73    2.94
   7   1 -17   13.24    2.95
  -5  -1  17   11.83    2.88
  -5   1  17   12.21    2.81
   5   1 -17   13.86    2.81
  -3  -1  17    0.10    0.64
  -3   1  17   -1.08    0.96
   3   1 -17    0.40    0.47
  -3   1  17    0.41    0.45
  -1  -1  17    0.57    0.65
   1   1 -17    1.01    0.50
  -1   1  17   -0.26    0.48
  -1   1  17    0.71    0.93
   1  -1  17    2.39    0.86
   1  -1  17    2.83    1.31
   1   1  17    2.68    1.11
  -1   1 -17    2.19    0.77
   1   1  17    2.86    0.75
   3  -1  17    6.33    1.37
   3  -1  17    4.25    0.89
   3   1  17    2.96    0.81
  -3   1 -17    0.73    0.78
   3   1  17    2.70    1.19
   5  -1  17    4.76    1.42
   5  -1  17    1.33    0.84
   5   1  17    4.38    1.22
   5   1  17    1.86    0.79
  -5   1 -17    1.91    0.75
   7  -1  17    1.11    0.80
  -7  -1 -17   -0.76    1.68
   7  -1  17    2.00    1.48
  -7   1 -17    0.75    0.67
   7   1  17    2.05    0.71
   7   1  17    2.29    1.35
   9  -1  17    0.24    0.81
   9  -1  17    2.46    1.57
  -9  -1 -17    2.94    1.84
   9   1  17    0.03    0.75
   9   1  17    2.09    1.59
  -9   1 -17    1.50    0.72
  11  -1  17    0.76    1.60
 -11  -1 -17    1.89    1.93
  11  -1  17    0.76    0.88
 -11   1 -17    0.06    0.87
 -11   1 -17   -1.30    1.95
  11   1  17    2.97    1.77
  11   1  17    0.06    0.67
 -13  -1 -17    2.90    2.33
  13  -1  17    5.62    1.68
  13  -1  17    2.65    1.14
  13   1  17    1.44    1.01
 -13   1 -17    2.43    2.37
  13   1  17    5.74    2.02
 -13   1 -17    2.89    1.03
  15  -1  17   -0.09    1.51
  15  -1  17    0.17    1.00
 -15  -1 -17   -1.22    2.56
  15   1  17   -0.94    2.16
 -15   1 -17    0.30    0.90
 -15   1 -17   -1.84    2.68
  15   1  17   -0.65    0.94
  17  -1  17    0.33    1.08
 -17  -1 -17   -0.77    3.76
  17  -1  17    2.17    1.58
 -17   1 -17    0.44    2.90
  17   1  17    2.86    2.36
  17   1  17    0.34    1.19
 -17   1 -17    0.65    1.06
 -19  -1 -17    4.02    4.00
  19   1  17    2.24    2.58
  19   1  17    0.54    1.33
 -19   1 -17   -2.27    4.54
 -19   1 -17    0.88    1.22
 -21   1 -17    3.17    4.18
  21   1  17    0.50    1.62
  21   1  17    1.63    2.75
 -21   1 -17   -1.74    1.64
  23   1  17    2.90    2.39
  23   1  17    0.15    2.91
  25   1  17   -1.81    3.12
 -24  -2  17   -1.57    3.92
 -22  -2  17    3.69    3.24
 -20  -2  17    1.57    3.12
 -18  -2  17    2.09    2.07
 -16  -2  17    2.12    1.70
 -14  -2  17    4.94    2.20
  14   2 -17    9.05    1.89
 -12  -2  17    3.32    1.26
  12   2 -17    1.33    0.81
 -10  -2  17    5.33    1.47
  10   2 -17    4.34    1.22
  -8  -2  17    0.78    0.95
  -8   2  17   -0.06    0.48
   8   2 -17    0.47    0.62
  -6  -2  17    2.02    0.91
  -6   2  17    1.01    0.52
  -6   2  17   -0.56    1.00
   6   2 -17   -0.32    0.59
  -4  -2  17    2.74    0.94
  -4   2  17    1.62    0.64
   4   2 -17    1.40    0.69
  -4   2  17    1.77    0.99
  -2  -2  17    0.56    0.81
   2   2 -17    0.40    0.56
  -2   2  17    0.25    0.56
  -2   2  17    1.72    0.91
   0  -2  17   -0.95    1.23
   0  -2  17   -0.15    0.79
   0   2  17   -0.20    0.57
   0   2 -17   -0.06    0.54
   0   2  17   -0.73    0.89
   2  -2  17    4.90    1.47
   2  -2  17    2.77    0.97
  -2   2 -17    2.34    0.78
   2   2  17    1.35    1.07
   2   2  17    1.85    0.80
   4  -2  17   14.38    2.68
   4  -2  17    9.09    2.40
   4   2  17    6.41    2.45
  -4   2 -17   11.45    2.40
   4   2  17   13.00    2.49
   6  -2  17   35.12    6.28
  -6  -2 -17   31.54    6.39
  -6   2 -17   24.27    6.01
   6   2  17   28.75    6.20
   6   2  17   27.66    6.04
   8  -2  17   -0.11    0.89
  -8  -2 -17    0.41    1.84
   8  -2  17   -0.08    1.50
   8   2  17   -0.07    0.80
   8   2  17   -1.30    1.48
  -8   2 -17    0.76    1.01
 -10  -2 -17   11.72    3.07
  10  -2  17    6.28    2.46
  10  -2  17   11.69    2.74
  10   2  17   12.63    2.45
 -10   2 -17   11.34    2.40
  10   2  17   10.48    2.81
  12  -2  17    4.41    1.55
 -12  -2 -17    3.43    2.52
  12  -2  17    0.81    1.19
  12   2  17    2.12    1.18
  12   2  17    3.60    1.98
 -12   2 -17    3.18    1.09
  14  -2  17   -1.17    1.10
  14  -2  17    1.08    1.35
 -14  -2 -17   -0.92    2.78
 -14   2 -17    0.62    1.03
  14   2  17   -0.59    1.17
  14   2  17    0.80    2.27
 -16  -2 -17   -0.26    3.16
  16   2  17    0.58    1.41
 -16   2 -17   -1.92    2.92
  16   2  17    0.08    2.63
 -16   2 -17    2.42    1.18
 -18   2 -17   -0.54    1.27
  18   2  17    0.11    1.55
 -18   2 -17    2.67    3.88
  18   2  17    2.97    3.02
 -20   2 -17    0.78    1.53
 -20   2 -17    0.72    4.22
  20   2  17    0.46    3.28
  22   2  17   -4.11    3.71
 -22   2 -17    0.93    1.80
  24   2  17    5.53    4.39
 -21  -3  17   -4.23    5.93
 -19  -3  17   -1.55    2.97
  19   3 -17    1.54    1.34
  17   3 -17    2.57    1.43
 -15  -3  17   -0.16    2.13
  15   3 -17   -0.84    1.20
 -13  -3  17   -1.49    1.79
  13   3 -17    0.39    1.05
 -11  -3  17    0.87    1.79
  11   3 -17    1.12    0.97
  -9  -3  17   -0.53    1.43
   9   3 -17   -0.18    0.86
  -7  -3  17    0.80    1.28
  -7   3  17    1.70    0.99
   7   3 -17    1.34    0.88
  -5  -3  17    4.59    1.74
   5   3 -17    5.56    1.47
  -5   3  17    6.57    1.54
  -3  -3  17    4.04    1.93
  -3   3  17    5.67    1.76
   3   3 -17    9.62    1.72
  -1  -3  17    2.71    1.81
  -1   3  17    8.38    1.67
   1   3 -17    6.67    1.61
   1  -3  17   -0.40    1.63
   1  -3  17    0.40    1.16
   1   3  17    0.22    0.97
  -1   3 -17    0.58    1.08
   3  -3  17   -2.39    1.16
   3  -3  17    1.66    1.62
  -3   3 -17    0.95    0.82
   3   3  17    1.04    1.25
   5  -3  17    0.18    1.63
   5  -3  17   -0.04    1.21
   5   3  17   -0.65    1.19
   5   3  17    0.28    1.06
  -5   3 -17    1.08    0.83
   7  -3  17   -0.02    1.25
   7  -3  17    1.37    1.61
  -7  -3 -17    2.14    1.96
   7   3  17    0.51    1.12
  -7   3 -17    0.78    0.91
   7   3  17    2.98    1.37
   9  -3  17   -1.67    1.50
   9  -3  17   -0.02    1.23
  -9  -3 -17   -2.74    2.24
   9   3  17    0.72    1.32
  -9   3 -17    0.57    0.95
   9   3  17   -0.49    1.53
 -11  -3 -17   -1.35    2.63
  11   3  17    0.78    1.85
 -11   3 -17    0.50    1.06
  11   3  17   -1.09    1.29
 -13  -3 -17   -2.23    3.12
  13   3  17    3.65    1.46
  13   3  17    3.58    2.28
 -13   3 -17   -0.16    1.10
 -15  -3 -17   -3.90    3.82
  15   3  17   -0.30    1.71
 -15   3 -17   -0.70    1.32
  15   3  17   -1.97    2.76
  17   3  17   -0.62    3.34
 -17   3 -17   -0.91    1.72
  19   3  17    1.12    3.89
 -19   3 -17   -2.18    1.84
  21   3  17    0.18    4.60
  22   4 -17   -1.54    2.46
  18   4 -17    1.46    1.93
  16   4 -17   -0.28    1.78
 -14  -4  17    1.42    2.76
  14   4 -17   -0.09    1.66
 -12  -4  17    1.47    2.49
  12   4 -17   -2.38    1.51
 -10  -4  17    0.96    2.21
  10   4 -17   -0.40    1.42
  -8  -4  17    0.04    2.42
   8   4 -17    0.97    1.35
  -8   4  17    0.57    1.10
  -6  -4  17    0.30    1.89
  -6   4  17   -0.68    1.08
   6   4 -17    2.16    1.27
  -4  -4  17    3.01    1.85
   4   4 -17   -0.26    1.23
  -4   4  17    2.31    1.37
  -2  -4  17    2.76    2.13
   2   4 -17    4.84    1.64
  -2   4  17    6.93    1.66
   0  -4  17   -0.06    2.12
   0   4  17   -0.04    1.21
   0   4 -17    2.58    1.17
   2  -4  17    0.68    1.77
   2  -4  17    3.33    2.11
   2   4  17    2.63    1.31
  -2   4 -17    1.00    1.18
   4  -4  17    2.14    1.94
   4  -4  17   -2.52    1.72
  -4   4 -17    0.26    1.17
   4   4  17    0.74    1.35
   6  -4  17    0.99    1.79
   6  -4  17    1.44    1.79
   6   4  17    1.41    1.50
  -6   4 -17    0.26    1.35
  -8  -4 -17    1.43    2.71
  -8   4 -17    0.54    1.39
   8   4  17   -1.36    1.63
 -10  -4 -17   -0.65    3.11
 -10   4 -17    0.02    1.46
  10   4  17    0.77    2.02
  10   4  17   -2.10    1.91
 -12  -4 -17   -1.20    3.83
  12   4  17    0.92    2.36
 -12   4 -17   -3.74    1.52
 -14   4 -17   -0.19    1.88
 -16   4 -17   -0.51    1.80
  16   4  17    4.45    3.40
  18   4  17    4.52    4.35
  19   5 -17    1.47    3.41
  17   5 -17    0.12    3.01
  15   5 -17    2.52    2.89
  13   5 -17    0.72    2.62
  11   5 -17    1.45    2.38
  -9   5  17   -5.49    1.72
   9   5 -17   -0.28    2.15
   7   5 -17    4.42    2.14
  -7   5  17    2.87    1.81
  -5  -5  17   -0.70    2.89
  -5   5  17    0.08    1.57
   5   5 -17    2.77    1.91
  -3  -5  17   -1.07    2.83
  -3   5  17    4.23    1.69
   3   5 -17    2.53    1.95
  -1  -5  17    0.44    2.99
  -1  -5  17    0.43    3.19
   1   5 -17   -0.69    1.78
  -1   5  17   -1.32    1.61
   1  -5  17    0.26    2.80
   1  -5  17    7.49    3.02
   1   5  17    6.50    1.97
  -1   5 -17    3.81    2.08
   3  -5  17    3.66    2.65
   3  -5  17   -2.91    3.56
   3   5  17    4.73    1.95
  -3   5 -17    4.44    1.98
   5   5  17    6.92    3.05
   7   5  17    1.04    2.04
  -7   5 -17   -0.07    1.96
  -9   5 -17    0.08    2.19
   9   5  17    2.22    2.32
 -11  -5 -17   -3.91    5.16
 -11   5 -17    0.42    2.29
  11   5  17    3.69    2.89
 -10   6  17    5.67    5.04
  -8   6  17   -5.46    3.34
  -6   6  17    1.31    2.56
  -4  -6  17    5.87    6.09
  -4   6  17   -2.47    2.48
  -2  -6  17    4.18    4.41
  -2   6  17    0.59    2.50
   0   6  17    0.20    3.05
 -28   0  18   -1.25    4.12
 -26   0  18    1.53    3.16
 -24   0  18   -2.78    2.64
 -22   0  18    1.84    1.84
 -20   0  18   -0.08    1.36
 -18   0  18    0.08    1.03
 -16   0  18   68.66   14.76
 -14   0  18    9.16    2.09
 -12   0  18   10.88    2.47
 -10   0  18   10.69    2.39
  -8   0  18    2.46    0.74
  -6   0  18    5.74    1.33
  -4   0  18   67.65   13.21
   4   0 -18   55.84   13.20
   2   0 -18   13.05    2.73
  -2   0  18   16.50    2.92
  -2   0  18    9.81    2.75
   0   0  18    8.07    1.51
   0   0  18    8.57    1.83
   0   0 -18    4.74    1.49
   2   0  18    0.16    1.14
   2   0  18    0.68    0.56
  -2   0 -18   -0.38    0.54
  -4   0 -18    8.57    1.96
   6   0  18    3.72    1.49
  -6   0 -18    2.66    0.88
   6   0  18    2.32    0.86
  -8   0 -18    8.21    2.14
   8   0  18    9.15    2.13
   8   0  18   14.35    2.60
  10   0  18    3.94    1.80
  10   0  18   -0.22    0.83
 -10   0 -18    2.24    0.92
 -10   0 -18    6.32    2.21
 -12   0 -18    3.19    2.60
 -12   0 -18    4.88    1.35
  12   0  18    2.47    1.23
  12   0  18    9.55    2.17
  14   0  18    0.44    0.97
 -14   0 -18    1.85    3.06
  14   0  18   -3.30    1.92
  16   0  18    3.74    1.64
  16   0  18   10.21    2.43
 -16   0 -18    7.87    3.21
  18   0  18    1.63    1.30
  18   0  18    4.23    2.21
 -18   0 -18    3.38    3.50
  20   0  18    0.98    1.50
  20   0  18   -1.40    2.22
 -20   0 -18    1.37    5.24
  22   0  18   -1.95    2.91
  22   0  18    1.05    2.32
 -29  -1  18   -7.13    6.57
 -29   1  18    6.22    4.37
 -27  -1  18    5.36    5.96
 -27   1  18    0.92    3.08
 -25  -1  18   -5.26    3.78
 -23  -1  18   -0.54    2.69
 -23   1  18    0.85    1.61
 -21  -1  18    2.71    2.19
 -19  -1  18   -0.21    1.64
 -17  -1  18    0.96    1.47
 -17   1  18    0.54    0.64
 -15  -1  18    2.51    1.23
 -13  -1  18   23.16    4.34
 -13   1  18   18.02    4.20
 -11  -1  18   25.95    4.56
 -11   1  18   18.40    4.46
  -9  -1  18    0.10    0.71
  -9   1  18    1.92    0.50
   9   1 -18    0.49    0.63
  -7  -1  18    1.39    0.71
  -7   1  18    1.06    0.52
   7   1 -18    1.19    0.58
  -5  -1  18    8.91    1.86
  -5   1  18    8.94    1.83
   5   1 -18    6.57    1.80
  -3  -1  18    0.71    0.74
   3   1 -18    1.37    0.58
  -3   1  18    0.25    1.08
  -1  -1  18   32.40    6.81
  -1   1  18   30.34    6.79
   1   1 -18   32.69    6.78
  -1   1  18   29.45    6.89
   1  -1  18   11.96    2.95
   1  -1  18   13.05    3.08
   1   1  18   12.52    2.97
  -1   1 -18   12.17    2.87
   1   1  18   14.35    2.88
   3  -1  18    1.90    1.29
   3  -1  18    2.13    0.76
  -3   1 -18    0.21    0.63
   3   1  18   -0.13    1.12
   3   1  18    0.96    0.64
   5  -1  18    0.65    1.42
   5  -1  18   -0.04    0.75
   5   1  18   -0.49    1.19
  -5   1 -18    0.05    0.63
   5   1  18    1.00    0.66
  -7  -1 -18    2.17    1.85
   7  -1  18    1.25    0.86
   7  -1  18    2.41    1.56
   7   1  18    0.81    0.77
   7   1  18    3.01    1.50
  -7   1 -18    1.33    0.76
   9  -1  18    2.94    1.72
   9  -1  18    0.79    0.91
  -9  -1 -18    0.90    2.08
  -9   1 -18    1.97    0.80
   9   1  18    4.81    1.68
   9   1  18    0.75    0.74
  11  -1  18    5.83    1.68
  11  -1  18   10.30    2.28
 -11  -1 -18   11.48    2.67
  11   1  18    3.99    1.60
 -11   1 -18    7.25    1.62
 -11   1 -18    2.92    2.56
  11   1  18   11.32    2.39
  13  -1  18    3.39    1.75
  13  -1  18    0.05    1.04
 -13  -1 -18   -0.89    2.39
  13   1  18   -0.51    2.11
 -13   1 -18    1.90    2.51
 -13   1 -18    1.11    0.87
  13   1  18   -1.91    0.87
 -15  -1 -18    1.13    2.78
  15  -1  18    1.24    1.11
  15  -1  18   -0.81    1.66
  15   1  18   -0.01    1.08
 -15   1 -18    0.74    2.89
  15   1  18   -1.34    3.50
 -15   1 -18    0.75    0.98
  17  -1  18    0.15    1.72
 -17  -1 -18   -0.62    3.48
  17  -1  18    0.32    1.18
 -17   1 -18   -2.95    3.07
  17   1  18    0.89    1.42
 -17   1 -18    0.71    1.13
  17   1  18    1.67    2.57
  19  -1  18    0.56    1.32
  19   1  18   -0.16    2.82
 -19   1 -18    1.78    1.35
  19   1  18    1.64    1.48
 -19   1 -18    0.66    3.89
 -21   1 -18   -1.26    1.68
  21   1  18    0.64    1.92
  21   1  18   -5.65    3.98
  23   1  18    1.08    3.45
  25   1  18    0.60    3.37
 -24  -2  18    3.36    4.03
 -22  -2  18   -0.19    3.68
 -20  -2  18    3.37    2.65
 -18  -2  18    1.36    2.12
 -16  -2  18    2.09    1.67
  16   2 -18    0.67    1.03
 -14  -2  18    0.26    1.42
  14   2 -18   -0.47    0.79
 -12  -2  18    3.97    1.61
  12   2 -18    5.01    1.27
 -10  -2  18    0.40    1.11
  10   2 -18   -0.41    0.68
  -8  -2  18    0.57    1.00
   8   2 -18    1.73    0.68
  -8   2  18    0.54    0.56
  -6  -2  18    1.19    0.97
   6   2 -18    0.94    0.63
  -6   2  18    0.40    0.55
  -6   2  18    0.69    1.09
  -4  -2  18   -0.91    0.91
   4   2 -18   -0.18    0.59
  -4   2  18    0.78    0.98
  -4   2  18    0.06    0.54
  -2  -2  18    1.58    0.88
   2   2 -18   -0.45    0.57
  -2   2  18    0.49    0.98
  -2   2  18    0.20    0.58
   0  -2  18    1.92    1.44
   0  -2  18   -0.77    0.88
   0   2  18    0.16    0.61
   0   2  18   -0.25    0.93
   0   2 -18    0.05    0.60
   2  -2  18    1.59    0.92
   2  -2  18   -0.39    1.45
   2   2  18    1.00    0.66
  -2   2 -18    0.25    0.64
   2   2  18   -0.40    1.03
   4  -2  18    0.17    0.94
   4  -2  18    1.08    1.49
   4   2  18    0.91    0.72
  -4   2 -18    0.96    0.65
   4   2  18   -0.88    1.13
  -6  -2 -18    0.39    1.74
   6  -2  18    0.16    0.96
   6  -2  18   -1.87    1.55
   6   2  18    1.10    0.80
   6   2  18    1.25    1.39
  -6   2 -18   -0.20    0.62
  -8  -2 -18    2.83    2.08
   8  -2  18   -0.65    1.65
   8  -2  18   -0.42    1.00
   8   2  18   -0.14    0.89
  -8   2 -18    1.27    0.75
   8   2  18    3.52    1.51
 -10  -2 -18   -2.35    2.25
  10  -2  18   -0.69    1.01
  10  -2  18   -2.13    1.64
  10   2  18    0.17    1.00
 -10   2 -18    0.38    0.91
  10   2  18   -0.30    1.67
  12  -2  18    1.05    1.15
 -12  -2 -18   -2.67    2.56
  12  -2  18    0.60    1.62
 -12   2 -18    1.17    1.01
  12   2  18    0.00    1.09
  12   2  18    1.05    2.01
  14  -2  18    2.35    1.28
 -14  -2 -18   -5.39    5.03
  14  -2  18    1.14    1.51
 -14   2 -18    0.63    1.14
  14   2  18    0.59    1.91
  14   2  18    6.46    2.40
 -16  -2 -18    7.08    3.71
  16   2  18    3.73    1.61
  16   2  18    0.05    2.84
 -16   2 -18    1.46    1.34
 -18   2 -18    3.37    3.86
 -18   2 -18    1.83    1.44
  18   2  18    0.53    3.28
  20   2  18   -0.56    3.75
 -20   2 -18    0.70    5.30
 -20   2 -18    1.49    1.60
  22   2  18   -5.87    4.08
  24   2  18    1.92    4.61
 -19  -3  18   -1.46    3.15
  19   3 -18    0.82    1.38
 -17  -3  18    2.16    2.68
  17   3 -18    2.90    1.42
 -15  -3  18   -5.09    2.20
  15   3 -18   -1.49    1.23
 -13  -3  18    6.71    2.68
  13   3 -18    8.71    2.14
 -11  -3  18    1.59    1.84
  11   3 -18    1.43    1.11
  -9  -3  18    6.22    2.18
   9   3 -18    6.64    1.73
  -7  -3  18   -0.29    1.35
  -7   3  18   -0.38    1.03
   7   3 -18   -1.24    0.90
  -5  -3  18    0.41    1.34
  -5   3  18    2.48    1.02
   5   3 -18    0.36    0.91
  -3   3  18   19.53    3.92
   3   3 -18   15.25    3.86
  -1  -3  18    4.58    1.88
  -1   3  18    7.20    1.67
   1   3 -18    5.80    1.99
   1  -3  18    3.05    1.38
   1  -3  18    0.50    1.76
   1   3  18    1.74    1.62
  -1   3 -18    2.36    0.98
   3  -3  18    2.89    2.03
   3  -3  18   10.71    2.36
   3   3  18   12.92    1.98
  -3   3 -18    4.60    1.77
   3   3  18    8.13    1.89
   5  -3  18    0.34    1.33
   5  -3  18    0.15    1.73
   5   3  18    1.54    1.30
  -5   3 -18    0.36    0.92
   5   3  18    2.26    1.11
  -7  -3 -18   14.44    3.00
   7  -3  18    7.12    2.47
   7  -3  18   15.29    2.70
   7   3  18    8.92    2.49
   7   3  18    8.67    2.37
  -7   3 -18    8.82    2.27
   9  -3  18    0.62    1.35
   9  -3  18   -1.12    1.66
  -9  -3 -18    1.54    4.20
  -9   3 -18   -0.38    1.05
   9   3  18    0.31    1.21
   9   3  18   -0.27    1.65
 -11  -3 -18    2.75    2.74
 -11   3 -18    0.82    1.08
  11   3  18   -0.41    2.01
 -13  -3 -18   -1.82    3.29
 -13   3 -18   -0.17    1.17
  13   3  18    1.81    2.33
  13   3  18   -1.27    1.53
  15   3  18    1.58    2.94
 -15   3 -18   -1.16    1.44
 -17   3 -18    1.68    1.80
  17   3  18   -3.95    3.52
 -19   3 -18   -0.19    1.95
  19   3  18   -2.20    4.16
  21   3  18   -3.05    8.18
  22   4 -18   -0.58    2.37
  18   4 -18    3.37    2.20
  16   4 -18   -2.00    1.80
  14   4 -18    0.96    1.70
 -12  -4  18   -0.55    2.57
  12   4 -18    0.93    1.57
 -10  -4  18    1.12    2.34
  10   4 -18    1.37    1.45
  -8  -4  18    4.01    2.20
   8   4 -18    1.37    1.35
  -8   4  18   -1.03    1.20
  -6  -4  18    0.62    2.45
  -6   4  18    0.62    1.56
   6   4 -18    1.39    1.30
  -4  -4  18    0.82    1.95
  -4   4  18   -1.30    1.19
   4   4 -18    0.64    1.21
  -2  -4  18    1.02    1.93
   2   4 -18    0.36    1.17
  -2   4  18   -2.13    1.24
   0  -4  18   -0.15    1.86
   0  -4  18    1.25    2.25
   0   4 -18   -0.62    1.15
   0   4  18    0.28    1.28
   2  -4  18    1.03    2.21
   2  -4  18   -1.60    1.90
   2   4  18   -2.89    1.31
  -2   4 -18    0.50    1.21
   4  -4  18   -1.25    1.93
   4  -4  18   -0.10    2.06
  -4   4 -18    1.74    1.33
   4   4  18    0.93    1.39
   6  -4  18   -0.12    1.91
   6  -4  18   -1.35    1.91
  -6   4 -18    2.11    1.35
   6   4  18   -1.27    1.55
  -8  -4 -18    3.98    4.11
   8   4  18   -0.36    1.73
  -8   4 -18   -0.06    1.39
   8   4  18    1.90    1.96
 -10  -4 -18    0.10    3.92
 -10   4 -18    0.07    1.50
  10   4  18    0.24    1.97
  10   4  18    1.21    2.01
 -12  -4 -18    1.26    3.89
 -12   4 -18    0.32    2.60
  12   4  18    0.42    2.84
  14   4  18    1.99    3.07
 -14   4 -18    2.82    1.91
  16   4  18   -5.66    3.66
 -16   4 -18   -2.44    2.08
  18   4  18   -1.79    4.98
  17   5 -18    3.23    3.08
  15   5 -18    2.71    2.91
  13   5 -18   -2.64    2.57
  11   5 -18    9.56    3.20
  -9   5  18   -2.28    1.86
   9   5 -18   -1.62    2.20
   7   5 -18   -1.32    2.09
  -7   5  18    2.47    1.76
  -5  -5  18    6.70    4.38
  -5   5  18    3.43    1.86
   5   5 -18    3.37    2.09
  -3  -5  18    0.33    2.90
   3   5 -18    2.10    1.86
  -3   5  18   -2.04    1.61
  -1  -5  18    0.14    2.76
  -1  -5  18   -3.38    3.15
  -1   5  18   -1.05    1.66
   1   5 -18    0.06    1.81
   1  -5  18   -1.17    3.00
   1   5  18    2.33    1.76
  -1   5 -18    2.58    2.00
   3  -5  18    1.83    2.69
   3  -5  18   -0.56    2.72
  -3   5 -18    3.95    2.73
   3   5  18    1.39    1.98
   5   5  18    3.17    1.93
  -5   5 -18   -0.26    1.92
   7   5  18    0.90    2.20
  -7   5 -18    4.49    2.26
   9   5  18    0.11    2.40
  -9   5 -18    0.26    2.26
 -11  -5 -18   -1.98    5.89
 -10   6  18    3.97    3.36
  -8   6  18    3.70    2.98
  -6   6  18    0.41    2.72
  -4  -6  18    3.73    5.31
  -4   6  18    1.48    2.64
  -2  -6  18    0.56    4.71
  -2   6  18    2.14    3.14
 -28   0  19    1.73    4.87
 -26   0  19    3.18    3.34
 -24   0  19    0.89    2.36
 -22   0  19    1.03    1.94
 -20   0  19    2.22    1.51
 -18   0  19   -1.03    1.09
 -16   0  19    1.13    0.83
 -14   0  19   -0.24    0.72
 -12   0  19   -0.71    0.61
 -10   0  19   -0.09    0.53
  -8   0  19   -0.46    0.55
  -6   0  19    0.96    0.57
   4   0 -19   -0.56    0.54
  -4   0  19   -0.56    0.54
  -2   0  19    0.79    0.57
  -2   0  19    0.29    1.21
   2   0 -19   -0.67    0.49
   0   0  19   -0.51    1.20
   0   0 -19    0.47    0.54
   0   0  19   -0.23    0.59
   2   0  19   -0.17    0.85
  -2   0 -19   -1.02    0.58
   2   0  19    0.86    1.20
  -4   0 -19   -0.04    0.67
   4   0  19    1.45    0.67
   4   0  19    1.80    1.37
   6   0  19    4.52    1.54
  -6   0 -19    0.50    0.72
   6   0  19   -0.64    0.71
  -8   0 -19   -0.02    0.83
   8   0  19   -1.26    1.70
   8   0  19   -0.87    0.75
 -10   0 -19   -0.82    1.10
 -10   0 -19   -1.33    2.33
  10   0  19   -0.28    1.92
  10   0  19   -0.27    0.84
 -12   0 -19   -1.06    3.06
  12   0  19    0.07    0.92
  12   0  19   -2.95    2.09
  14   0  19   -0.82    1.06
  14   0  19   -3.08    2.11
 -14   0 -19    0.62    3.07
  16   0  19    0.54    1.23
  16   0  19   -0.02    2.29
 -16   0 -19   -4.27    4.65
  18   0  19   -1.19    2.38
 -18   0 -19  -12.78    3.76
  18   0  19   -1.72    1.70
  20   0  19    0.38    2.49
  20   0  19   -0.79    1.58
  22   0  19   -0.80    2.63
  22   0  19   -1.37    2.00
 -27  -1  19   -0.60    5.39
 -27   1  19    3.96    3.10
 -25  -1  19   -0.30    3.48
 -23  -1  19    2.91    2.86
 -23   1  19    3.63    1.83
 -21  -1  19    0.24    2.14
 -19  -1  19    3.85    1.72
 -19   1  19   -1.22    0.90
 -17  -1  19   10.99    2.56
 -17   1  19    9.68    2.26
 -15  -1  19    2.05    1.34
 -15   1  19    1.27    0.67
 -13  -1  19    0.49    0.99
 -13   1  19    0.95    0.54
 -11  -1  19    3.36    1.05
 -11   1  19    2.97    0.84
  -9  -1  19   12.17    2.72
  -9   1  19   12.12    2.67
  -7  -1  19    4.44    1.01
  -7   1  19    2.30    0.85
   7   1 -19    3.54    0.90
  -5  -1  19    1.12    0.80
   5   1 -19    0.98    0.64
  -5   1  19    1.74    0.60
  -3  -1  19   -0.26    0.77
  -3   1  19   -1.62    1.14
  -3   1  19   -0.33    0.55
   3   1 -19   -0.69    0.56
  -1  -1  19    0.84    0.88
  -1  -1  19    1.38    1.27
   1   1 -19    0.27    0.59
  -1   1  19    1.49    1.09
  -1   1  19   -0.01    0.59
   1  -1  19    9.11    2.21
   1  -1  19   16.50    2.52
  -1   1 -19   10.20    2.16
   1   1  19   11.44    2.37
   1   1  19    6.80    2.16
   3  -1  19   19.05    4.61
   3  -1  19   25.96    4.89
  -3   1 -19   19.86    4.55
   3   1  19   22.36    4.66
   5  -1  19   15.14    3.08
   5  -1  19   11.08    2.81
   5   1  19   11.41    2.78
   5   1  19   14.67    3.01
  -5   1 -19   13.07    2.83
   7  -1  19    1.53    0.88
   7  -1  19    1.18    1.62
   7   1  19    0.38    1.52
   7   1  19    0.13    0.69
  -7   1 -19    0.02    0.72
  -9  -1 -19    0.97    2.24
   9  -1  19    0.16    0.93
   9  -1  19    2.74    1.83
   9   1  19    0.86    0.81
   9   1  19   -0.32    1.81
  -9   1 -19   -0.28    0.87
 -11  -1 -19    0.40    2.85
  11  -1  19   -0.48    1.94
  11  -1  19   -0.14    1.03
  11   1  19    1.10    3.19
 -11   1 -19    0.03    0.85
  11   1  19    0.22    0.98
  13  -1  19    4.73    2.03
  13  -1  19   -0.02    1.31
 -13  -1 -19    5.81    2.78
  13   1  19    7.93    2.33
 -13   1 -19    4.14    3.15
 -13   1 -19    4.23    1.17
  13   1  19    2.17    1.15
  15  -1  19    0.70    2.05
  15  -1  19    5.19    2.03
 -15  -1 -19    3.22    3.74
  15   1  19    3.14    2.65
 -15   1 -19    3.47    1.22
 -15   1 -19    4.62    3.27
  15   1  19    0.07    1.65
  17  -1  19    0.84    1.94
  17  -1  19   -0.80    1.46
 -17  -1 -19    1.72    3.54
  17   1  19    1.78    2.71
 -17   1 -19   -0.19    1.22
  17   1  19    1.20    1.39
 -17   1 -19    1.61    3.70
  19  -1  19   -1.26    1.97
  19   1  19    3.79    3.10
  19   1  19    1.49    1.61
 -19   1 -19    0.55    1.97
 -19   1 -19    0.91    4.55
  21   1  19    1.11    3.31
  23   1  19    3.60    4.29
 -24  -2  19   -1.95    4.05
 -22  -2  19   -0.52    3.99
 -20  -2  19    1.34    2.67
 -18  -2  19   -2.16    3.13
 -16  -2  19    2.07    1.81
 -14  -2  19    0.19    1.52
  14   2 -19   -0.03    0.77
 -12  -2  19   23.67    5.52
  12   2 -19   24.69    5.34
 -10  -2  19    0.51    1.25
  10   2 -19    2.74    0.88
  -8  -2  19   -1.46    1.09
   8   2 -19   -0.11    0.71
  -8   2  19    1.84    0.59
  -6  -2  19    0.94    1.05
  -6   2  19    0.05    0.58
  -6   2  19    1.77    1.16
   6   2 -19    0.67    0.68
  -4  -2  19    2.99    1.11
  -4   2  19    3.00    0.79
   4   2 -19    1.33    0.84
  -4   2  19    2.46    1.18
  -2  -2  19   27.41    6.84
  -2   2  19   33.26    6.77
  -2   2  19   36.04    6.87
   2   2 -19   29.08    6.77
   0  -2  19   35.76    7.99
   0  -2  19   47.39    8.16
   0   2 -19   35.70    7.93
   0   2  19   37.75    8.00
   0   2  19   33.76    7.93
   2  -2  19    1.83    1.60
   2  -2  19    3.17    1.05
  -2   2 -19    0.58    0.72
   2   2  19    2.47    1.17
   4  -2  19   10.08    1.90
   4  -2  19    4.47    1.36
   4   2  19    4.57    1.67
  -4   2 -19    3.41    1.15
   4   2  19    4.67    1.26
   6  -2  19   10.24    3.07
   6  -2  19    7.05    2.78
  -6   2 -19   13.72    2.78
   6   2  19   16.63    2.95
   6   2  19   12.84    2.73
   8  -2  19   10.11    2.51
   8  -2  19    7.85    2.07
  -8  -2 -19    8.91    2.79
   8   2  19    8.97    2.01
  -8   2 -19    5.33    1.95
   8   2  19   13.56    2.41
 -10  -2 -19    8.27    3.89
  10  -2  19    4.27    1.48
  10  -2  19    7.63    2.10
  10   2  19   11.63    2.15
  10   2  19    3.07    1.44
 -10   2 -19    2.66    1.38
  12  -2  19    5.57    2.07
 -12  -2 -19    9.34    3.02
  12  -2  19    2.97    1.57
  12   2  19   12.17    2.45
  12   2  19    3.57    1.54
 -12   2 -19    3.22    1.44
 -14  -2 -19    8.60    3.42
  14  -2  19    6.76    1.95
  14  -2  19    3.55    1.65
  14   2  19    3.23    1.68
 -14   2 -19    3.79    1.49
  14   2  19    5.41    2.79
 -16  -2 -19    1.36    4.14
  16   2  19    0.99    1.60
 -16   2 -19   -1.02    1.27
  16   2  19    3.67    3.08
  18   2  19    1.75    3.56
 -18   2 -19    0.49    1.93
 -20   2 -19   -0.68    1.71
  20   2  19    2.03    3.98
  22   2  19   -0.34    4.56
 -19  -3  19    6.12    3.43
  19   3 -19    2.75    1.53
 -17  -3  19   -1.63    2.76
  17   3 -19   -0.11    1.31
 -15  -3  19    2.62    3.66
  15   3 -19    0.69    1.25
 -13  -3  19   -1.88    2.08
  13   3 -19    0.65    1.18
 -11  -3  19    4.55    2.01
  11   3 -19    3.55    1.38
  -9  -3  19    2.76    1.62
   9   3 -19    0.87    1.08
  -7   3  19    1.13    1.14
   7   3 -19    0.32    0.97
  -5  -3  19    1.50    1.43
  -5   3  19    0.09    1.06
   5   3 -19   -0.34    0.91
  -3  -3  19   -1.70    1.41
  -3   3  19    0.65    1.02
  -1  -3  19   16.68    2.71
  -1  -3  19    7.12    2.39
  -1   3  19    5.44    2.54
   1   3 -19    8.65    2.10
   1  -3  19    4.66    1.82
   1  -3  19    3.15    2.18
   1   3  19    6.97    1.58
   1   3  19    7.50    1.66
  -1   3 -19    4.04    1.47
   3  -3  19    5.17    1.96
   3  -3  19    0.76    1.50
  -3   3 -19    3.19    1.09
   3   3  19    1.50    1.38
   3   3  19    3.16    1.20
   5  -3  19   -1.40    1.87
   5  -3  19    2.23    1.49
  -5   3 -19    2.00    0.97
   5   3  19    1.62    1.37
   5   3  19    1.64    1.15
   7  -3  19   -0.39    1.49
   7  -3  19    1.24    1.86
   7   3  19   -1.32    1.96
   7   3  19    4.31    1.56
  -7   3 -19    1.39    1.06
  -9  -3 -19    1.43    2.76
   9  -3  19   -0.99    1.49
   9  -3  19    0.47    1.81
  -9   3 -19   -0.75    1.05
   9   3  19    2.98    1.29
   9   3  19    0.54    1.69
 -11  -3 -19    2.41    3.57
  11  -3  19    1.47    1.55
  11   3  19    0.35    1.50
  11   3  19    0.92    2.14
 -11   3 -19    1.48    1.11
 -13  -3 -19    1.89    3.79
  13   3  19    3.03    1.79
  13   3  19    2.37    2.67
 -13   3 -19    3.23    1.51
 -15   3 -19    2.07    1.88
  15   3  19   -0.77    3.07
  17   3  19   -1.18    3.79
 -17   3 -19   -0.13    1.86
  21   3  19   -0.76    5.53
  22   4 -19    0.48    2.49
  20   4 -19   -0.91    3.18
  18   4 -19    0.20    2.16
  16   4 -19   -0.20    1.97
  14   4 -19   -1.68    1.71
 -12  -4  19    4.19    3.32
  12   4 -19    0.60    1.57
 -10  -4  19   -1.82    2.49
  10   4 -19    2.25    1.47
  -8  -4  19    1.98    2.30
   8   4 -19    0.65    1.38
  -8   4  19    2.55    1.69
  -6  -4  19   -0.15    2.24
   6   4 -19    2.79    1.34
  -6   4  19    1.34    1.33
  -4   4  19    1.67    1.31
   4   4 -19    1.18    1.28
  -2  -4  19   -1.73    2.01
  -2   4  19    0.04    1.33
   2   4 -19   -2.29    1.22
   0  -4  19    2.03    2.09
   0  -4  19    5.26    2.49
   0   4 -19    1.51    1.38
   0   4  19    2.89    1.45
   2  -4  19    9.70    3.03
   2  -4  19    5.40    2.76
  -2   4 -19   12.10    2.33
   2   4  19    6.30    2.34
   4  -4  19    0.60    2.03
   4  -4  19    1.19    2.24
   4   4  19   -0.11    1.44
  -4   4 -19   -0.91    1.34
   6  -4  19    2.67    2.78
   6  -4  19    0.43    2.12
   6   4  19    1.61    1.65
  -6   4 -19    0.18    1.40
  -8   4 -19   -1.19    1.48
   8   4  19   -2.58    1.86
   8   4  19    0.03    1.94
 -10  -4 -19   -2.48    5.33
 -10   4 -19    1.40    1.60
  10   4  19   -1.35    2.14
 -12  -4 -19    0.86    4.78
  12   4  19   -0.48    2.59
 -12   4 -19    0.77    1.85
 -14   4 -19   -1.01    1.86
  14   4  19    1.67    3.12
  16   4  19    0.24    3.78
  17   5 -19   -2.82    3.11
  15   5 -19   -1.41    2.82
  13   5 -19   -0.71    2.63
  11   5 -19   -0.71    2.38
  -9   5  19    1.86    2.04
   9   5 -19   -0.41    2.24
   7   5 -19   -0.32    2.08
  -7   5  19    0.01    1.92
  -5   5  19   -2.11    1.81
   5   5 -19   -0.26    1.99
  -3  -5  19    1.55    3.56
  -3  -5  19   -3.96    3.75
   3   5 -19    2.07    2.01
  -3   5  19   -1.08    1.71
  -1  -5  19    3.44    3.12
  -1  -5  19    2.73    3.53
  -1   5  19    2.52    1.86
   1  -5  19    0.48    3.12
   1  -5  19   -1.21    2.92
  -1   5 -19    0.91    1.96
   1   5  19   -0.56    1.82
   3  -5  19    4.46    3.25
   3  -5  19   -3.79    2.92
   3   5  19   -0.03    2.14
  -3   5 -19    1.07    1.96
   5   5  19   -3.31    2.05
  -5   5 -19    2.52    2.15
  -7   5 -19    4.47    2.34
   7   5  19    0.75    2.30
  -8   6  19    6.04    3.36
  -6   6  19    2.79    2.98
  -4  -6  19    0.77    5.50
  -4   6  19    2.64    3.99
  -2  -6  19    2.44    5.36
   0  -6  19   -5.18    4.31
 -28   0  20    6.72    5.78
 -26   0  20    0.55    3.38
 -24   0  20    4.28    2.73
 -22   0  20    1.05    2.43
 -20   0  20   -2.06    1.48
 -18   0  20   21.12    4.75
 -16   0  20    2.15    0.96
 -14   0  20    1.42    0.84
 -12   0  20    0.63    0.69
 -10   0  20   11.09    2.51
  -8   0  20   25.83    5.61
  -6   0  20   11.90    2.68
  -4   0  20   27.70    6.00
  -2   0  20    0.19    0.63
   2   0 -20    0.19    0.57
  -2   0  20    2.84    1.33
   0   0  20    0.94    0.91
   0   0  20    2.40    1.29
   0   0 -20    1.03    0.66
   2   0  20    0.73    0.69
  -2   0 -20   -0.42    0.64
   2   0  20    0.56    1.36
  -4   0 -20   57.05   11.36
   4   0  20   48.44   11.37
   6   0  20   28.99    7.40
  -6   0 -20   39.49    7.41
  -8   0 -20    4.83    1.53
   8   0  20    4.31    1.47
   8   0  20   13.29    2.24
  10   0  20   -0.03    0.92
 -10   0 -20   -0.56    1.02
  10   0  20    1.45    2.06
  12   0  20    0.47    1.02
  12   0  20   -0.84    2.29
 -12   0 -20    3.50    2.95
 -14   0 -20   18.17    5.46
  14   0  20   21.17    4.70
  16   0  20   -1.35    2.45
 -16   0 -20    2.92    3.56
  16   0  20    0.67    2.09
 -18   0 -20    2.81    6.46
  18   0  20    4.43    2.65
  18   0  20    0.57    1.44
  20   0  20   -1.22    1.74
  20   0  20   -2.15    2.82
  22   0  20    0.22    2.95
  22   0  20    1.29    2.23
 -27  -1  20    4.51    4.97
 -27   1  20   -0.85    4.20
 -25  -1  20    1.87    3.73
 -25   1  20    5.67    2.62
 -23  -1  20    6.02    3.72
 -23   1  20   -2.51    1.73
 -21  -1  20   -2.65    2.21
 -21   1  20   -0.38    1.25
 -19  -1  20    2.68    1.96
 -19   1  20    4.33    1.32
 -17  -1  20   -0.64    1.42
 -17   1  20    1.23    0.78
 -15  -1  20    0.45    1.16
 -15   1  20    0.24    0.65
 -13  -1  20   18.14    3.88
 -13   1  20   16.42    3.71
 -11  -1  20    4.33    1.35
 -11   1  20    2.82    0.87
   9   1 -20    0.34    0.69
  -9   1  20    0.50    0.52
  -7   1  20    3.49    1.12
   7   1 -20    6.15    1.17
  -5  -1  20    5.41    1.19
   5   1 -20    4.54    1.02
  -5   1  20    2.29    0.98
  -3  -1  20    2.83    1.01
  -3   1  20    3.97    1.37
   3   1 -20    3.22    0.84
  -3   1  20    1.60    0.79
  -1  -1  20    0.35    1.36
  -1  -1  20   -0.19    0.82
  -1   1  20    2.78    1.20
  -1   1  20   -0.22    0.63
   1   1 -20   -0.15    0.62
   1  -1  20   13.30    2.58
   1  -1  20   16.99    2.85
   1   1  20    8.88    2.54
  -1   1 -20   10.62    2.52
   1   1  20   10.43    2.71
   3  -1  20    7.75    2.01
   3  -1  20   10.62    2.40
   3   1  20    6.40    1.93
  -3   1 -20    9.49    1.94
   3   1  20   10.20    2.21
   5  -1  20    9.55    2.20
   5   1  20    8.26    2.10
   5   1  20   15.81    2.46
  -5   1 -20    8.01    2.13
   7  -1  20    0.74    0.97
   7  -1  20    2.10    1.76
  -7   1 -20    0.33    0.76
   7   1  20   -1.06    0.78
   7   1  20    2.99    1.98
   9  -1  20    3.95    1.84
  -9  -1 -20   15.54    2.93
   9  -1  20    9.37    2.47
  -9   1 -20    8.21    1.75
   9   1  20   10.21    2.45
   9   1  20    5.68    1.74
  11  -1  20    7.38    2.72
 -11  -1 -20   14.67    3.76
  11  -1  20   17.60    3.23
  11   1  20   12.64    2.62
  11   1  20   17.23    3.34
 -11   1 -20    9.69    2.65
 -13  -1 -20   -0.92    3.23
  13  -1  20    0.65    1.26
  13  -1  20   -1.60    2.17
 -13   1 -20    0.10    1.02
  13   1  20   -1.11    1.10
  13   1  20   -1.11    2.33
 -15  -1 -20    8.06    3.75
  15  -1  20    7.37    2.32
  15  -1  20    2.55    1.61
 -15   1 -20    5.15    1.53
  15   1  20    7.95    2.90
 -15   1 -20    6.06    4.69
  15   1  20    2.68    1.64
  17  -1  20   -0.07    1.39
  17  -1  20    4.60    2.14
 -17   1 -20    4.94    4.18
  17   1  20   -0.80    3.11
  17   1  20   -1.95    1.45
 -17   1 -20    1.29    1.34
  19  -1  20    2.09    1.67
  19  -1  20    4.90    2.32
  19   1  20    8.21    3.48
 -19   1 -20    1.07    1.80
  21   1  20    1.49    3.70
  23   1  20   -2.80    3.83
 -24  -2  20    2.45    5.17
 -22  -2  20    1.84    3.37
 -20  -2  20   -1.00    2.77
 -18  -2  20   -1.46    2.20
 -16  -2  20   -2.39    2.13
 -14  -2  20    2.03    1.71
  14   2 -20    2.83    0.98
 -12  -2  20   -0.82    1.39
  12   2 -20    0.79    0.76
 -10  -2  20    1.48    1.28
  10   2 -20    1.08    0.82
 -10   2  20    1.79    0.72
  -8  -2  20   -0.65    1.17
   8   2 -20    1.10    0.74
  -8   2  20    0.28    0.64
  -6  -2  20    0.89    1.12
  -6   2  20   -0.64    0.64
  -6   2  20    1.56    1.28
   6   2 -20    0.29    0.71
  -4  -2  20    3.55    1.42
  -4   2  20    3.90    1.17
   4   2 -20    5.55    1.19
  -4   2  20    4.05    1.53
  -2  -2  20    1.12    1.07
  -2   2  20    0.49    0.70
   2   2 -20    0.64    0.67
  -2   2  20    0.58    1.15
   0  -2  20    2.51    1.66
   0  -2  20    1.48    1.10
   0   2  20    0.69    0.77
   0   2 -20    1.52    0.72
   0   2  20    0.74    1.19
   2  -2  20    4.47    1.86
   2  -2  20    5.18    1.33
   2   2  20    7.27    1.90
   2   2  20    3.28    1.15
  -2   2 -20    3.09    1.05
   4  -2  20    0.97    1.16
   4  -2  20    3.98    1.80
   4   2  20    1.30    1.41
   4   2  20    3.66    1.01
   6  -2  20    1.97    1.82
   6  -2  20   -0.65    1.05
  -6   2 -20    0.57    0.82
   6   2  20    1.51    0.95
   6   2  20    0.80    1.52
   8  -2  20    1.28    1.19
  -8  -2 -20   -2.79    2.26
   8  -2  20    2.99    1.91
   8   2  20    0.86    1.14
   8   2  20    0.77    1.78
  -8   2 -20    0.19    0.97
 -10  -2 -20    3.93    2.99
  10  -2  20    3.59    1.47
  10  -2  20    3.56    2.17
  10   2  20    2.81    1.39
  10   2  20    5.88    2.17
 -10   2 -20    3.59    1.30
  12  -2  20    0.46    1.32
  12  -2  20    0.01    2.02
 -12  -2 -20    3.14    4.82
  12   2  20    3.15    2.34
  12   2  20   -4.38    1.52
 -12   2 -20   -0.84    1.11
  14  -2  20    0.57    1.54
  14  -2  20    1.08    1.84
 -14  -2 -20   -4.41    3.61
  14   2  20   -0.63    1.48
 -14   2 -20   -0.04    1.23
  14   2  20    3.49    2.77
 -16   2 -20    1.97    1.41
  16   2  20   -3.66    3.20
 -18   2 -20    0.79    1.62
  18   2  20    3.80    3.81
  20   2  20   -3.27    4.51
 -20   2 -20    0.85    2.96
  22   2  20    2.99    4.99
  19   3 -20    2.20    1.50
 -17  -3  20   -2.23    2.80
  17   3 -20    1.02    1.33
 -15  -3  20   -1.11    2.42
  15   3 -20   -0.65    1.31
 -13  -3  20   -4.65    3.15
  13   3 -20    0.17    1.22
 -11  -3  20    4.19    1.95
  11   3 -20    1.02    1.18
  -9  -3  20    2.24    1.79
   9   3 -20    2.50    1.18
  -9   3  20    3.02    1.49
  -7  -3  20    4.22    1.78
   7   3 -20    2.73    1.18
  -7   3  20    2.85    1.41
  -5  -3  20    2.20    1.62
  -5   3  20    1.67    1.23
  -3  -3  20    1.26    2.03
  -3   3  20    0.15    0.96
  -3   3  20   -2.07    1.55
   3   3 -20    1.77    0.92
  -1  -3  20   12.55    3.49
   1   3 -20   13.93    2.99
  -1   3  20   12.21    3.07
   1  -3  20    0.98    1.95
  -1   3 -20   -0.10    0.92
   1   3  20    1.67    1.21
   1   3  20   -1.78    1.00
   3  -3  20    3.89    2.62
   3  -3  20    3.03    2.07
   3   3  20    2.52    1.49
   3   3  20    4.44    1.27
  -3   3 -20    1.97    1.14
   5  -3  20    3.52    2.17
   5  -3  20    3.33    2.08
   5   3  20    4.36    1.44
   5   3  20    3.77    1.70
  -5   3 -20    3.65    1.31
   7  -3  20    3.06    2.08
   7  -3  20    1.20    2.04
   7   3  20    4.52    1.73
   7   3  20    2.81    1.34
  -7   3 -20    1.64    1.21
   9  -3  20   -0.81    1.64
   9  -3  20    2.12    2.00
  -9  -3 -20   -1.08    2.84
   9   3  20   -0.07    1.85
  -9   3 -20    0.80    1.04
   9   3  20    1.53    2.25
  11  -3  20    1.51    1.99
  11  -3  20    0.20    1.65
 -11  -3 -20   -1.98    3.57
 -11   3 -20    0.65    1.21
  11   3  20   -0.57    1.59
  11   3  20    0.83    2.26
 -13  -3 -20    5.44    4.30
  13   3  20    1.92    2.73
 -13   3 -20    1.34    1.51
  15   3  20    4.99    3.27
 -15   3 -20   -0.37    1.76
 -17   3 -20   -1.86    1.97
  19   3  20   -1.47    4.88
  20   4 -20    1.74    2.63
  18   4 -20    0.76    2.29
  16   4 -20    3.53    2.23
  14   4 -20    3.09    2.07
  12   4 -20    4.90    2.05
 -10  -4  20    0.44    2.73
  10   4 -20   -0.60    1.61
  -8  -4  20   -6.06    2.47
   8   4 -20    2.35    1.47
  -8   4  20   -0.50    1.39
  -6  -4  20    4.05    2.42
   6   4 -20    2.20    1.45
  -6   4  20    0.07    1.40
  -4  -4  20   -3.07    2.26
  -4   4  20   -1.40    1.35
   4   4 -20   -0.72    1.38
  -2  -4  20    3.11    2.83
  -2  -4  20    0.29    2.49
  -2   4  20    2.18    1.57
   2   4 -20    3.97    1.54
   0  -4  20   -0.46    2.60
   0  -4  20    3.11    2.87
   0   4  20    3.10    1.50
   0   4 -20    1.39    1.45
   2  -4  20   -0.40    2.54
   2  -4  20   -2.46    2.16
  -2   4 -20    2.80    1.47
   2   4  20    4.71    1.58
   4  -4  20    0.40    2.21
   4  -4  20    4.20    2.49
  -4   4 -20   -0.08    1.38
   4   4  20    0.01    1.54
   6  -4  20   -1.34    2.14
   6  -4  20   -2.35    2.24
   6   4  20   -0.80    2.16
   6   4  20    1.89    1.74
  -6   4 -20    0.81    1.49
   8   4  20    0.43    1.98
   8   4  20   -0.09    2.00
  -8   4 -20   -0.83    1.52
 -10  -4 -20   -1.41    4.19
 -10   4 -20    4.70    2.01
  10   4  20    0.62    2.65
  12   4  20   -0.34    2.66
 -12   4 -20    1.01    1.84
  14   4  20    6.68    3.43
 -14   4 -20    0.79    2.59
  17   5 -20   -1.87    3.17
  15   5 -20   -0.50    2.77
  13   5 -20   -0.76    2.59
  11   5 -20    3.48    2.58
   9   5 -20    2.28    2.45
  -9   5  20    0.48    2.17
   7   5 -20    0.51    2.72
  -7   5  20    0.53    2.05
  -5   5  20    1.43    1.98
  -3  -5  20    3.38    3.91
   3   5 -20    2.35    2.30
  -3   5  20   -0.22    1.88
  -1  -5  20    1.83    3.51
  -1  -5  20   -4.45    4.30
   1   5 -20    3.07    1.97
  -1   5  20    1.12    1.91
   1  -5  20    2.99    3.37
   1  -5  20   -1.70    3.22
  -1   5 -20    1.32    2.05
   1   5  20    0.82    2.34
   3  -5  20    2.49    3.19
   3  -5  20   -1.56    3.02
   3   5  20    0.44    2.03
  -3   5 -20    2.02    2.17
   5   5  20   -2.66    2.15
  -5   5 -20   -0.03    2.22
   7   5  20    1.49    3.17
  -7   5 -20   -3.54    2.98
  -4  -6  20    1.59    5.88
  -2  -6  20    7.93    6.67
 -28   0  21   -8.56    4.64
 -26   0  21   -0.28    3.54
 -24   0  21   -2.03    2.56
 -22   0  21   -1.84    2.04
 -20   0  21   -0.55    2.03
 -18   0  21    0.32    1.16
 -16   0  21    2.30    1.04
 -14   0  21    0.73    0.86
 -12   0  21    0.34    0.73
 -10   0  21    0.28    0.63
  -8   0  21   -0.32    0.66
  -6   0  21   -0.96    0.65
  -4   0  21    0.42    0.65
   2   0 -21    0.50    0.63
  -2   0  21   -2.12    1.39
   0   0  21    1.86    1.35
   0   0  21   -0.17    0.71
   0   0 -21   -0.21    0.67
   2   0  21   -0.05    0.75
   2   0  21   -1.83    1.45
  -2   0 -21   -0.88    0.72
   4   0  21   -0.12    1.54
   4   0  21   -0.13    0.80
  -4   0 -21    0.16    0.81
   6   0  21   -2.37    1.65
  -6   0 -21   -1.97    0.89
   6   0  21   -0.71    0.85
   8   0  21   -0.15    0.94
   8   0  21    1.80    1.93
  -8   0 -21   -0.82    1.02
  10   0  21    1.18    2.34
  10   0  21    0.33    1.12
 -12   0 -21    1.41    3.20
  12   0  21    0.62    1.13
 -14   0 -21   -0.34    3.47
  14   0  21   -0.16    1.48
  14   0  21    1.22    3.79
  16   0  21   -0.67    1.42
 -16   0 -21   -1.78    4.01
  16   0  21   -0.86    3.94
  18   0  21   -0.50    1.56
  18   0  21   -0.36    3.74
  20   0  21    2.97    3.17
  20   0  21    0.23    2.32
  22   0  21    0.38    3.20
 -27  -1  21   -4.09    5.10
 -27   1  21   -0.98    3.65
 -25  -1  21   -0.35    5.17
 -25   1  21    0.88    2.58
 -23  -1  21   -0.70    3.05
 -23   1  21   -4.99    1.84
 -21  -1  21   -3.75    2.37
 -21   1  21   -1.51    1.33
 -19  -1  21    2.73    1.95
 -19   1  21    2.35    1.22
 -17  -1  21    1.24    1.47
 -17   1  21    1.32    0.88
 -15  -1  21    1.87    1.26
 -15   1  21   -0.03    0.73
 -13  -1  21    1.19    1.06
 -13   1  21   -0.17    0.64
 -11  -1  21    0.33    0.96
 -11   1  21    1.98    0.68
  -9  -1  21    0.39    0.84
  -9   1  21   -0.48    0.57
   9   1 -21   -0.71    0.62
  -7  -1  21    2.20    0.92
   7   1 -21    2.13    0.76
  -7   1  21    1.19    0.64
  -5  -1  21    1.22    0.94
   5   1 -21    1.89    0.73
  -5   1  21    1.33    0.66
  -5   1  21    0.75    1.51
  -3  -1  21    0.14    0.91
  -3   1  21    2.90    1.43
  -3   1  21   -0.71    0.63
   3   1 -21    1.01    0.65
  -1  -1  21    2.09    1.55
  -1  -1  21   -0.40    0.88
  -1   1  21   -0.55    1.28
   1   1 -21   -0.82    0.65
  -1   1  21   -0.39    0.66
   1  -1  21    4.93    1.53
   1  -1  21    1.60    0.95
   1   1  21    1.40    1.37
   1   1  21    1.16    0.71
  -1   1 -21    0.21    0.74
   3  -1  21    1.78    1.65
   3  -1  21   -0.55    0.94
   3   1  21    0.19    1.41
  -3   1 -21    0.12    0.74
   3   1  21   -0.62    0.75
   5  -1  21    2.88    1.72
   5  -1  21   -1.29    0.98
   5   1  21   -0.60    1.81
   5   1  21    1.09    0.79
  -5   1 -21   -0.59    0.77
   7  -1  21    1.62    1.09
   7  -1  21   -0.30    1.91
  -7   1 -21    0.69    0.94
   7   1  21    1.98    0.88
   7   1  21    1.32    1.79
   9  -1  21    1.36    2.09
   9  -1  21   -0.95    1.18
  -9   1 -21    1.30    0.92
   9   1  21   -1.39    2.07
   9   1  21   -2.18    1.11
 -11  -1 -21    1.31    3.05
  11  -1  21   -4.12    2.25
  11  -1  21   -0.62    1.24
 -11   1 -21    0.16    0.99
  11   1  21    1.54    1.06
  11   1  21   -0.27    2.34
 -13  -1 -21   -0.94    3.71
  13  -1  21   -0.34    1.35
  13  -1  21    0.64    2.33
  13   1  21    0.43    2.53
  13   1  21   -1.03    1.48
 -13   1 -21   -0.17    1.13
  15  -1  21   -0.55    1.42
 -15  -1 -21    2.81    4.23
  15  -1  21   -0.63    2.31
 -15   1 -21    3.35    1.29
  15   1  21    1.73    2.93
  15   1  21   -2.52    1.38
  17  -1  21   -0.17    2.39
  17  -1  21    1.79    2.02
 -17   1 -21   -0.83    1.44
  17   1  21   -1.70    3.36
 -17   1 -21    1.46    5.63
  19  -1  21    0.80    2.54
  19   1  21   -0.80    3.81
 -19   1 -21   -0.55    1.85
  21   1  21    2.96    4.18
  23   1  21    0.40    4.42
 -22  -2  21    0.31    3.49
 -20  -2  21    2.31    4.15
 -18  -2  21    0.35    2.25
 -16  -2  21   -0.91    1.94
 -14  -2  21   -1.36    1.79
  14   2 -21    3.00    1.01
 -12  -2  21    5.39    1.76
  12   2 -21    4.04    1.24
 -10  -2  21    0.98    1.28
 -10   2  21    0.03    0.70
  10   2 -21    0.01    0.72
  -8  -2  21   -2.55    1.23
   8   2 -21    0.73    0.70
  -8   2  21   -1.59    0.70
  -6  -2  21    4.96    1.71
  -6   2  21   10.09    1.88
   6   2 -21    6.32    1.39
  -6   2  21    3.63    1.39
  -4  -2  21    8.47    2.12
  -4   2  21   10.20    2.20
  -4   2  21    8.54    1.92
   4   2 -21    7.13    1.90
  -2  -2  21    7.53    2.21
   2   2 -21    7.66    1.98
  -2   2  21   11.14    2.02
  -2   2  21    7.08    2.24
   0  -2  21    1.41    1.77
   0  -2  21   -0.14    1.09
   0   2  21    0.64    0.82
   0   2 -21    1.29    0.71
   0   2  21    1.51    1.90
   2  -2  21    2.85    1.83
   2  -2  21    0.16    1.13
   2   2  21    2.46    1.33
   2   2  21    1.52    0.90
  -2   2 -21    1.22    0.81
   4  -2  21    6.86    1.94
   4  -2  21    1.11    1.27
  -4   2 -21    3.69    1.02
   4   2  21    1.69    1.11
   4   2  21    2.81    1.53
   6  -2  21    1.01    1.21
   6  -2  21    3.15    1.98
   6   2  21    0.81    1.65
  -6   2 -21    2.12    1.01
   6   2  21    1.32    1.04
   8  -2  21    4.43    2.06
  -8   2 -21   -0.22    1.04
   8   2  21    1.44    1.11
   8   2  21   -0.44    1.82
  10  -2  21   -1.42    1.33
 -10  -2 -21    2.22    2.98
  10  -2  21   -0.97    2.18
  10   2  21    1.15    2.09
  10   2  21   -0.35    1.25
 -10   2 -21   -0.60    1.10
  12  -2  21    0.75    2.19
  12  -2  21   -0.49    1.40
 -12  -2 -21    2.48    3.57
  12   2  21    0.64    2.47
 -12   2 -21    1.02    1.23
  12   2  21    3.00    1.43
 -14  -2 -21    5.92    4.32
  14  -2  21    0.28    2.09
  14  -2  21    0.61    1.57
  14   2  21    2.15    2.95
 -14   2 -21    1.22    1.39
  14   2  21    1.56    1.67
  16  -2  21    1.79    2.03
  16  -2  21   -0.67    1.91
  16   2  21    2.58    3.49
  18   2  21    7.63    4.34
 -18   2 -21    1.65    1.81
  20   2  21    9.53    5.31
  22   2  21    8.08    5.78
 -17  -3  21    2.08    3.05
  17   3 -21    1.61    1.48
 -15  -3  21   -0.89    2.59
  15   3 -21    0.59    1.32
 -13  -3  21    4.47    2.69
  13   3 -21    7.03    1.88
 -11  -3  21    3.14    2.81
  11   3 -21    2.93    1.45
 -11   3  21    5.85    1.89
  -9  -3  21   -0.78    1.83
  -9   3  21    0.92    1.49
  -9   3  21    1.99    0.91
   9   3 -21   -1.30    1.11
  -7  -3  21    0.11    1.74
   7   3 -21   -2.27    1.49
  -7   3  21    1.47    0.92
  -7   3  21   -0.01    1.53
  -5  -3  21    1.04    1.73
  -5   3  21   -0.73    1.41
   5   3 -21    1.56    1.02
  -5   3  21    0.81    0.95
  -3  -3  21    0.36    1.74
  -3   3  21    3.24    1.36
   3   3 -21    1.80    1.13
  -3   3  21    3.82    1.12
  -1  -3  21   -2.27    2.62
  -1  -3  21   -0.22    1.59
   1   3 -21   -1.49    0.93
  -1   3  21   -0.47    1.26
  -1   3  21    0.76    1.00
   1  -3  21   -0.08    2.08
   1  -3  21   -0.29    1.60
   1   3  21    2.31    1.32
   1   3  21    0.63    1.05
  -1   3 -21   -0.04    0.96
   3  -3  21    8.64    2.15
   3  -3  21    0.17    1.73
   3   3  21    2.24    1.28
  -3   3 -21    3.03    1.20
   3   3  21    2.26    1.55
   5  -3  21    1.55    2.19
   5  -3  21   -0.83    1.62
   5   3  21    1.45    1.71
   5   3  21    1.31    1.59
  -5   3 -21   -0.24    1.09
   7  -3  21    1.66    2.18
   7  -3  21    0.17    1.70
   7   3  21    1.27    1.70
   7   3  21    0.39    1.32
  -7   3 -21   -0.63    1.08
   9  -3  21   -0.88    2.19
   9  -3  21   -1.65    1.79
  -9   3 -21    0.60    1.16
   9   3  21   -1.03    1.88
   9   3  21   -0.18    1.50
  11  -3  21    0.18    2.08
 -11  -3 -21    1.89    3.81
  11  -3  21   -0.63    2.15
  11   3  21   -2.18    1.66
 -11   3 -21   -0.51    1.39
  11   3  21   -1.53    2.39
 -13   3 -21   -1.90    2.69
  13   3  21    1.64    2.86
  15   3  21   -2.62    5.46
 -15   3 -21   -2.11    1.88
  17   3  21   -2.67    4.25
  19   3  21    3.07    5.27
  20   4 -21   -1.89    2.53
  18   4 -21    1.80    2.29
  16   4 -21    0.74    2.14
  14   4 -21    1.61    2.01
  12   4 -21    1.27    1.89
 -10   4  21   -1.91    1.65
  10   4 -21    3.43    1.79
  -8  -4  21    1.69    2.80
  -8   4  21    0.00    1.55
   8   4 -21   -0.06    1.61
  -6  -4  21    2.64    2.59
   6   4 -21    0.73    1.55
  -6   4  21    0.71    1.51
  -4  -4  21   -0.67    2.48
   4   4 -21    2.82    1.52
  -4   4  21   -0.19    1.50
  -2  -4  21   -0.39    2.83
  -2  -4  21    1.94    2.50
   2   4 -21    0.77    1.46
  -2   4  21    0.38    1.52
   0  -4  21    2.16    2.90
   0  -4  21   -2.34    2.38
   0   4 -21    0.62    1.44
   0   4  21    0.28    1.58
   2  -4  21    0.08    2.59
   2  -4  21   -4.54    2.36
   2   4  21   -2.25    1.90
  -2   4 -21   -1.54    1.39
   2   4  21   -0.75    1.59
   4  -4  21   -0.59    3.49
   4  -4  21    1.20    2.61
   4   4  21    2.03    1.85
   4   4  21    1.05    1.68
  -4   4 -21    0.50    1.52
   6  -4  21   -1.97    2.50
   6  -4  21    0.12    2.35
   6   4  21   -0.79    1.82
   6   4  21    0.28    1.91
  -6   4 -21    1.26    1.53
   8  -4  21    1.60    2.45
   8  -4  21    0.13    2.48
  -8   4 -21    5.68    3.05
   8   4  21    6.54    3.37
   8   4  21    3.74    2.87
 -10   4 -21   -1.07    1.86
  10   4  21    3.85    2.40
 -12   4 -21   -0.72    1.86
  12   4  21    2.69    2.83
  15   5 -21    2.39    3.59
  13   5 -21    0.65    4.39
 -11   5  21    4.94    2.69
   9   5 -21    2.78    3.26
  -9   5  21    2.58    2.46
   7   5 -21   -0.71    2.33
  -7   5  21    3.00    2.25
   5   5 -21    2.01    2.17
  -5   5  21    0.35    2.13
  -3  -5  21    2.64    4.13
   3   5 -21   -0.07    2.12
  -3   5  21   -0.86    2.07
  -1  -5  21    1.74    3.89
   1   5 -21    1.73    2.22
  -1   5  21   -0.83    2.39
   1  -5  21   -0.77    4.31
   1  -5  21    6.04    3.66
  -1   5 -21    4.19    2.34
   1   5  21    0.87    2.16
   3  -5  21   -0.80    3.38
   3  -5  21    1.38    3.38
   3   5  21   -1.29    2.13
  -3   5 -21    1.71    2.27
  -5   5 -21    3.20    2.86
   5   5  21   -2.12    2.54
 -26   0  22   -4.85    4.29
 -24   0  22    4.07    2.88
 -22   0  22    1.82    2.11
 -20   0  22    2.98    1.74
 -18   0  22   -0.36    1.76
 -16   0  22    3.86    1.30
 -14   0  22   -0.45    0.91
 -12   0  22   -0.16    0.80
 -10   0  22    2.31    0.87
  -8   0  22   20.88    4.59
  -6   0  22    0.12    0.73
  -4   0  22    4.80    1.36
  -2   0  22    0.48    0.75
  -2   0  22   -1.43    1.50
   0   0 -22   12.95    3.06
   0   0  22   16.14    3.36
  -2   0 -22   20.23    4.84
   2   0  22   22.82    4.83
   2   0  22   22.95    4.99
  -4   0 -22    2.63    1.09
   4   0  22    1.74    1.07
   4   0  22    7.35    2.18
   6   0  22    3.22    1.22
  -6   0 -22    4.28    1.28
   6   0  22    0.26    2.55
   8   0  22    4.28    1.89
   8   0  22    3.06    2.18
  10   0  22    0.40    2.37
  10   0  22    0.49    1.11
  12   0  22    0.21    1.28
  12   0  22    4.14    2.65
 -14   0 -22   -1.40    3.78
  14   0  22    1.70    1.46
  14   0  22   -0.54    2.69
  16   0  22   -0.21    1.54
  16   0  22    3.67    3.00
  18   0  22    2.11    3.16
  18   0  22    1.99    2.82
  20   0  22    5.51    4.81
  22   0  22    0.39    3.47
 -27  -1  22    9.17    7.13
 -27   1  22    0.15    3.77
 -25  -1  22    6.10    4.48
 -25   1  22   -1.45    3.39
 -23  -1  22   -0.07    3.09
 -23   1  22    4.25    2.12
 -21  -1  22    1.07    3.47
 -21   1  22    0.35    1.45
 -19  -1  22   -3.19    1.94
 -19   1  22    1.40    1.19
 -17  -1  22   -0.43    1.52
 -17   1  22   -0.94    0.90
 -15  -1  22    2.61    1.53
 -15   1  22    4.30    1.17
 -13  -1  22   -0.93    1.14
 -13   1  22    0.87    0.71
 -11  -1  22    0.55    1.07
 -11   1  22    2.80    0.80
  -9  -1  22    0.33    0.93
   9   1 -22    1.25    0.68
  -9   1  22    0.95    0.70
  -7  -1  22   -1.26    0.90
   7   1 -22    0.58    0.68
  -7   1  22    0.32    0.64
  -5  -1  22    0.50    0.96
  -5   1  22    0.31    0.60
   5   1 -22   -0.51    0.70
  -5   1  22    0.94    1.59
  -3  -1  22   -1.02    0.98
  -3   1  22    0.16    0.64
   3   1 -22    0.29    0.72
  -3   1  22    1.60    1.48
  -1  -1  22   -0.42    1.65
  -1  -1  22    0.50    0.99
  -1   1  22    2.34    1.46
  -1   1  22   -0.04    0.69
   1   1 -22    0.14    0.73
   1  -1  22    2.98    1.20
   1  -1  22    1.60    1.80
   1   1  22    3.34    1.00
  -1   1 -22    2.77    1.00
   1   1  22    4.27    2.52
   3  -1  22   -0.68    1.77
   3  -1  22    1.48    1.07
  -3   1 -22    0.78    0.84
   3   1  22    1.83    0.83
   3   1  22    2.02    1.54
   5  -1  22   -0.07    1.06
   5  -1  22    1.62    1.78
  -5   1 -22   -0.90    0.84
   5   1  22   -0.56    1.59
   5   1  22   -0.37    0.83
   7  -1  22   -0.86    2.00
   7   1  22    1.61    1.83
   7   1  22    0.29    0.98
  -7   1 -22    0.28    0.90
   9  -1  22   -0.29    1.24
   9  -1  22   -0.83    2.19
   9   1  22    0.12    1.01
   9   1  22    1.27    2.15
  -9   1 -22   -1.58    0.99
 -11  -1 -22    2.33    3.63
  11  -1  22    6.36    2.45
  11  -1  22    3.45    1.47
  11   1  22   -1.67    1.48
 -11   1 -22    2.72    1.19
 -13  -1 -22    0.93    3.89
  13  -1  22   -1.25    2.60
  13  -1  22    0.91    1.49
 -13   1 -22   -1.21    1.22
  13   1  22   -3.79    2.74
  13   1  22    0.79    1.36
  15  -1  22    0.73    1.60
  15  -1  22    0.37    2.49
  15   1  22    8.21    3.32
  15   1  22    1.28    1.57
 -15   1 -22   -0.13    1.43
  17  -1  22   -0.54    1.67
  17  -1  22    1.06    2.63
  17   1  22   -3.56    3.66
 -17   1 -22   -0.66    1.89
  19  -1  22   -0.38    1.86
  19  -1  22   -0.27    2.75
 -19   1 -22   -0.04    2.02
  19   1  22    1.18    4.04
  21   1  22   -4.06    4.54
 -22  -2  22    3.63    3.80
 -20  -2  22    1.87    2.98
 -18  -2  22    1.39    2.54
 -16  -2  22   -2.11    2.04
 -14  -2  22   -0.44    1.76
  14   2 -22    0.37    0.97
 -12  -2  22    0.24    2.22
  12   2 -22   -1.23    0.90
 -12   2  22   -0.33    0.81
 -10  -2  22    1.26    1.41
  10   2 -22    0.63    0.86
 -10   2  22    0.64    0.81
  -8  -2  22   -2.17    1.33
  -8   2  22   -0.69    1.70
   8   2 -22   -0.09    0.77
  -8   2  22    0.56    0.76
  -6  -2  22    7.26    1.91
   6   2 -22    6.44    1.60
  -6   2  22    5.40    1.62
  -6   2  22    9.51    2.13
  -4  -2  22    2.00    1.26
   4   2 -22    0.10    0.73
  -4   2  22   -0.79    0.79
  -4   2  22    0.54    1.81
  -2  -2  22   -0.22    1.92
  -2  -2  22   -1.05    1.24
   2   2 -22    0.59    0.74
  -2   2  22    1.96    1.40
   0  -2  22    2.08    1.32
   0   2  22    2.84    1.47
   0   2  22    3.52    1.07
   0   2 -22    2.09    0.98
   2  -2  22    0.82    1.82
   2  -2  22    1.80    1.24
   2   2  22    2.08    1.44
  -2   2 -22    0.58    0.86
   2   2  22    0.83    0.96
   4  -2  22    2.23    1.78
   4  -2  22    0.96    1.94
  -4   2 -22   -0.26    0.96
   4   2  22    1.08    1.02
   4   2  22    2.33    1.53
   6  -2  22    0.40    1.26
   6  -2  22    0.53    2.08
   6   2  22    0.96    1.68
  -6   2 -22    0.89    1.01
   6   2  22   -0.13    1.82
   8  -2  22    0.69    2.22
   8  -2  22   -0.16    1.30
   8   2  22    0.16    1.94
  -8   2 -22    0.48    1.11
   8   2  22   -0.49    1.20
  10  -2  22    1.89    1.48
 -10  -2 -22    2.00    3.57
  10  -2  22   -0.73    2.37
 -10   2 -22   -2.20    1.16
  10   2  22    0.05    1.40
  10   2  22    1.51    2.31
  12  -2  22    3.26    2.40
 -12  -2 -22   -0.51    3.90
  12  -2  22   -0.61    1.51
  12   2  22   -0.76    1.56
  12   2  22   -2.58    2.61
 -12   2 -22    2.28    1.31
  14  -2  22   -1.65    2.27
  14  -2  22    0.13    1.71
  14   2  22    1.28    3.18
 -14   2 -22    2.57    1.47
  16  -2  22   -2.12    2.30
  16  -2  22   -3.11    1.84
  16   2  22   -0.62    3.74
 -16   2 -22   -1.28    1.64
  18   2  22   -0.55    4.58
 -18   2 -22    0.15    1.96
  20   2  22   -2.01    5.26
  17   3 -22    2.79    1.52
 -15  -3  22    0.19    2.88
  15   3 -22    2.77    1.52
 -13  -3  22    1.06    2.41
  13   3 -22   -0.21    1.30
 -11  -3  22    2.71    2.21
  11   3 -22    3.79    1.40
 -11   3  22    0.98    2.59
 -11   3  22    2.83    1.18
  -9   3  22   -0.30    0.96
  -9   3  22    3.49    2.07
   9   3 -22   -1.11    1.14
  -7  -3  22    1.42    1.96
  -7   3  22   -0.31    1.51
   7   3 -22   -1.14    1.08
  -7   3  22   -2.09    0.95
  -5  -3  22    6.47    2.16
   5   3 -22    5.74    1.53
  -5   3  22    6.09    1.50
  -5   3  22    1.39    1.78
  -3  -3  22   -1.17    1.73
  -3   3  22   -0.40    1.11
   3   3 -22    0.72    1.01
  -3   3  22   -0.91    1.36
  -1  -3  22   20.06    3.87
   1   3 -22   16.02    3.26
  -1   3  22   12.07    3.27
  -1   3  22   12.79    3.39
   1  -3  22    1.69    2.52
   1  -3  22    3.29    1.93
   1   3  22    4.61    1.69
  -1   3 -22    2.83    1.34
   1   3  22    4.61    1.37
   3  -3  22    0.10    1.77
   3  -3  22    0.95    2.17
   3   3  22   -0.87    1.17
  -3   3 -22    0.94    1.11
   3   3  22    0.15    1.53
   5  -3  22   -2.67    2.27
   5  -3  22    1.44    1.78
   5   3  22   -1.04    1.69
  -5   3 -22   -0.29    1.08
   5   3  22   -2.15    1.30
   7  -3  22   -1.03    1.79
   7  -3  22   -1.90    2.33
  -7   3 -22    0.07    1.11
   7   3  22   -0.35    1.86
   9  -3  22    2.05    1.99
   9  -3  22    3.27    2.44
   9   3  22    2.85    2.11
   9   3  22   -0.68    1.64
  -9   3 -22    1.50    1.36
 -11  -3 -22   -2.05    4.19
  11  -3  22   -0.84    2.00
  11  -3  22    2.62    2.41
 -11   3 -22    0.80    1.62
  11   3  22    0.13    2.48
  13   3  22    1.31    4.40
 -13   3 -22   -0.57    1.80
 -15   3 -22    0.16    2.05
  15   3  22   -2.66    3.55
  17   3  22   -3.14    4.59
  19   3  22    0.51    5.77
  20   4 -22    1.13    2.55
  18   4 -22    1.81    2.45
  16   4 -22    1.02    2.16
  14   4 -22    1.47    2.02
  12   4 -22   -0.03    1.90
  10   4 -22    1.54    1.83
 -10   4  22    1.12    1.82
  -8   4  22   -0.07    1.67
   8   4 -22   -2.35    1.64
  -6  -4  22    0.17    4.02
  -6   4  22    2.84    1.76
   6   4 -22    2.96    1.71
  -4  -4  22    0.24    2.71
  -4   4  22    0.69    1.61
   4   4 -22   -0.58    1.51
  -2  -4  22   -0.70    2.62
  -2  -4  22   -1.06    3.13
   2   4 -22   -0.49    1.46
  -2   4  22   -0.43    1.63
   0  -4  22    0.85    2.86
   0  -4  22    0.97    2.63
   0   4  22   -0.14    1.66
   0   4  22    2.36    1.79
   0   4 -22   -0.35    1.48
   2  -4  22    2.70    2.54
   2   4  22   -1.45    1.75
  -2   4 -22    1.58    1.56
   2   4  22   -1.94    1.74
   4  -4  22    0.72    2.53
   4  -4  22    1.01    2.87
   4   4  22   -4.98    1.78
   4   4  22   -0.46    2.11
  -4   4 -22    0.76    1.55
   6  -4  22    0.06    2.69
   6  -4  22    1.58    2.70
  -6   4 -22   -0.34    2.85
   6   4  22   -1.64    1.98
   8  -4  22   -0.40    2.63
   8  -4  22    1.61    2.70
   8   4  22    0.47    2.25
  -8   4 -22    1.72    1.88
  10   4  22    1.06    2.62
 -10   4 -22   -2.07    1.88
  12   4  22   -3.38    3.69
  13   5 -22    1.59    3.63
 -11   5  22    1.89    2.71
  11   5 -22   -0.40    2.89
  -9   5  22    6.93    2.76
   9   5 -22    1.89    2.85
   7   5 -22    2.27    2.57
  -7   5  22    1.04    2.44
   5   5 -22    1.21    2.48
  -5   5  22    2.59    3.04
  -3  -5  22    0.77    4.48
  -3   5  22    4.91    2.60
   3   5 -22    4.60    2.58
  -1  -5  22    4.22    4.08
  -1   5  22    0.85    2.14
   1   5 -22   -2.15    2.34
   1  -5  22   -3.49    4.92
   1   5  22   -2.39    2.21
  -1   5 -22    0.13    2.33
   3  -5  22    0.32    3.59
   3  -5  22   -2.94    4.99
  -3   5 -22    2.63    3.14
   3   5  22    1.19    2.53
   5  -5  22    1.73    3.38
 -26   0  23    7.52    4.70
 -24   0  23    2.36    2.95
 -22   0  23    0.75    2.20
 -20   0  23    0.51    1.71
 -18   0  23   -0.77    1.33
 -16   0  23    0.83    1.31
 -14   0  23    0.20    1.40
 -12   0  23    0.19    0.98
 -10   0  23   -1.23    1.18
  -8   0  23   -0.20    1.00
  -6   0  23    0.63    0.81
  -4   0  23   -5.79    2.58
  -4   0  23    0.93    0.81
  -2   0  23   -0.55    2.02
  -2   0  23   -2.15    0.80
   0   0  23    1.14    1.68
   0   0  23   -0.89    0.84
   2   0  23    1.86    1.72
   2   0  23   -0.24    0.91
  -2   0 -23    0.38    0.90
  -4   0 -23   -1.54    0.96
   4   0  23   -0.89    1.78
   4   0  23    0.81    0.97
   6   0  23    0.74    1.93
   6   0  23   -2.19    1.72
   8   0  23   -0.58    2.15
   8   0  23   -1.09    1.09
  10   0  23   -0.71    2.56
  10   0  23    1.10    1.25
  12   0  23    1.84    2.85
  12   0  23    0.38    1.39
  14   0  23   -0.15    3.06
  14   0  23   -0.14    1.57
  16   0  23   -0.46    3.28
  16   0  23    0.78    2.17
  18   0  23    1.24    3.44
  20   0  23   -1.76    3.91
  22   0  23    1.53    4.93
 -25  -1  23   -1.37    4.13
 -25   1  23   -2.27    2.95
 -23  -1  23   -5.35    3.79
 -23   1  23    0.13    2.13
 -21  -1  23    3.88    2.60
 -21   1  23   -2.11    1.48
 -19  -1  23   -1.98    2.18
 -19   1  23   -1.05    1.29
 -17  -1  23    3.27    1.75
 -17   1  23    1.33    1.08
 -15  -1  23    0.52    1.42
 -15   1  23    1.29    0.92
 -13  -1  23    1.37    1.25
 -13   1  23    2.34    0.90
 -11  -1  23    0.55    1.10
 -11   1  23    2.16    0.81
  -9  -1  23    7.04    2.19
   9   1 -23    9.52    2.06
  -9   1  23    9.44    2.06
  -7  -1  23    2.77    1.12
   7   1 -23    2.73    0.89
  -7   1  23    1.55    0.89
  -5  -1  23   -1.11    1.03
   5   1 -23   -1.18    0.73
  -5   1  23   -0.40    3.00
  -5   1  23   -0.74    0.68
  -3  -1  23    3.53    1.28
   3   1 -23    2.26    1.01
  -3   1  23    2.51    0.95
  -3   1  23   10.09    2.02
  -1  -1  23    0.74    1.73
  -1  -1  23    0.22    1.10
  -1   1  23    0.40    0.73
  -1   1  23    0.74    1.54
   1   1 -23    0.64    0.79
   1  -1  23   -1.99    1.81
   1  -1  23   -0.41    1.10
  -1   1 -23   -0.72    0.79
   1   1  23   -0.43    1.56
   1   1  23    0.07    0.78
   3  -1  23    3.35    1.31
   3  -1  23    3.06    2.02
   3   1  23    1.89    1.00
  -3   1 -23    3.00    1.06
   3   1  23    3.91    1.71
   5  -1  23    1.04    1.93
   5  -1  23    4.11    2.03
   5   1  23   -0.58    0.89
   5   1  23    1.06    1.81
  -5   1 -23    2.26    0.97
   7  -1  23    1.76    1.28
   7  -1  23    2.24    2.20
   7   1  23    2.64    1.98
   7   1  23   -1.48    0.97
  -7   1 -23   -0.14    0.96
   9  -1  23   -1.93    2.50
   9  -1  23    0.25    1.38
  -9   1 -23   -0.10    1.04
   9   1  23    0.61    1.17
   9   1  23    2.30    2.40
  11  -1  23    3.43    3.55
  11  -1  23    2.04    2.24
  11   1  23    5.99    2.79
  11   1  23    0.65    1.34
 -11   1 -23    0.30    1.22
  13  -1  23    1.13    4.36
  13  -1  23   -0.61    1.61
 -13  -1 -23   -7.44    4.17
  13   1  23   -0.97    2.98
  13   1  23   -0.26    1.47
 -13   1 -23   -0.12    1.32
  15  -1  23    1.83    2.85
  15  -1  23   -0.08    1.75
 -15   1 -23    2.66    1.60
  15   1  23    5.25    3.46
  17  -1  23   -0.28    1.85
  17  -1  23   -1.73    2.93
 -17   1 -23    0.30    1.91
  17   1  23   -0.65    3.96
  19  -1  23   -0.21    2.06
  19  -1  23   -1.41    3.06
  19   1  23    6.82    4.55
  21   1  23   -0.15    4.99
 -20  -2  23    0.72    3.08
 -18  -2  23   -1.64    2.63
 -16  -2  23    2.40    2.26
 -14  -2  23    2.41    1.90
 -14   2  23    0.39    0.81
 -12  -2  23    2.20    1.68
  12   2 -23    0.07    1.06
 -12   2  23    2.00    0.91
 -10  -2  23    0.66    1.65
  10   2 -23    1.31    1.05
 -10   2  23    2.33    0.97
  -8   2  23    1.68    2.68
   8   2 -23    1.14    0.91
  -8   2  23   -0.10    0.88
  -6  -2  23    1.85    2.36
  -6   2  23   -0.63    0.85
  -6   2  23   -0.43    1.69
   6   2 -23    0.64    0.86
   4   2 -23    3.96    1.10
  -4   2  23    0.45    1.15
  -4   2  23    7.38    1.70
  -2  -2  23    0.50    2.09
  -2  -2  23   -0.99    2.17
  -2   2  23    0.61    0.90
   2   2 -23   -0.49    0.86
  -2   2  23   -0.66    1.50
   0  -2  23    1.39    1.28
   0  -2  23    0.26    2.05
   0   2  23   -1.59    1.44
   0   2  23    0.22    0.95
   2  -2  23    3.92    1.62
   2  -2  23    9.67    2.28
   2   2  23    1.76    1.40
   2   2  23    7.36    1.83
  -2   2 -23    4.46    1.38
   4  -2  23   -2.28    2.41
   4  -2  23    0.21    1.33
   4   2  23    0.77    1.63
  -4   2 -23    0.26    1.00
   4   2  23   -0.02    1.08
   6  -2  23   -0.28    1.40
   6  -2  23   -1.45    2.69
  -6   2 -23    2.08    1.13
   6   2  23    0.74    1.91
   6   2  23    2.68    1.23
   8  -2  23    0.08    1.43
   8  -2  23    2.05    2.32
  -8   2 -23    0.63    1.18
   8   2  23    0.94    2.10
   8   2  23    2.03    1.83
  10  -2  23    0.74    2.52
  10  -2  23    0.98    1.84
  10   2  23    0.10    2.48
  10   2  23    1.12    1.51
 -10   2 -23    1.52    1.28
  12  -2  23    2.20    2.66
 -12  -2 -23   -0.97    4.17
  12  -2  23    0.52    2.11
  12   2  23    2.22    2.73
 -12   2 -23    1.31    1.43
  14  -2  23    0.77    1.96
  14  -2  23   -1.46    2.54
  14   2  23   -0.02    3.36
  16  -2  23   -2.36    2.57
  16  -2  23   -0.39    2.44
 -16   2 -23   -3.89    1.73
  16   2  23    4.73    4.02
  18   2  23   -3.12    4.74
  20   2  23   12.53    7.88
  17   3 -23   -0.21    1.32
  15   3 -23    1.48    1.44
 -13  -3  23   -2.46    2.50
 -13   3  23   -4.06    2.24
  13   3 -23    1.12    1.43
 -11  -3  23    1.66    2.36
 -11   3  23    4.37    2.16
 -11   3  23    3.51    1.24
  11   3 -23    0.80    1.45
  -9  -3  23   -0.13    2.13
  -9   3  23   -3.32    1.77
  -9   3  23   -1.14    1.04
  -7  -3  23   -2.26    2.07
  -7   3  23    0.21    1.65
  -7   3  23    0.71    1.02
   7   3 -23   -0.70    1.15
  -5  -3  23    0.29    2.30
  -5   3  23   -1.11    1.55
  -5   3  23   -3.34    1.48
   5   3 -23    0.14    1.12
  -3  -3  23    1.35    3.31
   3   3 -23   -0.18    1.12
  -3   3  23   -1.05    1.06
  -3   3  23    0.12    1.47
  -1  -3  23   10.09    2.71
  -1   3  23    7.16    1.89
   1   3 -23    5.02    1.62
  -1   3  23    2.90    1.57
   1  -3  23    1.36    2.47
  -1   3 -23    1.04    1.13
   1   3  23   -0.77    1.21
   1   3  23    3.41    1.57
   3  -3  23    4.22    2.49
   3   3  23    0.95    1.42
  -3   3 -23    2.07    1.21
   3   3  23    2.42    1.73
   5  -3  23    3.35    3.03
   5  -3  23   -1.31    2.58
  -5   3 -23   -0.77    1.09
   5   3  23    1.09    1.44
   5   3  23    1.44    1.84
   7  -3  23   -0.16    2.42
   7  -3  23    3.47    2.55
   7   3  23    0.68    2.01
   7   3  23    1.07    1.59
  -7   3 -23    0.45    1.27
   9  -3  23   -1.79    2.62
   9  -3  23   -0.80    2.76
   9   3  23    3.96    1.84
   9   3  23   -0.36    2.19
  -9   3 -23   -0.22    1.46
  11  -3  23   -4.00    3.95
  11  -3  23   -0.76    2.66
  11   3  23   -1.82    3.57
 -11   3 -23   -5.00    2.22
  13  -3  23    0.76    2.30
 -13   3 -23    0.45    1.93
  13   3  23   -1.70    3.15
  15   3  23    4.37    4.04
  17   3  23    3.09    4.85
  18   4 -23    1.68    2.41
  16   4 -23    2.30    2.28
  14   4 -23   -0.13    2.15
 -12   4  23    0.03    2.28
  12   4 -23    4.56    2.07
  10   4 -23    1.05    1.84
 -10   4  23   -1.74    1.99
  -8   4  23    1.06    1.71
   8   4 -23    1.80    1.77
  -8   4  23    2.35    1.90
   6   4 -23    2.85    1.66
  -6   4  23    0.92    1.60
  -6   4  23   -3.02    1.76
  -4   4  23   -1.23    1.77
  -4   4  23   -2.23    1.60
   4   4 -23    0.44    1.62
  -2  -4  23   -1.47    4.22
  -2  -4  23    2.37    3.24
   2   4 -23    3.22    1.66
  -2   4  23    1.49    1.84
  -2   4  23    1.31    1.69
   0  -4  23    3.81    2.87
   0  -4  23   -3.18    3.07
   0   4 -23    0.86    1.59
   0   4  23   -2.74    1.78
   0   4  23   -1.46    1.71
   2  -4  23    1.98    3.00
   2  -4  23   -2.29    2.83
  -2   4 -23    0.16    1.59
   2   4  23   -3.20    1.86
   2   4  23   -1.15    1.89
   4  -4  23    1.77    3.18
   4  -4  23    2.24    2.77
   4   4  23    1.68    1.95
  -4   4 -23   -0.43    2.21
   6  -4  23    0.83    2.77
   6  -4  23   -2.38    2.94
   6   4  23    2.11    2.09
  -6   4 -23   -1.18    1.86
   8  -4  23    0.44    2.91
   8  -4  23    1.10    2.79
  -8   4 -23   -0.79    1.85
   8   4  23    1.27    2.34
  10   4  23   -0.17    3.00
 -10   4 -23   -0.86    2.21
  13   5 -23    0.01    3.20
 -11   5  23    4.87    3.08
  11   5 -23    1.86    3.10
  -9   5  23    4.49    3.25
   9   5 -23    0.39    2.88
  -7   5  23    3.15    3.62
   7   5 -23   -5.46    2.63
  -5  -5  23   -4.87    5.06
   5   5 -23    1.06    2.56
  -5   5  23   -1.51    2.50
  -3  -5  23    1.23    5.06
   3   5 -23    1.89    2.58
  -3   5  23    5.13    2.52
  -1  -5  23   -0.54    4.36
  -1   5  23   -1.55    2.31
   1   5 -23    0.16    2.42
   1  -5  23   -0.27    4.11
   1   5  23   -0.64    2.90
   1   5  23    4.20    3.65
   3  -5  23    3.06    4.03
   5  -5  23   -5.42    3.67
   5  -5  23   -1.07    4.53
 -26   0  24    2.85    4.15
 -24   0  24   -4.87    3.71
 -22   0  24    4.51    2.55
 -20   0  24   -0.69    1.83
 -18   0  24   -0.88    1.43
 -16   0  24    3.67    1.40
 -14   0  24    1.10    1.11
 -12   0  24   -1.78    0.96
 -10   0  24    1.52    0.95
  -8   0  24    0.19    0.83
  -6   0  24    3.09    1.14
  -4   0  24   12.53    2.36
  -4   0  24    4.67    1.61
  -2   0  24    1.01    0.93
  -2   0  24   -0.09    1.85
   0   0  24    1.52    1.05
   0   0  24    3.34    1.84
   2   0  24    4.58    1.46
   2   0  24    5.44    2.15
   4   0  24   20.56    4.83
   6   0  24    0.17    1.14
   6   0  24    0.32    2.18
   8   0  24    2.56    1.41
   8   0  24    4.93    2.50
  10   0  24   -0.85    2.75
  10   0  24    1.21    1.38
  12   0  24    8.36    3.20
  12   0  24    2.27    1.76
  14   0  24   -1.58    3.30
  14   0  24    2.43    1.98
  16   0  24    1.86    3.57
  18   0  24   -0.34    3.92
  20   0  24   -1.87    4.13
 -25  -1  24    3.14    4.82
 -25   1  24    2.03    3.17
 -23  -1  24    2.02    3.88
 -23   1  24    2.92    2.98
 -21  -1  24   -2.44    2.74
 -21   1  24    2.71    1.66
 -19  -1  24    0.44    2.85
 -19   1  24   -0.73    1.42
 -17  -1  24    3.02    1.93
 -17   1  24    1.19    1.18
 -15  -1  24    3.71    1.77
 -15   1  24    4.76    1.37
 -13  -1  24    1.05    1.37
 -13   1  24    3.12    1.04
 -11  -1  24    4.73    1.90
 -11   1  24    8.31    1.74
  -9  -1  24    2.09    1.55
   9   1 -24    6.41    1.34
  -9   1  24    5.45    1.37
  -7  -1  24   -0.03    1.07
   7   1 -24   -1.61    0.78
  -7   1  24   -0.27    0.97
  -5  -1  24    6.33    1.55
  -5   1  24    3.68    1.31
   5   1 -24    3.37    1.30
  -5   1  24   11.85    2.13
  -3  -1  24    2.70    1.93
  -3  -1  24    0.10    1.23
   3   1 -24    2.25    0.92
  -3   1  24   -1.21    1.74
  -3   1  24    2.36    0.90
  -1  -1  24   30.45    5.71
  -1   1  24   31.74    5.94
   1   1 -24   19.01    5.60
  -1   1  24   26.49    5.58
   1  -1  24    0.83    1.95
   1  -1  24    0.98    1.28
  -1   1 -24    0.51    0.90
   1   1  24    0.81    0.88
   1   1  24    2.66    1.71
   3  -1  24    0.94    2.04
   3  -1  24    0.28    1.24
  -3   1 -24    0.13    0.91
   3   1  24   -0.64    0.92
   3   1  24   -0.46    1.75
   5  -1  24   -0.55    1.32
   5  -1  24   -0.37    2.04
   5   1  24    0.43    1.03
   5   1  24   -1.26    1.87
  -5   1 -24    0.32    0.97
   7  -1  24    1.44    2.36
   7  -1  24   -1.81    1.40
   7   1  24   -0.02    1.16
   7   1  24    4.10    2.15
  -7   1 -24    1.02    1.05
   9  -1  24    3.02    2.66
   9   1  24    2.04    1.38
   9   1  24    1.40    2.51
  -9   1 -24    1.79    1.23
  11  -1  24    2.46    1.75
  11  -1  24   -1.98    2.90
 -11   1 -24    3.59    1.37
  11   1  24    1.20    1.50
  11   1  24    0.35    2.85
  13  -1  24    0.01    1.76
  13  -1  24    4.35    3.04
  13   1  24   -2.52    3.22
 -13   1 -24   -0.35    1.45
  15  -1  24    0.99    1.89
  15  -1  24    2.94    3.27
 -15   1 -24    0.70    2.62
  15   1  24    1.33    3.70
  17  -1  24   -0.56    3.81
 -17   1 -24    3.64    2.21
  17   1  24    3.83    4.35
  19  -1  24    1.13    3.48
  19   1  24    2.56    4.83
 -20  -2  24   -3.37    3.46
 -18  -2  24    2.41    2.72
 -16  -2  24   -2.95    2.57
 -16   2  24    2.69    1.12
 -14  -2  24    0.25    2.05
 -14   2  24    1.35    0.99
 -12  -2  24   -1.67    1.76
  12   2 -24    1.09    1.08
 -12   2  24    0.08    0.91
 -10  -2  24    2.97    1.78
  10   2 -24    2.46    1.23
 -10   2  24    2.77    1.14
  -8  -2  24    3.87    1.84
  -8   2  24    5.34    2.22
  -8   2  24    4.55    1.36
   8   2 -24    4.04    1.42
  -6  -2  24    1.56    1.66
   6   2 -24    4.98    1.27
  -6   2  24    5.38    1.94
  -6   2  24    2.19    1.25
  -4  -2  24   -1.16    1.48
   4   2 -24    1.04    1.01
  -4   2  24    4.57    1.72
  -4   2  24    0.70    0.99
  -2  -2  24    1.23    1.51
  -2  -2  24    3.98    2.29
  -2   2  24    1.14    1.02
  -2   2  24    1.57    1.62
   2   2 -24    0.13    1.00
   0  -2  24    0.53    1.41
   0  -2  24    1.62    2.25
   0   2  24   -0.58    1.05
   0   2 -24    2.32    1.02
   0   2  24    0.46    1.60
   2  -2  24   -3.95    2.16
   2  -2  24   -2.14    1.39
  -2   2 -24    2.67    1.04
   2   2  24   -0.29    1.11
   2   2  24    0.65    1.66
   4  -2  24    0.34    2.29
   4  -2  24    0.37    1.48
  -4   2 -24    0.84    1.13
   4   2  24    3.32    1.81
   4   2  24    1.27    1.24
   6  -2  24    0.23    2.33
   6  -2  24   -0.43    2.28
   6   2  24    0.60    1.94
  -6   2 -24   -1.15    1.15
   6   2  24   -1.81    1.28
   8  -2  24    1.03    2.70
   8  -2  24    0.94    1.58
  -8   2 -24   -0.82    1.22
   8   2  24    1.10    2.35
   8   2  24    2.15    1.46
  10  -2  24    4.04    3.62
  10  -2  24    0.64    1.75
 -10   2 -24    0.31    1.36
  10   2  24    0.15    1.56
  10   2  24   -1.54    2.54
  12  -2  24   -1.57    2.88
  12  -2  24    0.36    1.84
  12   2  24    2.24    2.92
 -12   2 -24    1.12    1.50
  14  -2  24    0.47    2.86
  14  -2  24   -2.08    2.06
  14   2  24    2.33    3.52
 -14   2 -24   -0.71    1.70
  16  -2  24    1.30    2.84
  16  -2  24    0.23    2.27
 -16   2 -24    0.24    1.96
  16   2  24    2.59    5.56
  18   2  24    7.39    5.54
  15   3 -24    0.12    1.34
 -13   3  24   -2.83    1.30
  13   3 -24   -0.78    1.36
 -13   3  24   -3.98    2.48
 -11  -3  24    7.55    2.67
 -11   3  24    9.50    2.46
  11   3 -24    2.64    1.69
 -11   3  24    3.73    1.56
  -9  -3  24   -0.77    2.33
  -9   3  24    0.07    1.18
   9   3 -24    0.33    1.30
  -9   3  24   -3.15    1.92
  -7  -3  24   -0.72    2.29
  -7   3  24   -0.60    1.79
  -7   3  24   -2.96    1.18
   7   3 -24   -0.33    1.25
  -5  -3  24    0.92    2.11
   5   3 -24   -0.02    1.21
  -5   3  24   -0.28    1.69
  -5   3  24   -0.27    1.14
  -3  -3  24   -0.19    2.79
  -3  -3  24   -0.70    2.08
   3   3 -24    1.03    1.15
  -3   3  24   -0.36    1.18
  -3   3  24    1.23    1.62
  -1  -3  24    0.59    2.12
  -1  -3  24    3.02    2.64
  -1   3  24   -0.70    1.26
   1   3 -24    2.45    1.19
  -1   3  24    2.30    1.69
   1  -3  24    1.38    2.64
   1  -3  24    0.09    2.10
  -1   3 -24   -1.30    1.11
   1   3  24    2.04    1.69
   1   3  24    1.93    1.99
   3  -3  24   -2.69    2.62
   3  -3  24    1.55    2.14
   3   3  24    1.15    1.43
  -3   3 -24    0.74    1.14
   3   3  24    1.42    1.81
   5  -3  24    3.01    2.17
   5  -3  24    2.35    2.63
   5   3  24   -0.14    1.72
   5   3  24    2.28    2.02
  -5   3 -24    0.97    1.28
   7  -3  24    3.50    3.33
   7  -3  24    0.25    2.20
   7   3  24    0.78    1.80
   7   3  24    1.66    2.22
  -7   3 -24    3.42    1.53
   9  -3  24    1.14    2.28
   9  -3  24   -1.41    2.79
   9   3  24    2.03    3.21
  -9   3 -24    3.11    2.13
  11  -3  24    1.37    2.90
  11  -3  24    1.42    2.41
  11   3  24   -1.27    2.94
 -11   3 -24    0.68    1.88
  13  -3  24   -4.35    2.54
  13  -3  24   -0.02    2.84
 -13   3 -24    0.77    2.10
  13   3  24    1.57    3.51
  15   3  24   -3.27    4.08
  18   4 -24    1.88    2.66
  16   4 -24   -1.84    2.47
  14   4 -24    1.82    2.26
 -12   4  24    3.44    1.73
 -12   4  24   -1.05    2.48
  12   4 -24    0.70    2.09
 -10   4  24    5.65    2.26
  10   4 -24    1.94    1.96
 -10   4  24   -1.27    1.64
   8   4 -24    3.27    2.01
  -8   4  24    3.60    2.13
  -8   4  24    2.13    1.70
   6   4 -24    0.68    1.76
  -6   4  24   -1.69    1.95
  -6   4  24   -0.24    1.59
  -4  -4  24    1.27    3.76
  -4   4  24   -0.09    1.62
   4   4 -24   -1.63    1.69
  -4   4  24    0.29    1.93
  -2  -4  24    3.77    3.61
   2   4 -24    2.62    1.68
  -2   4  24   -1.57    1.94
   0  -4  24    6.17    3.39
   0   4  24    0.72    2.08
   0   4  24    3.21    1.94
   0   4 -24    4.19    1.83
   2  -4  24    0.27    3.31
   2   4  24   -0.01    1.92
  -2   4 -24    0.02    2.13
   2   4  24    2.22    3.04
   4  -4  24   -0.52    3.36
   4   4  24    0.46    2.11
  -4   4 -24    3.16    1.93
   4   4  24    0.93    2.06
   6  -4  24    0.26    2.98
   6  -4  24    7.39    3.25
  -6   4 -24    0.35    1.88
   6   4  24   -0.43    2.25
   8  -4  24   -2.06    3.22
   8  -4  24   -2.80    3.01
  -8   4 -24   -0.09    1.92
   8   4  24   -1.53    2.63
 -11   5  24   -5.76    4.13
  11   5 -24   -1.24    3.07
   9   5 -24    0.91    2.91
   7   5 -24   -1.10    2.70
  -7   5  24    1.39    2.87
  -5  -5  24   -4.11    5.66
   5   5 -24   -0.31    2.60
  -5   5  24   -0.37    2.75
  -3  -5  24   -2.15    5.09
  -3   5  24   -0.85    2.60
   3   5 -24   -1.51    2.69
  -1  -5  24   -0.97    4.82
  -1   5  24   -1.92    2.89
   1  -5  24   -1.49    4.48
   3  -5  24   -2.85    5.74
   5  -5  24   -0.62    4.07
 -24   0  25    0.96    3.79
 -22   0  25    2.26    2.61
 -20   0  25   -0.54    1.96
 -18   0  25   -2.67    1.53
 -16   0  25    0.31    1.25
 -14   0  25    0.76    1.19
 -12   0  25   -1.63    1.06
 -10   0  25    0.23    0.96
  -8   0  25   -1.35    0.89
  -6   0  25    1.06    0.99
  -4   0  25    2.40    1.95
  -4   0  25   -0.30    0.98
  -2   0  25   -2.38    0.99
  -2   0  25   -1.05    1.88
   0   0  25    1.12    1.09
   0   0  25    0.05    1.92
   2   0  25    1.00    2.05
   4   0  25    0.44    2.12
   4   0  25   -1.61    1.16
   6   0  25    0.79    2.34
   6   0  25    0.61    1.28
   8   0  25    1.05    1.42
   8   0  25    2.46    2.61
  10   0  25    2.91    2.99
  10   0  25    1.72    1.57
  12   0  25   -4.36    3.28
  12   0  25   -0.37    1.75
  14   0  25   -3.62    3.46
  16   0  25    1.52    3.90
  18   0  25   -0.11    4.14
  20   0  25    4.01    4.71
 -25   1  25    2.77    3.50
 -23  -1  25   -7.45    3.57
 -23   1  25    4.45    2.56
 -21  -1  25   -2.10    4.14
 -21   1  25    2.20    1.87
 -19  -1  25   -0.71    2.31
 -19   1  25    3.10    1.96
 -17  -1  25   -2.60    2.01
 -17   1  25    0.74    1.25
 -15  -1  25   -1.25    1.98
 -15   1  25    0.60    1.06
 -13  -1  25    1.28    1.39
 -13   1  25    1.21    1.04
 -11  -1  25   -2.86    1.21
 -11   1  25    1.02    0.96
  -9  -1  25   -1.04    1.17
  -9   1  25   -0.80    1.08
  -7  -1  25   -0.28    1.19
   7   1 -25    1.50    0.87
  -7   1  25    1.58    0.91
  -7   1  25    0.24    2.22
  -5  -1  25    0.34    1.25
  -5   1  25    1.71    0.94
   5   1 -25   -0.15    0.87
  -5   1  25    2.73    2.09
  -3  -1  25    0.87    1.33
  -3  -1  25   -0.72    2.05
  -3   1  25   -0.49    1.86
  -3   1  25    1.21    0.94
   3   1 -25    0.02    0.88
  -1  -1  25    2.12    2.08
  -1  -1  25   -0.41    1.89
  -1   1  25   -1.51    1.82
   1   1 -25   -0.36    0.90
  -1   1  25   -1.83    0.94
   1  -1  25    0.42    2.10
   1  -1  25    0.31    1.36
  -1   1 -25    0.39    0.94
   1   1  25   -2.24    1.77
   1   1  25   -0.02    1.01
   3  -1  25    4.48    1.46
   3  -1  25    4.40    2.15
   3   1  25    0.89    1.27
   3   1  25    0.94    1.95
  -3   1 -25   -0.33    1.12
   5  -1  25    1.62    1.49
   5  -1  25    0.82    2.31
  -5   1 -25    1.06    1.07
   5   1  25    0.12    1.18
   5   1  25   -0.68    2.13
   7  -1  25    1.34    2.53
   7  -1  25    0.44    1.72
   7   1  25    2.67    2.14
   7   1  25    2.77    2.41
  -7   1 -25   -0.85    1.12
   9  -1  25    0.51    1.72
   9  -1  25   -1.79    2.74
   9   1  25    1.23    2.65
  -9   1 -25   -0.32    1.28
  11  -1  25    1.64    1.85
  11  -1  25   -1.37    3.10
  11   1  25    0.44    3.18
  11   1  25   -1.39    1.78
 -11   1 -25    1.41    1.42
  13  -1  25   -0.53    3.32
  13  -1  25    2.57    2.51
  13   1  25   -0.87    3.47
 -13   1 -25   -0.45    1.61
  15  -1  25    5.03    3.41
 -15   1 -25    1.10    2.08
  15   1  25    5.48    4.02
  17  -1  25    1.04    3.76
  17   1  25    2.16    4.72
  19  -1  25    4.26    4.41
  19   1  25    0.38    5.25
 -18  -2  25    0.64    2.83
 -18   2  25   -0.76    1.40
 -16  -2  25    2.45    2.50
 -16   2  25    0.16    1.17
 -14  -2  25   -0.74    2.19
 -14   2  25    0.39    1.10
 -12  -2  25    3.05    2.98
  12   2 -25   -1.22    1.14
 -12   2  25    1.39    0.94
 -10  -2  25    2.04    1.83
 -10   2  25    1.63    1.05
 -10   2  25   -0.15    2.40
  10   2 -25    1.02    1.18
  -8  -2  25    2.55    1.71
   8   2 -25    1.11    1.10
  -8   2  25   -0.78    1.27
  -8   2  25   -1.04    2.12
  -6  -2  25   -2.57    1.58
  -6   2  25    0.46    1.98
   6   2 -25    0.67    1.08
  -6   2  25   -0.80    1.06
  -4  -2  25    0.70    1.74
   4   2 -25    3.81    1.27
  -4   2  25    2.96    1.28
  -4   2  25    3.90    1.98
  -2  -2  25    1.93    2.31
  -2  -2  25    1.61    1.63
  -2   2  25   -0.10    1.12
   2   2 -25    0.81    1.31
  -2   2  25    1.60    1.75
   0  -2  25    4.37    1.71
   0  -2  25    7.50    2.52
   0   2 -25    0.74    1.27
   0   2  25    6.77    1.92
   0   2  25    2.08    1.35
   2  -2  25    3.11    2.40
   2   2  25    2.62    1.83
   2   2  25    1.38    1.62
  -2   2 -25    1.44    1.20
   4  -2  25   10.87    2.82
   4  -2  25    6.78    2.01
   4   2  25    2.90    1.76
  -4   2 -25    4.68    1.67
   4   2  25    6.81    2.26
   6  -2  25    1.04    1.65
   6  -2  25   -0.10    2.51
   6   2  25   -0.38    2.12
  -6   2 -25    0.46    1.22
   6   2  25    0.38    1.55
   8  -2  25    2.17    2.80
   8  -2  25   -0.59    1.72
  -8   2 -25    2.00    1.40
   8   2  25    1.09    1.55
   8   2  25   -0.50    2.50
  10  -2  25   -1.22    1.95
  10  -2  25    0.57    3.04
 -10   2 -25    1.78    1.52
  10   2  25    1.64    2.88
  12  -2  25    1.15    2.08
  12  -2  25    6.62    4.42
  12   2  25    3.52    3.20
 -12   2 -25    2.17    2.49
  14  -2  25    4.09    3.11
  14  -2  25    1.11    2.48
 -14   2 -25    0.08    1.85
  16  -2  25    2.71    3.37
  16  -2  25    4.27    3.34
  16   2  25    1.63    4.71
  18   2  25   -1.33    5.57
  15   3 -25    1.37    1.62
 -13   3  25    5.35    2.81
 -13   3  25    3.01    1.53
  13   3 -25    0.60    1.46
  11   3 -25   -1.44    1.64
 -11   3  25    1.60    1.39
 -11   3  25    2.98    2.44
  -9  -3  25    0.54    2.78
  -9   3  25    3.25    2.19
   9   3 -25    1.08    1.34
  -9   3  25    1.18    1.37
  -7  -3  25    2.48    2.43
  -7   3  25   -0.30    1.30
  -7   3  25    1.34    2.02
   7   3 -25    2.66    1.30
  -5  -3  25   -2.33    2.28
  -5   3  25    0.92    1.29
  -5   3  25   -1.43    1.82
   5   3 -25    1.25    1.21
  -3  -3  25    1.11    3.01
  -3  -3  25    1.33    2.30
  -3   3  25   -0.12    1.31
   3   3 -25    0.02    1.17
  -3   3  25   -0.87    1.77
  -1  -3  25    1.31    2.37
  -1  -3  25    8.19    2.93
  -1   3  25    1.75    1.45
  -1   3  25    0.92    1.83
   1   3 -25    2.59    1.24
   1  -3  25    2.37    2.33
   1  -3  25   -1.06    2.76
  -1   3 -25    0.63    1.19
   1   3  25   -1.32    1.83
   1   3  25    0.18    1.43
   3  -3  25   -0.81    2.33
   3  -3  25   -0.02    2.76
   3   3  25   -0.41    2.02
  -3   3 -25   -1.73    1.26
   3   3  25    1.04    1.97
   5  -3  25    2.35    2.83
   5  -3  25   -1.41    2.35
   5   3  25    1.60    2.16
   5   3  25    1.47    1.74
  -5   3 -25   -1.21    1.42
   7  -3  25   -0.18    2.38
   7  -3  25    2.71    2.99
   7   3  25   -2.44    3.65
  -7   3 -25    0.49    1.69
   9  -3  25    2.30    2.46
   9  -3  25   -4.10    3.65
  -9   3 -25    1.14    1.85
   9   3  25    1.25    2.62
  11  -3  25    2.54    2.77
  11  -3  25    1.66    3.26
 -11   3 -25    2.67    2.17
  11   3  25    7.50    3.27
  13  -3  25    2.90    2.80
  13  -3  25    0.37    3.20
  13   3  25    3.25    3.82
  16   4 -25   -1.36    2.57
  14   4 -25   -0.73    2.34
 -12   4  25   -3.96    2.69
 -12   4  25   -0.70    1.83
  12   4 -25   -1.22    2.14
 -10   4  25    2.53    1.90
 -10   4  25    4.00    2.53
  10   4 -25    0.11    2.07
   8   4 -25   -0.94    1.90
  -8   4  25    0.00    2.23
  -8   4  25   -2.37    1.74
  -6   4  25   -0.61    2.18
  -6   4  25   -2.09    1.70
   6   4 -25   -1.12    1.83
  -4  -4  25    3.34    4.06
  -4   4  25   -2.11    2.08
   4   4 -25   -0.10    1.80
  -4   4  25   -1.38    1.82
  -2  -4  25   -4.31    3.69
  -2   4  25   -1.13    2.28
  -2   4  25    1.78    1.83
   2   4 -25    0.82    1.78
   0  -4  25    7.82    3.68
   0   4  25    5.11    2.80
   0   4  25    2.14    3.12
   0   4 -25    3.51    2.48
   2  -4  25    0.14    3.50
  -2   4 -25    0.30    1.95
   2   4  25   -1.30    2.02
   2   4  25   -1.30    2.30
   4  -4  25   -1.80    3.47
  -4   4 -25    0.35    1.92
   4   4  25    0.29    2.27
  -6   4 -25   -1.12    1.89
   6   4  25   -1.91    2.56
   8  -4  25    2.78    3.58
  10  -4  25    0.56    3.36
  -9   5  25   -4.64    2.87
   9   5 -25   -1.50    3.07
  -9   5  25    4.00    3.37
   7   5 -25    1.44    3.04
  -7   5  25    0.38    3.15
  -7   5  25   -5.79    2.81
  -5  -5  25    1.36    5.80
  -5   5  25    3.50    3.71
  -3  -5  25   -0.01    5.56
  -3   5  25   -5.30    2.91
  -1  -5  25    1.35    5.21
   1  -5  25    1.01    4.84
   3  -5  25    2.83    4.87
 -24   0  26   -2.41    3.77
 -22   0  26    1.71    3.38
 -20   0  26    3.22    2.27
 -18   0  26    1.34    1.71
 -16   0  26    0.69    1.37
 -14   0  26    1.56    1.34
 -12   0  26    0.42    1.20
 -10   0  26   14.10    3.24
  -8   0  26    1.13    1.02
  -6   0  26    1.17    1.07
  -4   0  26   -1.09    1.10
  -4   0  26   -0.28    2.19
  -2   0  26    3.51    2.17
  -2   0  26    0.07    1.14
   0   0  26    2.08    2.13
   0   0  26    1.16    1.53
   2   0  26    0.68    1.28
   2   0  26    4.05    2.26
   4   0  26    4.04    2.33
   4   0  26    0.60    1.35
   6   0  26   -3.46    2.49
   6   0  26    0.80    1.43
   8   0  26    3.99    2.92
   8   0  26    3.69    1.75
  10   0  26    2.46    3.27
  10   0  26    3.39    1.88
  12   0  26   12.47    4.49
  14   0  26   13.14    4.85
  16   0  26   11.83    4.96
  18   0  26    1.49    4.56
 -23  -1  26    8.17    4.37
 -23   1  26    0.22    2.89
 -21  -1  26    2.24    3.05
 -21   1  26    4.37    2.14
 -19  -1  26   -2.79    3.14
 -19   1  26   -1.01    1.71
 -17  -1  26    2.12    2.15
 -17   1  26    2.01    1.48
 -15  -1  26    1.00    1.76
 -15   1  26   -0.51    1.14
 -13  -1  26    1.19    1.55
 -13   1  26    0.04    1.11
 -11  -1  26    2.53    2.03
 -11   1  26   -1.68    1.00
   9   1 -26    0.67    0.90
  -9   1  26    1.56    1.01
  -7  -1  26    0.09    2.27
  -7   1  26    0.00    2.41
   7   1 -26   -0.14    0.91
  -7   1  26   -0.46    0.95
  -5  -1  26    1.27    1.40
  -5   1  26   -1.76    0.96
  -5   1  26    2.00    2.32
   5   1 -26    1.54    0.93
  -3  -1  26    4.56    2.52
  -3  -1  26    3.49    1.70
   3   1 -26    5.02    1.35
  -3   1  26    7.47    2.31
  -3   1  26    2.95    1.41
  -1  -1  26   -1.78    2.31
  -1  -1  26    2.05    1.47
  -1   1  26   -0.30    1.09
   1   1 -26   -0.22    0.98
  -1   1  26    1.97    2.00
   1  -1  26   -1.54    2.17
   1  -1  26    0.18    1.52
   1   1  26    1.54    1.51
   1   1  26    1.87    1.95
  -1   1 -26   -0.61    1.00
   3  -1  26    3.11    2.33
   3  -1  26   -0.15    1.76
  -3   1 -26    2.71    1.09
   3   1  26    0.60    1.99
   3   1  26   -1.21    1.22
   5  -1  26    0.22    1.64
   5  -1  26    1.47    2.48
  -5   1 -26   -0.03    1.14
   5   1  26   -0.89    1.97
   5   1  26    1.55    2.31
   7  -1  26    0.07    1.77
   7  -1  26    1.06    2.73
   7   1  26    0.38    1.43
  -7   1 -26    1.87    1.26
   7   1  26   -2.51    2.45
   9  -1  26    1.51    1.94
   9  -1  26    0.60    3.06
   9   1  26    0.81    2.88
  -9   1 -26    0.82    1.42
   9   1  26    2.97    1.59
  11  -1  26    1.10    3.39
 -11   1 -26    1.29    1.57
  11   1  26   -0.60    3.40
  13  -1  26    0.44    3.61
 -13   1 -26    1.65    2.89
  13   1  26   -0.44    3.74
  15  -1  26    2.10    3.70
 -15   1 -26    2.17    2.31
  15   1  26    0.72    4.29
  17  -1  26    2.88    3.99
  17   1  26   -1.78    5.09
 -20   2  26    0.37    1.85
 -18   2  26    3.57    1.79
 -16  -2  26   -1.25    2.59
 -16   2  26    1.76    1.38
 -14  -2  26   -0.55    2.32
 -14   2  26    1.17    1.24
 -12  -2  26    0.19    2.00
  12   2 -26   -0.60    1.22
 -12   2  26    2.06    1.14
 -10  -2  26    1.71    1.95
 -10   2  26    2.39    2.63
  10   2 -26   -0.49    1.19
 -10   2  26    1.95    1.91
  -8  -2  26    1.36    2.15
  -8   2  26   -0.27    1.12
   8   2 -26   -0.83    1.17
  -8   2  26    1.72    2.45
  -6  -2  26   -0.85    2.60
   6   2 -26   -0.11    1.15
  -6   2  26   -0.91    1.14
  -6   2  26    2.72    2.13
  -4  -2  26    1.12    2.78
  -4  -2  26   -1.33    2.20
  -4   2  26   -2.10    1.95
  -4   2  26   -1.93    1.17
   4   2 -26    0.37    1.14
  -2  -2  26   -0.55    1.82
  -2  -2  26    0.94    2.50
   2   2 -26    1.71    1.21
  -2   2  26    2.86    1.30
  -2   2  26    1.18    1.93
   0  -2  26    2.32    2.49
   0  -2  26    3.18    1.72
   0   2  26    4.02    2.26
   0   2 -26    0.36    1.20
   0   2  26    1.08    1.95
   2  -2  26   -1.60    1.70
   2  -2  26    0.87    2.54
   2   2  26    1.68    1.37
  -2   2 -26   -1.31    1.19
   2   2  26    0.86    1.91
   4  -2  26   -4.14    2.58
   4  -2  26    1.63    1.77
   4   2  26   -0.60    2.09
  -4   2 -26   -0.95    1.24
   6  -2  26    2.06    2.80
   6  -2  26    1.08    1.84
  -6   2 -26    1.51    1.38
   6   2  26   -0.57    2.38
   6   2  26    1.66    1.45
   8  -2  26    1.71    1.91
   8  -2  26    2.62    3.00
   8   2  26   -4.15    2.27
  -8   2 -26    0.82    1.46
   8   2  26    1.50    2.63
  10  -2  26   -1.08    3.19
  10   2  26   -0.35    2.98
 -10   2 -26    0.82    1.61
  12  -2  26   -0.06    3.45
 -12   2 -26   -0.61    1.81
  12   2  26   -2.66    4.06
  14  -2  26    5.39    4.59
 -14   2 -26   -1.80    2.07
  14   2  26    3.95    4.23
  16  -2  26   -2.57    3.63
  16   2  26   -2.08    5.00
  15   3 -26    1.83    1.87
 -15   3  26   -4.25    3.45
 -15   3  26    4.20    1.78
 -13   3  26    8.47    3.06
  13   3 -26    0.02    1.70
 -13   3  26    2.63    1.72
 -11   3  26   -0.73    2.58
 -11   3  26   -0.70    1.65
  -9   3  26    0.38    1.45
   9   3 -26   -0.18    1.37
  -9   3  26    1.60    2.39
   7   3 -26   -0.01    1.30
  -7   3  26    0.06    1.45
  -7   3  26    3.23    2.20
   5   3 -26   -1.12    1.26
  -5   3  26   -1.81    1.42
  -5   3  26   -2.79    2.02
  -3  -3  26    0.17    3.19
  -3   3  26   -0.10    1.97
   3   3 -26    1.20    1.25
  -3   3  26   -2.29    1.46
  -1  -3  26    0.57    3.11
  -1  -3  26   -0.61    3.92
  -1   3  26    1.08    1.52
  -1   3  26   -4.09    1.91
   1   3 -26   -0.22    1.26
   1  -3  26    1.10    2.97
  -1   3 -26    0.72    1.37
   1   3  26   -3.25    1.61
   1   3  26   -1.02    2.00
   3  -3  26    1.97    3.10
  -3   3 -26   -1.49    1.46
   3   3  26    1.62    2.15
   3   3  26    0.00    1.73
   5  -3  26   -0.50    3.06
   5   3  26   -2.47    1.85
   5   3  26   -0.73    3.68
  -5   3 -26    0.82    1.72
   7  -3  26   -0.13    3.18
   7   3  26    3.18    2.58
  -7   3 -26    1.41    2.39
   9  -3  26    2.44    3.39
   9   3  26   -0.80    2.85
  -9   3 -26    0.04    2.01
  11  -3  26    2.90    3.61
  11   3  26    0.41    3.42
 -11   3 -26    1.77    2.60
  13  -3  26    1.48    3.52
  16   4 -26   -2.73    2.45
  14   4 -26    1.20    2.50
 -14   4  26    0.22    2.28
 -14   4  26   -8.03    3.40
  12   4 -26    1.28    2.39
 -12   4  26    3.21    2.26
 -12   4  26   -1.46    2.99
  10   4 -26    0.17    2.29
 -10   4  26    6.78    2.06
 -10   4  26   -1.36    2.78
   8   4 -26    1.18    2.09
  -8   4  26   -0.90    1.88
  -8   4  26   -4.51    2.47
  -6   4  26   -0.44    1.85
  -6   4  26    0.86    2.49
   6   4 -26    1.99    2.03
  -4  -4  26    1.31    4.37
   4   4 -26    1.99    2.00
  -4   4  26   -0.27    1.88
  -2  -4  26    0.73    4.07
  -2   4  26   -0.71    2.36
  -2   4  26    1.14    2.14
   2   4 -26    2.42    2.58
   0  -4  26    8.53    3.98
   0   4  26    5.24    2.32
   0   4  26    6.47    2.63
   0   4 -26    2.41    2.24
   2  -4  26    2.29    3.92
  -2   4 -26    2.13    2.02
   2   4  26    2.26    2.97
   2   4  26    1.79    2.49
   4  -4  26   -4.04    3.74
   4   4  26    3.02    3.06
  -4   4 -26    1.00    1.91
   6  -4  26   -0.23    3.84
   8  -4  26    1.07    3.96
  10  -4  26   -1.70    3.83
  -5  -5  26    6.37    7.11
  -5   5  26   -1.49    2.93
  -3  -5  26   -2.63    5.98
  -1  -5  26    1.07    5.61
   1  -5  26    0.85    5.34
 -24   0  27    2.30    4.90
 -22   0  27   -6.10    3.01
 -20   0  27   -0.34    2.83
 -18   0  27   -0.99    1.90
 -16   0  27   -1.09    1.48
 -14   0  27    0.54    1.41
 -12   0  27    1.19    1.37
 -10   0  27    0.33    1.22
  -8   0  27   -1.44    1.13
  -6   0  27    0.98    1.12
  -6   0  27   -3.67    2.67
  -4   0  27    1.36    1.59
  -4   0  27    0.11    2.45
  -2   0  27    1.34    2.22
  -2   0  27   -0.97    1.28
   0   0  27    0.04    2.20
   0   0  27    1.03    1.31
   2   0  27    2.30    1.41
   2   0  27   -1.56    2.29
   4   0  27   -1.49    2.39
   4   0  27    0.55    1.46
   6   0  27    0.13    1.57
   6   0  27    3.01    2.64
   8   0  27    1.79    2.97
   8   0  27   -0.03    1.73
  10   0  27    1.19    3.44
  12   0  27    2.02    3.87
  14   0  27    1.30    4.20
  16   0  27    2.44    4.44
  18   0  27   -2.26    5.16
 -23   1  27    1.38    3.04
 -21  -1  27    3.23    3.42
 -21   1  27    3.51    2.32
 -19  -1  27   -1.35    2.67
 -19   1  27    1.89    1.90
 -17   1  27   -0.81    1.55
 -15  -1  27    0.41    1.87
 -15   1  27   -3.71    1.23
 -13  -1  27    1.29    1.63
 -13   1  27    0.01    1.27
 -11  -1  27   -1.08    1.46
 -11   1  27    0.22    1.13
  -9  -1  27    1.54    1.41
  -9   1  27   -2.53    1.09
  -7  -1  27   -1.46    1.40
   7   1 -27    0.37    1.00
  -7   1  27    1.68    1.08
  -7   1  27   -0.37    2.51
  -5  -1  27    3.30    1.68
  -5  -1  27    5.82    2.73
  -5   1  27    9.81    2.59
   5   1 -27    3.47    1.32
  -5   1  27    2.60    1.35
  -3  -1  27    0.00    1.54
  -3  -1  27    2.32    2.55
  -3   1  27   -0.26    1.12
   3   1 -27   -0.48    1.04
  -3   1  27    2.35    2.23
  -1  -1  27    0.52    1.63
  -1  -1  27   -0.13    2.37
   1   1 -27   -1.45    1.05
  -1   1  27    1.16    2.17
  -1   1  27    0.85    1.33
   1  -1  27    0.21    2.22
   1  -1  27    1.11    2.38
  -1   1 -27    1.65    1.56
   1   1  27    1.45    2.15
   1   1  27   -1.67    1.23
   3  -1  27    2.32    2.05
   3  -1  27    5.71    2.83
  -3   1 -27    4.65    1.57
   3   1  27    7.09    2.52
   3   1  27    5.34    1.95
   5  -1  27    2.19    1.86
   5  -1  27    0.59    2.59
   5   1  27   -0.23    1.42
   5   1  27    7.39    2.54
  -5   1 -27   -1.02    1.27
   7  -1  27    0.18    1.96
   7  -1  27    0.83    2.91
   7   1  27   -1.52    1.55
   7   1  27   -0.68    2.79
  -7   1 -27   -1.58    1.35
   9  -1  27    5.16    3.30
  -9   1 -27    0.30    1.53
   9   1  27    0.20    3.22
  11  -1  27    1.53    3.52
  11   1  27    0.70    3.67
 -11   1 -27    0.65    1.73
  13  -1  27    1.01    3.91
 -13   1 -27   -1.95    2.07
  13   1  27   -5.03    4.02
  15  -1  27    2.73    4.01
 -15   1 -27   -1.31    2.53
  15   1  27    1.95    6.47
  17  -1  27   -1.43    4.26
  17   1  27    2.02    5.59
 -22   2  27    7.46    4.67
 -20   2  27    4.01    3.21
 -18   2  27    2.69    2.10
 -16   2  27    3.94    2.05
 -14  -2  27    3.20    2.52
 -14   2  27   -1.92    2.24
 -12  -2  27    0.68    2.17
  12   2 -27    0.44    1.28
 -12   2  27   -0.40    1.30
 -10  -2  27   -1.76    2.11
 -10   2  27    0.49    1.11
 -10   2  27   -4.23    2.85
  10   2 -27    1.26    1.29
  -8  -2  27   -0.11    2.00
  -8   2  27    1.72    1.16
  -8   2  27   -0.86    2.62
   8   2 -27   -0.76    1.23
  -6  -2  27    1.67    1.90
  -6   2  27   -1.15    2.33
   6   2 -27    1.19    1.24
  -6   2  27   -0.01    1.22
  -4  -2  27   -0.99    3.00
  -4  -2  27    3.41    1.96
  -4   2  27    1.01    2.25
  -4   2  27    1.40    1.25
   4   2 -27   -1.01    1.63
  -2  -2  27    2.63    2.08
  -2  -2  27    2.03    2.95
   2   2 -27    3.37    1.43
  -2   2  27    2.78    2.19
  -2   2  27    5.19    2.24
   0  -2  27    3.53    2.83
   0  -2  27    2.04    1.89
   0   2  27   -0.45    1.39
   0   2 -27    3.01    1.33
   0   2  27    5.06    2.15
   2  -2  27   -1.37    1.86
   2  -2  27    2.20    2.76
  -2   2 -27    0.07    1.27
   2   2  27   -1.44    1.61
   2   2  27    1.50    2.09
   4  -2  27    1.14    2.84
   4  -2  27    2.08    1.98
   4   2  27    2.25    1.47
  -4   2 -27   -0.36    1.40
   4   2  27    2.05    2.23
   6  -2  27    1.05    2.93
   6   2  27    0.40    1.68
   6   2  27    1.71    2.62
  -6   2 -27    1.67    1.50
   8  -2  27    1.65    3.12
  -8   2 -27   -1.14    1.60
   8   2  27   -1.27    3.25
  10  -2  27   -0.62    3.45
 -10   2 -27    0.74    1.95
  10   2  27    0.81    3.35
  12  -2  27    4.81    3.80
 -12   2 -27   -2.05    1.93
  12   2  27   -1.33    3.73
  14  -2  27   -0.25    3.89
  14   2  27   -3.37    4.55
  16  -2  27    8.98    5.08
  16   2  27    2.57    7.06
  15   3 -27    2.50    1.91
 -15   3  27   -4.37    1.84
 -15   3  27   -3.80    3.75
  13   3 -27    1.44    1.90
 -13   3  27    4.78    3.42
 -11   3  27    0.56    2.87
  11   3 -27   -0.04    1.85
 -11   3  27    2.09    1.74
  -9   3  27    5.58    2.63
  -9   3  27    4.48    1.69
   9   3 -27   -2.56    1.62
  -7   3  27   -0.98    2.43
  -7   3  27    0.85    1.58
   7   3 -27   -0.54    1.49
  -5   3  27    1.31    1.58
  -5   3  27    1.66    2.26
   5   3 -27   -0.79    1.46
  -3  -3  27    5.29    3.51
  -3   3  27    1.29    2.12
  -3   3  27    3.11    2.16
   3   3 -27   -0.91    1.46
  -1  -3  27    4.57    3.37
   1   3 -27    2.31    1.50
  -1   3  27   -1.20    2.15
  -1   3  27    0.57    1.68
   1  -3  27    0.53    3.21
  -1   3 -27   -0.43    1.54
   1   3  27    2.61    2.44
   1   3  27    0.13    1.78
   3  -3  27    2.45    3.26
  -3   3 -27    0.29    1.74
   3   3  27   -1.74    2.47
   3   3  27   -2.77    1.88
   5  -3  27   -1.07    3.31
  -5   3 -27    0.40    2.67
   5   3  27    2.32    2.48
   7  -3  27    7.09    3.49
   7   3  27   -4.54    2.76
  -7   3 -27    0.93    1.98
   9  -3  27   -0.18    3.67
  -9   3 -27    0.22    2.17
   9   3  27    0.65    3.30
  11  -3  27    4.72    4.69
  13  -3  27    2.16    3.88
  14   4 -27   -0.13    2.47
 -14   4  27    5.92    4.99
 -14   4  27    1.21    2.68
 -12   4  27    4.22    4.29
  12   4 -27   -1.97    2.39
 -12   4  27    2.21    2.39
  10   4 -27    0.96    2.28
 -10   4  27   -1.10    2.24
 -10   4  27    3.64    4.32
  -8   4  27   -0.09    2.17
  -8   4  27    3.13    3.68
   8   4 -27    1.78    2.24
  -6   4  27   -4.30    2.73
   6   4 -27    5.27    2.17
  -6   4  27    1.30    2.16
  -4  -4  27    0.48    4.87
  -4   4  27    0.18    2.15
  -4   4  27    1.57    2.57
   4   4 -27    3.20    2.64
  -2  -4  27   -5.35    4.38
  -2   4  27    2.68    2.20
  -2   4  27   -1.09    2.58
   2   4 -27   -2.12    2.03
   0  -4  27   -2.72    4.13
   0   4  27    1.68    2.62
   0   4  27    3.57    2.38
   0   4 -27    2.47    2.09
   2  -4  27   10.42    4.79
  -2   4 -27    3.65    2.22
   4  -4  27   -0.70    4.09
  -4   4 -27    1.30    3.29
   6  -4  27   -0.38    4.13
   8  -4  27    0.38    5.40
 -22   0  28    6.72    4.37
 -20   0  28   -0.06    2.47
 -18   0  28   -0.20    2.01
 -16   0  28    1.93    2.59
 -14   0  28    1.59    2.34
 -12   0  28    0.06    1.63
 -10   0  28    1.12    1.62
  -6   0  28    0.59    2.83
  -6   0  28    0.33    1.25
  -4   0  28    8.61    2.96
  -4   0  28    3.94    1.70
  -2   0  28   12.33    3.02
  -2   0  28    5.69    2.10
   0   0  28    0.38    2.39
   0   0  28   -2.10    1.60
   2   0  28   -0.59    2.57
   2   0  28   -0.85    1.53
   4   0  28    2.52    1.72
   4   0  28    2.34    2.66
   6   0  28    1.42    1.78
   6   0  28   -2.08    2.95
   8   0  28   -1.50    3.12
  10   0  28    0.89    3.69
  12   0  28    3.47    4.24
  14   0  28    2.57    4.47
  16   0  28    0.25    4.98
 -21   1  28    2.74    2.50
 -19  -1  28    2.15    2.77
 -19   1  28    0.52    2.09
 -17  -1  28   -5.52    2.33
 -17   1  28    0.84    1.76
 -15  -1  28    5.24    2.54
 -15   1  28    5.29    1.84
 -13  -1  28    1.54    3.26
 -13   1  28   -0.64    1.38
 -11  -1  28    0.91    1.72
 -11   1  28    0.78    1.32
  -9  -1  28   -0.88    1.54
  -9   1  28    1.27    1.24
  -9   1  28    0.34    2.99
  -7  -1  28    0.62    1.60
   7   1 -28   -1.31    1.07
  -7   1  28   -4.77    2.83
  -7   1  28   -1.64    1.20
  -5  -1  28    0.06    2.95
  -5  -1  28    0.04    2.42
  -5   1  28    1.69    1.22
   5   1 -28   -0.81    1.11
  -5   1  28    0.27    2.61
  -3  -1  28    2.84    2.84
  -3  -1  28    3.27    2.17
  -3   1  28    2.10    1.28
   3   1 -28    0.34    1.19
  -3   1  28    2.04    2.46
  -1  -1  28    0.78    1.77
  -1  -1  28   -2.07    2.70
  -1   1  28    2.36    1.30
  -1   1  28   -1.19    2.38
   1   1 -28    0.09    1.18
   1  -1  28   -1.17    2.57
   1  -1  28   -1.23    1.85
  -1   1 -28    2.05    1.24
   1   1  28   -0.11    1.72
   1   1  28   -0.51    2.36
   3  -1  28    6.17    2.98
   3  -1  28    4.66    2.34
  -3   1 -28    5.77    1.82
   3   1  28    4.82    2.70
   3   1  28    6.65    1.94
   5  -1  28   -2.63    2.10
   5  -1  28    1.00    2.79
  -5   1 -28   -0.70    1.36
   5   1  28   -0.98    1.55
   5   1  28   -1.24    2.68
   7  -1  28    3.76    3.21
   7   1  28    4.04    3.08
  -7   1 -28    1.59    1.59
   9  -1  28   -0.27    3.53
   9   1  28    6.33    3.51
  -9   1 -28   -1.03    1.65
  11  -1  28    3.53    3.94
 -11   1 -28   -0.44    2.86
  11   1  28    0.90    4.57
  13  -1  28    3.44    4.27
  13   1  28    3.05    4.57
 -13   1 -28   -4.49    2.31
  15  -1  28    1.93    4.29
  15   1  28   -0.77    5.03
 -20   2  28    1.28    2.44
 -18   2  28   -3.84    2.08
 -16   2  28    1.52    1.77
 -14   2  28    6.72    2.11
 -12   2  28    6.20    3.57
  12   2 -28    2.06    1.50
 -12   2  28    3.20    1.59
 -10  -2  28    1.21    2.35
 -10   2  28    2.40    3.16
  10   2 -28   -0.24    1.35
 -10   2  28    0.39    1.36
  -8  -2  28    2.73    2.20
  -8   2  28    0.80    2.77
   8   2 -28   -0.49    1.37
  -8   2  28   -0.88    1.19
  -6  -2  28   -1.05    2.07
   6   2 -28   -2.55    1.33
  -6   2  28   -1.47    2.56
  -6   2  28   -2.14    1.25
  -4  -2  28    0.88    3.07
  -4  -2  28    3.02    2.17
   4   2 -28    0.52    1.37
  -4   2  28    3.51    2.39
  -4   2  28    2.46    2.48
  -2  -2  28    2.22    2.19
  -2  -2  28   -0.17    3.19
   2   2 -28    2.63    1.41
  -2   2  28    0.44    1.49
  -2   2  28    5.03    2.37
   0  -2  28   -0.94    3.01
   0  -2  28    0.69    2.31
   0   2 -28    0.34    1.39
   0   2  28    3.28    2.30
   0   2  28    2.34    1.59
   2  -2  28    2.32    3.04
   2   2  28    2.27    2.41
  -2   2 -28    1.61    1.47
   2   2  28    1.44    1.61
   4  -2  28    1.34    3.08
  -4   2 -28    0.89    1.59
   4   2  28    3.20    1.72
   4   2  28    3.96    2.58
   6  -2  28    3.56    3.19
   6   2  28    1.52    4.67
  -6   2 -28    1.22    1.64
   8  -2  28   -2.00    3.46
  -8   2 -28   -2.71    1.90
   8   2  28   -1.46    3.24
  10  -2  28    3.44    3.76
  10   2  28    1.69    3.62
 -10   2 -28    0.01    1.91
  12  -2  28   -0.28    4.11
 -12   2 -28   -2.31    2.41
  12   2  28    0.49    3.94
  14  -2  28   -2.01    4.17
 -17   3  28    4.85    4.86
  15   3 -28    3.70    2.05
 -15   3  28   -4.93    4.09
 -15   3  28    2.00    1.95
  13   3 -28    1.68    1.99
 -13   3  28   -3.54    3.59
 -13   3  28    2.72    1.96
  11   3 -28    1.16    1.90
 -11   3  28   -0.93    3.12
 -11   3  28   -0.12    1.94
   9   3 -28    0.57    1.80
  -9   3  28   -1.05    1.82
  -9   3  28    2.46    2.89
   7   3 -28   -0.50    1.72
  -7   3  28    2.04    1.80
  -7   3  28    2.96    2.62
  -5  -3  28    6.76    4.31
   5   3 -28    6.05    2.08
  -5   3  28    4.75    2.80
  -5   3  28    5.56    2.30
  -3  -3  28    5.03    3.68
  -3   3  28    2.65    2.60
   3   3 -28    3.44    1.79
  -3   3  28    2.08    1.92
  -1  -3  28   -0.50    3.63
  -1   3  28   -3.03    2.22
   1   3 -28   -1.62    1.71
  -1   3  28    1.54    3.34
   1  -3  28    2.60    3.61
  -1   3 -28   -0.26    1.80
   1   3  28   -2.17    2.41
   1   3  28   -3.10    1.97
   3  -3  28   -5.86    3.64
  -3   3 -28   -1.20    1.89
   3   3  28    2.19    2.60
   5  -3  28    7.08    3.66
   5   3  28   -0.84    2.80
  -5   3 -28    0.76    2.00
   7  -3  28   -0.10    3.75
   7   3  28    2.10    4.08
  -7   3 -28   -2.27    2.12
   9  -3  28    0.54    4.05
  11  -3  28    0.72    4.29
 -12   4  28    1.88    3.69
 -12   4  28    3.53    2.74
  12   4 -28   -1.11    2.32
 -10   4  28    4.60    3.30
  10   4 -28    1.23    2.28
 -10   4  28   -0.61    2.56
   8   4 -28    2.98    2.57
  -8   4  28    5.07    3.33
  -8   4  28    8.41    2.75
  -6  -4  28    7.98    5.65
   6   4 -28   -1.53    2.69
  -6   4  28   -0.65    2.87
  -6   4  28   -0.42    2.34
  -4  -4  28   -0.44    6.33
  -4   4  28    3.84    2.45
  -4   4  28    4.69    2.91
   4   4 -28    0.93    2.22
  -2  -4  28   -1.09    4.81
   2   4 -28    0.98    2.05
  -2   4  28    2.91    2.40
  -2   4  28   -0.91    3.17
   0  -4  28    2.89    4.46
   0   4 -28   -0.06    2.07
   2  -4  28    0.87    4.52
  -2   4 -28    0.28    2.78
   4  -4  28    2.88    4.43
   6  -4  28   -0.68    4.54
 -22   0  29   -5.65    3.65
 -20   0  29   -3.24    3.54
 -18   0  29    1.20    2.27
 -16   0  29   -1.29    1.79
 -14   0  29   -1.26    1.69
 -12   0  29    0.03    1.66
 -10   0  29    0.83    1.53
  -8   0  29   -0.26    1.46
  -6   0  29    1.68    3.08
  -6   0  29   -0.03    1.35
  -4   0  29    1.43    1.43
  -4   0  29    1.12    2.96
  -2   0  29    2.18    2.51
  -2   0  29    0.23    2.62
   0   0  29    2.89    2.63
   0   0  29   -0.48    1.59
   2   0  29   -1.10    2.77
   2   0  29   -0.21    1.68
   4   0  29   -0.98    1.90
   4   0  29   -3.43    2.89
   6   0  29    1.46    3.09
   8   0  29    0.79    3.49
  10   0  29    2.33    4.04
  12   0  29    1.96    4.49
  14   0  29   -0.70    5.03
  16   0  29    1.15    7.46
 -21   1  29    3.73    3.71
 -19   1  29    9.00    3.10
 -17  -1  29    0.18    2.57
 -17   1  29   -1.55    2.02
 -15  -1  29   -0.07    2.24
 -15   1  29   -1.45    1.63
 -13  -1  29    1.74    1.96
 -13   1  29   -1.30    1.51
 -11  -1  29    0.43    1.79
 -11   1  29   -0.69    1.46
  -9  -1  29    1.15    1.68
  -9   1  29   -2.90    1.38
  -9   1  29   -0.69    3.28
  -7  -1  29   -2.85    1.68
  -7   1  29    0.30    2.17
  -7   1  29    2.48    3.09
   7   1 -29   -0.53    1.24
  -5  -1  29    1.78    3.06
  -5  -1  29    2.08    1.77
  -5   1  29    0.00    1.40
  -5   1  29    0.97    2.84
   5   1 -29    1.90    1.26
  -3  -1  29   -0.58    3.09
  -3  -1  29    0.36    1.84
  -3   1  29    0.84    1.40
   3   1 -29    0.33    1.24
  -3   1  29    0.75    2.64
  -1  -1  29   -1.61    1.95
  -1  -1  29    2.69    2.80
  -1   1  29    2.76    2.62
   1   1 -29   -0.39    1.35
   1  -1  29    1.96    2.86
   1  -1  29    1.30    2.10
  -1   1 -29    2.08    1.44
   1   1  29    3.13    2.68
   1   1  29    3.27    1.60
   3  -1  29    0.94    3.02
   3   1  29   -2.50    2.69
  -3   1 -29    0.51    1.42
   3   1  29    0.58    1.60
   5  -1  29    2.69    3.01
  -5   1 -29    0.13    1.52
   5   1  29   -1.16    2.81
   7  -1  29   -2.22    3.41
  -7   1 -29   -0.60    1.64
   7   1  29    0.04    3.42
   9  -1  29    0.40    3.73
  -9   1 -29    0.47    1.93
   9   1  29   -0.67    4.80
  11  -1  29    0.20    4.13
 -11   1 -29    0.67    2.28
  11   1  29    3.16    4.33
  13  -1  29    5.47    4.73
  13   1  29    5.26    4.88
  15  -1  29   -1.69    4.69
  15   1  29    0.90    5.45
 -20   2  29   -1.76    2.83
 -18   2  29   -1.53    2.32
 -16   2  29   -0.27    1.99
 -14   2  29    2.29    1.83
 -12   2  29   -1.49    1.58
 -12   2  29   -3.72    3.71
  12   2 -29   -0.43    1.45
  10   2 -29   -0.43    1.48
 -10   2  29    5.68    3.53
 -10   2  29    0.65    1.59
  -8   2  29    2.34    1.61
  -8   2  29    4.24    3.11
   8   2 -29    3.30    1.60
   6   2 -29   -0.97    1.52
  -6   2  29    1.59    2.85
  -6   2  29   -0.28    1.90
  -4  -2  29    0.96    3.36
  -4   2  29   -0.54    1.39
   4   2 -29    0.86    1.47
  -4   2  29   -4.41    2.62
  -2  -2  29   -2.50    3.36
  -2   2  29   -1.02    2.60
  -2   2  29    0.45    1.62
   2   2 -29    1.57    1.46
   0  -2  29   -1.63    3.11
   0   2  29    2.42    2.52
   0   2  29    1.04    1.54
   0   2 -29    1.16    1.52
   2  -2  29    0.65    3.28
  -2   2 -29    0.29    1.54
   2   2  29    1.36    1.64
   2   2  29    4.03    4.02
   4  -2  29   -2.84    3.26
   4   2  29    0.09    2.78
  -4   2 -29    0.88    1.63
   6  -2  29   -0.02    3.43
  -6   2 -29    0.42    1.73
   6   2  29    2.87    3.02
   8  -2  29   -0.67    3.79
  -8   2 -29   -0.15    1.92
   8   2  29    0.43    3.40
  10  -2  29    4.53    4.41
  10   2  29    3.63    3.86
 -10   2 -29   -0.15    2.10
  12  -2  29    3.77    4.47
 -17   3  29    0.51    2.90
 -17   3  29   -0.39    5.76
 -15   3  29    5.18    6.24
 -15   3  29    1.87    2.36
  15   3 -29    1.54    2.16
  13   3 -29   -0.29    2.10
 -13   3  29    3.67    5.53
 -13   3  29   -0.13    2.03
 -11   3  29   -0.07    2.06
  11   3 -29    3.00    2.07
 -11   3  29    2.19    4.32
  -9   3  29    1.56    4.17
   9   3 -29    4.10    2.01
  -9   3  29   -0.02    2.11
  -7   3  29   -1.03    4.20
  -7   3  29    1.44    2.06
   7   3 -29   -0.38    1.91
  -5  -3  29   -0.90    6.49
  -5   3  29   -1.75    1.97
   5   3 -29   -3.82    1.85
  -5   3  29    4.11    3.47
  -3  -3  29    0.91    4.14
  -3   3  29    0.34    2.51
   3   3 -29   -1.19    1.85
  -3   3  29   -1.39    2.60
  -1  -3  29    3.40    3.83
  -1   3  29    0.21    2.62
   1   3 -29    2.28    1.94
  -1   3  29    0.40    2.09
   1  -3  29    4.22    3.85
   1   3  29    3.39    2.75
  -1   3 -29    1.63    2.02
   3  -3  29   -0.80    3.94
  -3   3 -29   -2.72    2.16
   3   3  29    1.38    2.76
   5  -3  29   -5.20    3.93
  -5   3 -29    4.32    2.20
   7  -3  29    4.26    4.11
  -7   3 -29   -1.00    2.60
   9  -3  29    1.45    4.40
  10   4 -29    1.08    2.51
 -10   4  29    4.24    3.78
 -10   4  29   -0.71    2.84
  -8   4  29   -3.56    2.79
  -8   4  29    3.22    3.88
   8   4 -29   -1.39    2.45
  -6  -4  29    1.79    6.11
  -6   4  29   -7.54    5.10
  -6   4  29   -1.64    2.68
   6   4 -29   -0.57    2.46
  -4  -4  29    2.05    5.57
  -4   4  29    0.30    2.71
   4   4 -29    2.21    2.25
  -2  -4  29    3.91    5.48
   2   4 -29    0.10    2.26
   0  -4  29    1.76    5.01
   0   4 -29   -2.44    2.77
   2  -4  29    3.51    5.00
   4  -4  29    2.36    4.95
 -20   0  30   -2.67    3.05
 -18   0  30    6.09    2.85
 -16   0  30    3.93    3.03
 -14   0  30    3.48    2.52
 -12   0  30    0.34    1.91
 -10   0  30    0.38    1.78
  -8   0  30   -2.21    2.50
  -8   0  30    0.44    3.67
  -6   0  30    1.11    2.41
  -6   0  30    2.07    3.38
  -4   0  30    0.24    3.21
  -4   0  30    0.31    1.55
  -2   0  30    0.33    1.64
  -2   0  30    4.73    3.04
   0   0  30    0.30    1.73
   0   0  30   -0.01    3.03
   2   0  30    6.55    3.29
   4   0  30    0.84    3.20
   6   0  30    2.34    3.54
   8   0  30    3.79    4.18
  12   0  30    4.04    5.05
  14   0  30   -0.52    5.36
 -19   1  30   -1.72    2.58
 -17   1  30    1.11    2.46
 -15  -1  30    1.80    3.17
 -15   1  30    0.62    2.64
 -13  -1  30   -1.05    2.18
 -13   1  30    1.60    2.09
 -11  -1  30   -2.61    1.98
 -11   1  30    0.41    1.73
  -9  -1  30    1.59    1.87
  -9   1  30    0.77    1.60
  -9   1  30    0.08    3.61
  -7  -1  30    0.13    1.86
  -7  -1  30    3.45    3.82
  -7   1  30    4.76    3.45
  -7   1  30   -0.64    1.53
  -5  -1  30    1.95    2.02
  -5  -1  30    6.48    3.61
  -5   1  30    4.81    3.15
  -5   1  30    0.96    1.67
   5   1 -30    3.72    1.55
  -3  -1  30    2.67    2.04
  -3  -1  30    4.94    3.25
  -3   1  30    0.40    2.93
  -3   1  30   -2.79    1.96
   3   1 -30    1.35    1.42
  -1  -1  30    5.61    3.32
  -1   1  30    3.57    2.98
   1   1 -30    0.98    1.97
  -1   1  30    3.79    1.78
   1  -1  30    3.78    3.12
   1   1  30    1.05    1.73
   1   1  30    2.35    2.91
  -1   1 -30   -0.46    1.47
   3  -1  30    0.10    3.27
  -3   1 -30    1.34    1.57
   3   1  30   -0.85    3.66
   5  -1  30   -0.71    3.28
   5   1  30    2.67    3.91
  -5   1 -30   -1.65    1.69
   7  -1  30    4.19    3.75
   7   1  30    1.99    3.62
  -7   1 -30    1.46    1.98
   9  -1  30    4.34    4.18
   9   1  30    2.30    4.18
  -9   1 -30    5.22    3.15
  11  -1  30   -0.95    4.49
  11   1  30   -3.40    4.66
 -11   1 -30   -0.84    2.50
  13  -1  30   -4.43    5.00
  13   1  30    1.20    5.15
 -18   2  30   -0.71    2.54
 -16   2  30   -1.24    2.32
 -14   2  30    4.84    2.28
 -12   2  30   -1.07    4.69
 -12   2  30    1.30    1.81
 -10   2  30   -0.26    3.82
  10   2 -30    1.49    1.63
   8   2 -30   -0.89    1.59
  -8   2  30    4.27    3.36
  -8   2  30    1.85    1.74
  -6  -2  30   -2.65    6.08
  -6   2  30   -1.88    3.15
   6   2 -30    2.31    2.52
  -6   2  30   -1.44    1.62
  -4  -2  30   -0.11    4.01
   4   2 -30   -2.01    1.56
  -4   2  30    3.27    3.67
  -2  -2  30   -0.64    3.55
  -2   2  30    0.04    1.57
   2   2 -30    2.74    1.60
  -2   2  30    0.02    4.24
   0  -2  30    1.44    3.52
   0   2  30    0.67    1.61
   0   2 -30    1.73    1.64
   0   2  30    2.34    2.80
   2  -2  30    2.51    3.60
   2   2  30   -0.01    2.80
  -2   2 -30    2.04    1.73
   4  -2  30    0.16    3.57
  -4   2 -30   -0.88    1.76
   4   2  30   -2.52    2.92
   6  -2  30    2.04    3.77
  -6   2 -30    1.00    3.13
   6   2  30    0.03    3.47
   8  -2  30    2.91    4.17
  -8   2 -30    1.96    2.10
   8   2  30    1.77    5.01
  10  -2  30   -1.31    4.46
  12  -2  30    3.88    5.04
 -15   3  30    6.44    5.13
  15   3 -30    1.44    2.26
 -15   3  30   -2.41    2.74
  13   3 -30   -2.01    2.26
 -13   3  30   -3.75    2.17
 -13   3  30    1.57    4.34
 -11   3  30    9.05    3.98
  11   3 -30   -0.01    2.27
  -9   3  30   -1.77    2.19
  -9   3  30    2.53    3.56
   9   3 -30   -1.35    2.14
  -7   3  30    2.97    3.24
  -7   3  30   -0.86    2.25
   7   3 -30    2.08    2.07
  -5  -3  30    5.40    4.86
  -5   3  30    0.01    3.06
   5   3 -30    2.37    2.06
  -5   3  30   -3.26    2.39
  -3  -3  30    2.29    4.59
   3   3 -30    0.79    2.02
  -3   3  30    1.43    2.26
  -3   3  30    0.36    2.93
  -1  -3  30    6.31    7.85
   1   3 -30   -0.26    2.04
  -1   3  30    1.46    2.90
   1  -3  30   -2.00    4.13
   1   3  30   -2.95    4.04
  -1   3 -30    1.37    3.05
   3  -3  30    3.91    4.17
  -3   3 -30    0.21    2.21
   5  -3  30    4.03    4.30
  -5   3 -30    2.48    2.39
   7  -3  30    1.05    4.62
   9  -3  30   -0.12    4.85
   6   4 -30   -0.11    2.63
  -6   4  30    0.58    2.95
  -4  -4  30   -0.87    6.16
   4   4 -30    0.00    2.64
  -2  -4  30   -2.46    5.69
   2   4 -30   -2.34    3.03
   0  -4  30    1.63    5.53
 -18   0  31   -0.97    2.78
 -16   0  31    1.29    2.22
 -14   0  31   -0.74    2.06
 -12   0  31   -7.15    2.04
 -10   0  31    0.53    1.96
  -8   0  31   -9.35    6.17
  -8   0  31   -1.02    1.84
  -6   0  31    0.13    1.80
  -6   0  31    2.40    3.94
  -4   0  31    2.37    3.58
  -4   0  31   -1.71    1.73
  -2   0  31    1.12    3.27
  -2   0  31    0.02    1.82
   0   0  31   -1.58    3.77
   2   0  31   -0.26    5.31
   4   0  31   -1.46    4.87
   6   0  31    1.78    3.84
   8   0  31    2.06    4.21
  10   0  31    2.80    4.77
  12   0  31    1.18    5.30
 -19   1  31   -2.88    5.45
 -17   1  31    0.56    2.63
 -15   1  31    0.39    2.16
 -13   1  31   -0.86    1.85
 -11   1  31    3.31    5.79
 -11   1  31   -2.02    1.86
  -9   1  31    3.23    2.00
  -7  -1  31    2.85    4.18
  -7   1  31    0.34    5.49
  -7   1  31    4.03    2.93
  -5  -1  31   -2.71    6.46
  -5   1  31    3.03    1.83
  -5   1  31    2.92    4.96
  -3  -1  31    6.30    4.72
  -3   1  31   -2.84    5.20
  -3   1  31   -1.92    1.78
   3   1 -31   -0.90    1.64
  -1  -1  31   -1.11    3.90
  -1   1  31   -0.04    4.17
   1   1 -31   -1.20    1.63
  -1   1  31    2.35    1.87
   1  -1  31    2.76    3.58
  -1   1 -31    0.10    1.69
   1   1  31   -0.24    3.08
   3  -1  31   -0.48    3.72
   3   1  31    1.02    3.34
  -3   1 -31    0.28    1.80
   5  -1  31    4.29    4.15
  -5   1 -31    0.93    1.99
   5   1  31    0.06    3.43
   7  -1  31    1.83    5.59
  -7   1 -31   -1.12    2.20
   7   1  31   -1.59    3.95
   9  -1  31   -1.30    7.65
   9   1  31    0.75    4.34
  -9   1 -31    0.83    2.45
 -16   2  31   -0.47    3.33
 -14   2  31    2.00    2.39
 -14   2  31   -9.38    5.08
 -12   2  31    0.60    2.08
 -12   2  31   -5.29    4.57
  10   2 -31   -0.83    1.71
 -10   2  31    0.17    4.12
 -10   2  31   -1.11    1.90
  -8   2  31    3.32    3.74
  -8   2  31   -0.23    1.96
   8   2 -31   -0.56    1.74
  -6  -2  31   -0.66    4.57
   6   2 -31    0.56    1.72
  -6   2  31   -2.04    3.48
  -6   2  31   -1.32    2.08
  -4  -2  31    2.81    4.28
   4   2 -31    0.81    1.73
  -4   2  31   -3.14    3.18
  -4   2  31    2.73    1.88
  -2  -2  31    6.12    4.27
  -2   2  31    2.64    3.14
  -2   2  31   -0.39    1.91
   2   2 -31    1.86    1.77
   0   2  31    1.67    3.06
   0   2 -31    0.88    1.78
   2  -2  31    4.38    4.79
  -2   2 -31   -0.49    1.83
   2   2  31    1.24    3.20
   4  -2  31    4.24    3.99
  -4   2 -31    1.14    1.93
   4   2  31   -0.98    3.40
   6  -2  31   -1.45    4.11
  -6   2 -31    2.01    2.11
   8  -2  31   -0.90    4.35
  -8   2 -31   -2.20    2.22
  10  -2  31   -4.75    4.91
  13   3 -31    1.59    2.46
 -13   3  31   -2.47    2.73
 -13   3  31    3.35    5.02
 -11   3  31   -2.16    2.31
  11   3 -31   -0.03    2.42
 -11   3  31   10.76    4.40
   9   3 -31   -0.07    2.29
  -9   3  31    2.73    3.99
  -9   3  31   -4.84    3.73
  -7  -3  31    2.51    7.75
  -7   3  31   -0.33    3.61
  -7   3  31    1.33    2.37
   7   3 -31   -1.23    2.24
  -5  -3  31   -3.24    5.28
   5   3 -31    1.60    2.24
  -5   3  31    2.38    2.38
  -5   3  31    0.11    3.76
  -3  -3  31    1.40    5.03
   3   3 -31   -1.39    2.20
  -1  -3  31    1.37    4.71
   1   3 -31    0.77    2.73
   1  -3  31   -0.43    4.57
  -1   3 -31    0.44    2.25
  -3   3 -31    0.42    2.36
   5  -3  31   -1.71    4.66
 -16   0  32   -3.23    4.03
 -14   0  32    1.47    2.38
 -12   0  32   -0.47    2.27
 -10   0  32   -1.38    2.22
 -10   0  32   -1.71    5.23
  -8   0  32    1.82    2.13
  -8   0  32    0.71    4.44
  -6   0  32   -0.57    2.49
  -6   0  32    0.43    4.18
  -4   0  32    2.68    3.64
  -2   0  32    7.56    4.03
   0   0  32   -2.83    3.71
   2   0  32    9.20    4.12
   4   0  32   -1.53    3.69
   6   0  32    0.12    4.00
   8   0  32   -2.15    4.55
  10   0  32   -1.25    5.15
 -17   1  32    5.34    3.22
 -15   1  32   -2.95    2.51
 -13   1  32   -6.28    2.16
 -11   1  32    3.19    2.13
 -11   1  32    0.52    4.97
  -9   1  32    2.57    4.68
  -9   1  32    1.93    2.11
  -7  -1  32    3.45    4.59
  -7   1  32   -0.04    1.99
  -7   1  32    3.03    4.09
  -5  -1  32   -2.14    4.10
  -5   1  32   -9.88    3.68
  -5   1  32   -2.53    1.93
  -3  -1  32    2.56    4.12
  -3   1  32    5.64    3.72
  -1  -1  32   -2.08    3.73
  -1   1  32   -2.94    3.42
   1   1 -32   -0.68    1.87
   1  -1  32    0.76    3.77
   1   1  32   -5.07    3.48
  -1   1 -32   -0.77    1.96
   3  -1  32    1.21    3.75
  -3   1 -32   -0.79    2.08
   3   1  32    2.44    3.74
   5  -1  32    2.50    4.13
  -5   1 -32    1.01    2.24
   5   1  32    2.14    3.96
   7  -1  32   -4.64    4.40
   7   1  32   -6.45    6.66
   9  -1  32    2.93    4.89
  11  -1  32    2.01    5.50
 -14   2  32   -1.93    2.78
 -14   2  32    2.16    6.15
 -12   2  32    3.88    3.50
 -12   2  32   -6.39    5.00
  10   2 -32   -0.68    1.91
 -10   2  32    6.35    4.62
 -10   2  32   -2.80    2.67
  -8  -2  32    3.73    5.78
  -8   2  32   -3.39    2.09
   8   2 -32    0.53    1.89
  -8   2  32    2.27    4.15
  -6  -2  32    1.45    4.75
   6   2 -32    0.46    1.87
  -6   2  32    1.55    2.13
  -6   2  32    3.11    3.92
  -4  -2  32   -0.45    4.75
  -4   2  32    2.49    3.66
   4   2 -32    0.61    1.87
  -4   2  32   -1.56    2.72
  -2  -2  32    0.92    4.41
  -2   2  32   -1.68    3.45
   2   2 -32    0.05    1.87
   0  -2  32    4.15    4.09
   0   2  32   -0.55    3.89
   0   2 -32   -0.01    1.93
   2  -2  32    7.74    4.25
  -2   2 -32    2.37    2.12
   4  -2  32    4.47    4.37
  -4   2 -32    2.37    2.78
   6  -2  32    2.76    4.58
  -6   2 -32    0.49    2.27
   8  -2  32    4.23    5.06
 -11   3  32   -1.09    2.84
  11   3 -32   -0.36    2.67
   9   3 -32   -0.39    2.54
  -9   3  32   -0.44    2.47
   7   3 -32   -0.88    2.45
  -7   3  32    1.90    2.50
   5   3 -32    0.99    2.39
  -3  -3  32   -2.67    5.75
   3   3 -32   -0.65    2.37
  -1  -3  32   -0.34    5.13
   1   3 -32   -1.36    2.42
   1  -3  32   -3.04    5.06
  -1   3 -32    0.49    2.51
   3  -3  32    3.07    5.08
  -3   3 -32    0.45    4.18
 -10   0  33    0.58    5.80
  -8   0  33   -3.71    4.91
  -6   0  33   -1.92    4.57
  -4   0  33   -6.30    4.13
  -2   0  33   -8.66    4.04
   0   0  33   -3.95    4.06
   2   0  33   -0.45    4.09
   4   0  33    0.99    4.26
   6   0  33    3.10    4.72
 -15   1  33   -2.02    2.88
 -13   1  33    2.01    2.52
 -11   1  33   -5.53    6.36
 -11   1  33   -4.72    2.20
  -9   1  33   -0.64    4.91
  -9   1  33    1.45    2.35
  -7  -1  33    3.88    4.77
  -7   1  33   -4.99    4.40
  -5  -1  33    2.48    4.55
  -5   1  33   -1.39    4.14
  -3  -1  33    1.71    4.45
  -3   1  33   -4.03    3.98
  -1  -1  33   -2.28    4.35
  -1   1  33    0.76    3.72
   1  -1  33   -0.08    4.16
   1   1  33   -1.09    4.48
   3  -1  33   -6.82    4.30
   5  -1  33   -3.09    4.51
   7  -1  33   -1.55    4.82
   9  -1  33   -2.81    5.48
 -12   2  33    0.76    2.75
 -10   2  33   -0.62    2.61
  10   2 -33    2.19    2.08
   8   2 -33    1.41    2.19
  -8   2  33    4.31    2.54
   6   2 -33   -1.51    2.07
  -4  -2  33   -6.50    7.32
   4   2 -33   -0.35    2.05
  -2  -2  33    2.22    4.71
   2   2 -33    2.92    2.20
   0  -2  33   -0.18    4.73
   0   2 -33    0.78    2.11
   2  -2  33    5.37    4.57
  -2   2 -33    0.52    2.20
   4  -2  33    3.36    4.78
  -4   2 -33    0.52    2.36
   6  -2  33    2.21    5.20
  -6   2 -33   -2.31    2.55
   5   3 -33    0.78    2.71
   1   3 -33   -1.57    2.68
   8   2 -34    1.58    2.36
   6   2 -34    0.88    2.36
   4   2 -34    1.67    2.38
   2   2 -34    1.54    2.37
   0   2 -34   -0.54    2.35
  -2   2 -34    1.11    2.94
   0   0   0    0.00    0.00
;
_shelx_hkl_checksum              89794
